# Supplementary material for: Evidence for phosphate-dependent control of symbiont cell division in the model anemone Exaiptasia diaphana
Source: mBio. 2024 Aug 6;15(9):e01059-24. doi: 10.1128/mbio.01059-24 (PMC11389408; doi:10.1128/mbio.01059-24)
Supplement: Data Set S1 — DESeq2 results for replete vs freshly isolated. [file mbio.01059-24-s0001.xlsx]

## Sheet: DatasetS1_DESeq2_rep_v_fresh
Bmin.gene31333.mRNA1	12267.2	-3.57452	0.106023	-33.7145	3.5443e-249	1.08565e-244
Bmin.gene260.mRNA1	1750.37	-3.47624	0.108187	-32.1317	1.59039e-226	2.43576e-222
Bmin.gene20857.mRNA1	1343.44	-3.6347	0.143806	-25.2751	6.00663e-141	6.13297e-137
Bmin.gene28881.mRNA1	1014.68	-3.96414	0.159791	-24.8083	7.29424e-136	5.58575e-132
Bmin.gene1226.mRNA1	6073.85	-4.5706	0.214065	-21.3514	3.78317e-101	2.31764e-97
Bmin.gene28882.mRNA1	823.396	-3.65259	0.175411	-20.823	2.67894e-96	1.36764e-92
Bmin.gene17718.mRNA1	1876.37	2.43056	0.117884	20.6183	1.88123e-94	8.23199e-91
Bmin.gene29889.mRNA1	1268.91	2.65565	0.141698	18.7416	2.26761e-78	8.6824e-75
Bmin.gene24547.mRNA1	1599.16	2.63263	0.143982	18.2844	1.10173e-74	3.74968e-71
Bmin.gene13331.mRNA1	972.537	2.95261	0.161596	18.2715	1.39517e-74	4.27355e-71
Bmin.gene27384.mRNA1	1188.11	2.4337	0.134406	18.107	2.80498e-73	7.81086e-70
Bmin.gene4527.mRNA1	3769.8	-2.02124	0.113127	-17.8671	2.12902e-71	5.4345e-68
Bmin.gene8779.mRNA1	443.451	-3.68519	0.212223	-17.3647	1.52771e-67	3.59965e-64
Bmin.gene15944.mRNA1	8205.08	-1.34275	0.0804672	-16.6869	1.63254e-62	3.57188e-59
Bmin.gene30254.mRNA1	1591.53	-1.66458	0.100158	-16.6195	5.03586e-62	1.02836e-58
Bmin.gene5086.mRNA1	499.253	-2.10706	0.1269	-16.6041	6.50707e-62	1.24574e-58
Bmin.gene15299.mRNA1	1025.48	-3.1798	0.195981	-16.225	3.35446e-59	6.04415e-56
Bmin.gene29366.mRNA1	2704.03	-1.79899	0.111753	-16.0979	2.63934e-58	4.49143e-55
Bmin.gene3418.mRNA1	1196.44	2.40544	0.151279	15.9006	6.27231e-57	1.0112e-53
Bmin.gene3416.mRNA1	17005.9	-2.88354	0.1832	-15.7398	8.06803e-56	1.23566e-52
Bmin.gene4130.mRNA1	1089.13	-2.25496	0.143403	-15.7246	1.02565e-55	1.49603e-52
Bmin.gene26469.mRNA1	28851.1	-2.68184	0.178869	-14.9933	8.12661e-51	1.13148e-47
Bmin.gene21385.mRNA1	2127.15	-2.68219	0.178945	-14.9889	8.67997e-51	1.15598e-47
Bmin.gene7767.mRNA1	2541.03	-2.40889	0.161618	-14.9048	3.06657e-50	3.91383e-47
Bmin.gene3153.mRNA1	6638.93	-1.69968	0.114209	-14.8821	4.30525e-50	5.27496e-47
Bmin.gene9971.mRNA1	6059.12	-1.53178	0.104469	-14.6625	1.12086e-48	1.32051e-45
Bmin.gene3494.mRNA1	472.911	-2.54038	0.173383	-14.6519	1.31041e-48	1.48663e-45
Bmin.gene15639.mRNA1	1131.79	1.99502	0.141354	14.1136	3.13029e-45	3.42442e-42
Bmin.gene4925.mRNA1	726.038	2.24419	0.16226	13.8308	1.66107e-43	1.75449e-40
Bmin.gene4637.mRNA1	1378.71	-1.56948	0.113653	-13.8094	2.23716e-43	2.28421e-40
Bmin.gene16541.mRNA1	2930.49	-1.39391	0.101113	-13.7856	3.1099e-43	3.07288e-40
Bmin.gene4898.mRNA1	960.733	-1.43779	0.104485	-13.7608	4.38578e-43	4.19815e-40
Bmin.gene24020.mRNA1	3008.68	-1.26465	0.0919908	-13.7476	5.26819e-43	4.89e-40
Bmin.gene12638.mRNA1	3381.7	-1.63937	0.11977	-13.6876	1.20345e-42	1.0842e-39
Bmin.gene8864.mRNA1	2567.24	-1.23758	0.0906745	-13.6485	2.05939e-42	1.75225e-39
Bmin.gene13822.mRNA1	502.936	2.22841	0.163267	13.6488	2.05104e-42	1.75225e-39
Bmin.gene23114.mRNA1	870.185	-1.98864	0.146341	-13.5891	4.6495e-42	3.84916e-39
Bmin.gene29368.mRNA1	2150.53	-1.82924	0.135212	-13.5287	1.05897e-41	8.53611e-39
Bmin.gene28220.mRNA1	3100.41	1.42606	0.105797	13.4792	2.07425e-41	1.62914e-38
Bmin.gene27055.mRNA1	711.837	2.32522	0.173453	13.4054	5.61967e-41	4.3034e-38
Bmin.gene11497.mRNA1	888.375	-1.90834	0.143793	-13.2715	3.3893e-40	2.53214e-37
Bmin.gene16820.mRNA1	1180.73	2.11251	0.161173	13.107	3.00071e-39	2.18844e-36
Bmin.gene23286.mRNA1	2749	-1.89487	0.145429	-13.0295	8.31344e-39	5.92207e-36
Bmin.gene509.mRNA1	1681.98	1.64679	0.127036	12.9632	1.97931e-38	1.36051e-35
Bmin.gene19864.mRNA1	1510.21	-1.19425	0.092132	-12.9624	1.99872e-38	1.36051e-35
Bmin.gene23773.mRNA1	906.029	-1.45185	0.11386	-12.7513	3.06701e-37	2.0423e-34
Bmin.gene10734.mRNA1	3182.82	2.12746	0.167506	12.7008	5.85262e-37	3.81429e-34
Bmin.gene29203.mRNA1	1607.35	-2.14957	0.16948	-12.6833	7.31738e-37	4.66956e-34
Bmin.gene21359.mRNA1	1262.22	2.39398	0.189343	12.6436	1.21316e-36	7.58374e-34
Bmin.gene10341.mRNA1	313.077	2.52962	0.200386	12.6238	1.56136e-36	9.56519e-34
Bmin.gene26080.mRNA1	811.715	-1.88134	0.14922	-12.6078	1.91204e-36	1.14839e-33
Bmin.gene6822.mRNA1	1233.08	1.32356	0.105222	12.5787	2.76386e-36	1.62808e-33
Bmin.gene879.mRNA1	3730.1	-1.60959	0.128058	-12.5692	3.11968e-36	1.803e-33
Bmin.gene5193.mRNA1	2195.94	1.24324	0.0997235	12.4669	1.13122e-35	6.41674e-33
Bmin.gene17938.mRNA1	715.81	-2.99036	0.240536	-12.4321	1.75081e-35	9.75074e-33
Bmin.gene13270.mRNA1	349.575	2.01076	0.162158	12.4	2.61459e-35	1.43014e-32
Bmin.gene30112.mRNA1	677.113	-1.58806	0.129665	-12.2474	1.73465e-34	9.32175e-32
Bmin.gene21239.mRNA1	1718.91	-1.26353	0.103928	-12.1577	5.22125e-34	2.7175e-31
Bmin.gene24389.mRNA1	2434.84	1.45927	0.12003	12.1575	5.23433e-34	2.7175e-31
Bmin.gene15346.mRNA1	1606.11	1.48053	0.122343	12.1014	1.03793e-33	5.26894e-31
Bmin.gene18746.mRNA1	1479.65	1.35602	0.112063	12.1005	1.04928e-33	5.26894e-31
Bmin.gene21990.mRNA1	3765.17	-2.0267	0.167989	-12.0645	1.62734e-33	8.03982e-31
Bmin.gene21327.mRNA1	967.827	1.98388	0.164557	12.0558	1.80661e-33	8.78386e-31
Bmin.gene6252.mRNA1	1669.64	1.81491	0.150787	12.0363	2.29073e-33	1.09636e-30
Bmin.gene5167.mRNA1	2754.53	1.92851	0.160512	12.0147	2.97314e-33	1.40108e-30
Bmin.gene10181.mRNA1	4389.67	-1.42295	0.118775	-11.9802	4.51056e-33	2.09338e-30
Bmin.gene9476.mRNA1	13904.6	-1.56236	0.130461	-11.9758	4.7609e-33	2.17658e-30
Bmin.gene18513.mRNA1	1411.19	-1.47112	0.123155	-11.9452	6.87758e-33	3.09805e-30
Bmin.gene31769.mRNA1	632.136	1.81491	0.151964	11.943	7.06004e-33	3.13414e-30
Bmin.gene5559.mRNA1	1117.45	1.17482	0.0986017	11.9148	9.91071e-33	4.33679e-30
Bmin.gene14024.mRNA1	11146.2	-1.45472	0.122413	-11.8837	1.43886e-32	6.20756e-30
Bmin.gene19890.mRNA1	2622.82	-1.43188	0.121192	-11.815	3.26513e-32	1.38909e-29
Bmin.gene29553.mRNA1	10348.5	-1.21617	0.103072	-11.7992	3.93892e-32	1.65278e-29
Bmin.gene13232.mRNA1	3445.15	-1.54234	0.13088	-11.7844	4.70017e-32	1.94555e-29
Bmin.gene29479.mRNA1	378.426	-1.59714	0.135656	-11.7734	5.3504e-32	2.18517e-29
Bmin.gene27056.mRNA1	10584.4	-2.27803	0.193526	-11.7712	5.49222e-32	2.21358e-29
Bmin.gene21395.mRNA1	1402.65	1.82326	0.154927	11.7685	5.66944e-32	2.25533e-29
Bmin.gene6322.mRNA1	2459.7	1.18276	0.100565	11.7612	6.18363e-32	2.42834e-29
Bmin.gene26223.mRNA1	3452.49	-1.36859	0.116863	-11.7111	1.11879e-31	4.33793e-29
Bmin.gene3454.mRNA1	1093.11	2.66069	0.227306	11.7053	1.19734e-31	4.58038e-29
Bmin.gene30266.mRNA1	1679.88	-2.14331	0.183121	-11.7043	1.21123e-31	4.58038e-29
Bmin.gene32583.mRNA1	1465.83	1.71388	0.146724	11.681	1.59498e-31	5.95803e-29
Bmin.gene16228.mRNA1	3097.98	1.37166	0.117749	11.649	2.32074e-31	8.56464e-29
Bmin.gene17559.mRNA1	808.27	1.97706	0.171029	11.5598	6.58759e-31	2.4022e-28
Bmin.gene27521.mRNA1	912.255	1.51016	0.130747	11.5502	7.36264e-31	2.65324e-28
Bmin.gene5139.mRNA1	4335.54	1.60268	0.139309	11.5045	1.25232e-30	4.46046e-28
Bmin.gene11441.mRNA1	3569.2	-1.2816	0.111636	-11.4802	1.6591e-30	5.84137e-28
Bmin.gene2996.mRNA1	591.415	2.03846	0.179163	11.3776	5.40414e-30	1.88107e-27
Bmin.gene4760.mRNA1	1943.68	2.14898	0.188937	11.3741	5.62908e-30	1.93735e-27
Bmin.gene792.mRNA1	581.137	2.26855	0.199673	11.3613	6.51768e-30	2.21826e-27
Bmin.gene16542.mRNA1	2537.88	-1.13956	0.100492	-11.3398	8.33608e-30	2.80596e-27
Bmin.gene15230.mRNA1	1799.65	-1.29732	0.114537	-11.3266	9.68527e-30	3.22467e-27
Bmin.gene22290.mRNA1	1525.96	1.1732	0.103871	11.2948	1.39144e-29	4.58291e-27
Bmin.gene18686.mRNA1	2992.18	-1.00553	0.089413	-11.2459	2.42549e-29	7.90374e-27
Bmin.gene2016.mRNA1	1853.34	-1.63981	0.146523	-11.1915	4.48957e-29	1.44758e-26
Bmin.gene5734.mRNA1	1060.53	-2.60086	0.232678	-11.178	5.22806e-29	1.66813e-26
Bmin.gene7560.mRNA1	1582.82	1.80279	0.162032	11.1261	9.36116e-29	2.9561e-26
Bmin.gene25355.mRNA1	2558.94	1.42194	0.127968	11.1117	1.10071e-28	3.44039e-26
Bmin.gene10790.mRNA1	435.3	-1.54597	0.139303	-11.0978	1.2853e-28	3.97678e-26
Bmin.gene136.mRNA1	1821.02	-1.45422	0.131433	-11.0643	1.86834e-28	5.72291e-26
Bmin.gene13735.mRNA1	3306.51	1.06336	0.0962123	11.0523	2.13763e-28	6.41938e-26
Bmin.gene21588.mRNA1	448.251	1.88895	0.170899	11.053	2.11906e-28	6.41938e-26
Bmin.gene16960.mRNA1	1771.23	1.54599	0.140393	11.0119	3.35033e-28	9.96348e-26
Bmin.gene20008.mRNA1	1991.63	1.8716	0.170435	10.9814	4.69761e-28	1.38358e-25
Bmin.gene32405.mRNA1	1560.57	1.56498	0.143006	10.9435	7.13851e-28	2.08247e-25
Bmin.gene3839.mRNA1	997.442	1.21201	0.110844	10.9344	7.89412e-28	2.28118e-25
Bmin.gene14631.mRNA1	1069.79	1.3355	0.122245	10.9248	8.7746e-28	2.51191e-25
Bmin.gene5201.mRNA1	2084.56	-1.58242	0.145282	-10.892	1.25831e-27	3.56883e-25
Bmin.gene431.mRNA1	87241.3	-1.34432	0.123749	-10.8633	1.72426e-27	4.80143e-25
Bmin.gene19427.mRNA1	1303.73	1.56658	0.144208	10.8633	1.72368e-27	4.80143e-25
Bmin.gene16628.mRNA1	9992.71	-1.20213	0.110856	-10.8441	2.1274e-27	5.87068e-25
Bmin.gene18342.mRNA1	3651.32	-1.11107	0.102827	-10.8053	3.2494e-27	8.88681e-25
Bmin.gene14044.mRNA1	11376.6	-1.13624	0.105305	-10.79	3.8376e-27	1.04026e-24
Bmin.gene11945.mRNA1	7085.92	-1.11399	0.103366	-10.7771	4.41674e-27	1.18675e-24
Bmin.gene29692.mRNA1	594.061	-1.27442	0.118339	-10.7693	4.80838e-27	1.28074e-24
Bmin.gene3048.mRNA1	545.688	1.54719	0.14417	10.7317	7.22403e-27	1.90758e-24
Bmin.gene20770.mRNA1	528.447	1.78563	0.166595	10.7184	8.34702e-27	2.18528e-24
Bmin.gene1326.mRNA1	409.078	1.92668	0.179783	10.7167	8.4969e-27	2.19982e-24
Bmin.gene7800.mRNA1	7144.8	-0.934163	0.0871731	-10.7162	8.5462e-27	2.19982e-24
Bmin.gene452.mRNA1	2473.21	1.2191	0.113846	10.7083	9.304e-27	2.37492e-24
Bmin.gene30477.mRNA1	1629.13	-1.41438	0.132121	-10.7052	9.62545e-27	2.43667e-24
Bmin.gene6307.mRNA1	12444.2	-1.24931	0.11671	-10.7044	9.70637e-27	2.43701e-24
Bmin.gene22174.mRNA1	429.248	-1.67226	0.156303	-10.6988	1.03069e-26	2.56676e-24
Bmin.gene23196.mRNA1	536.525	1.68343	0.157791	10.6687	1.4254e-26	3.52108e-24
Bmin.gene30339.mRNA1	2474.86	-1.07001	0.100537	-10.643	1.88052e-26	4.60819e-24
Bmin.gene3835.mRNA1	1321	1.65237	0.155403	10.6328	2.09683e-26	5.09747e-24
Bmin.gene28183.mRNA1	453.694	-2.17967	0.205204	-10.622	2.35522e-26	5.68054e-24
Bmin.gene30699.mRNA1	1916.59	1.42206	0.134084	10.6057	2.80246e-26	6.70642e-24
Bmin.gene20479.mRNA1	1097.66	1.50287	0.141803	10.5982	3.03655e-26	7.21027e-24
Bmin.gene11471.mRNA1	605.177	1.59941	0.151068	10.5874	3.41105e-26	8.03723e-24
Bmin.gene28409.mRNA1	3512.66	1.62266	0.153458	10.574	3.93368e-26	9.19791e-24
Bmin.gene13712.mRNA1	5548.28	-1.32185	0.125201	-10.5578	4.67467e-26	1.08477e-23
Bmin.gene18847.mRNA1	11145.2	-0.909174	0.0863319	-10.5311	6.2076e-26	1.42966e-23
Bmin.gene7531.mRNA1	2458.24	-1.14973	0.109221	-10.5267	6.50626e-26	1.48726e-23
Bmin.gene26669.mRNA1	15457.3	-1.00179	0.0952728	-10.515	7.36799e-26	1.67177e-23
Bmin.gene8956.mRNA1	934.468	1.30492	0.124155	10.5104	7.73499e-26	1.74214e-23
Bmin.gene21918.mRNA1	1168.32	-1.59828	0.153692	-10.3993	2.4989e-25	5.58714e-23
Bmin.gene7151.mRNA1	800.533	-1.45951	0.140376	-10.3971	2.55603e-25	5.67346e-23
Bmin.gene2748.mRNA1	3794.59	0.973646	0.0936957	10.3916	2.70828e-25	5.96816e-23
Bmin.gene6401.mRNA1	2061.71	-1.18942	0.114526	-10.3856	2.88326e-25	6.30836e-23
Bmin.gene32079.mRNA1	1262.63	-1.54421	0.14894	-10.368	3.46542e-25	7.52831e-23
Bmin.gene24367.mRNA1	143.057	-2.40216	0.231747	-10.3654	3.56191e-25	7.68345e-23
Bmin.gene11359.mRNA1	377.71	2.05109	0.199706	10.2706	9.56474e-25	2.04879e-22
Bmin.gene15934.mRNA1	1672.05	1.48132	0.144408	10.2579	1.09083e-24	2.32036e-22
Bmin.gene2268.mRNA1	1567.47	-1.39413	0.136106	-10.243	1.27196e-24	2.687e-22
Bmin.gene13875.mRNA1	3606.23	0.868063	0.0847632	10.241	1.29837e-24	2.72399e-22
Bmin.gene21669.mRNA1	1890.4	-0.916881	0.0895908	-10.2341	1.39499e-24	2.90679e-22
Bmin.gene21332.mRNA1	1248.21	-1.54708	0.151187	-10.2329	1.41261e-24	2.92363e-22
Bmin.gene23274.mRNA1	431.542	1.90889	0.187212	10.1964	2.05722e-24	4.22918e-22
Bmin.gene17346.mRNA1	2220.97	1.04537	0.102581	10.1906	2.18393e-24	4.45973e-22
Bmin.gene10733.mRNA1	2099.81	-0.907329	0.0891329	-10.1795	2.44797e-24	4.96582e-22
Bmin.gene13496.mRNA1	119.488	2.49417	0.245602	10.1554	3.13681e-24	6.32129e-22
Bmin.gene31387.mRNA1	4783.34	-1.37229	0.135203	-10.1498	3.31949e-24	6.64571e-22
Bmin.gene23570.mRNA1	989.008	1.24736	0.123032	10.1385	3.72834e-24	7.41577e-22
Bmin.gene20443.mRNA1	479.229	-2.49082	0.245746	-10.1357	3.83429e-24	7.5773e-22
Bmin.gene11390.mRNA1	1184.15	1.10684	0.109275	10.129	4.10752e-24	8.06522e-22
Bmin.gene28832.mRNA1	1760.8	1.07893	0.106751	10.1069	5.14675e-24	1.00414e-21
Bmin.gene7997.mRNA1	664.199	-2.05102	0.20308	-10.0996	5.54862e-24	1.07569e-21
Bmin.gene23774.mRNA1	384.798	-1.86606	0.184865	-10.0942	5.86228e-24	1.12936e-21
Bmin.gene8064.mRNA1	1082.29	-1.58294	0.156918	-10.0877	6.2616e-24	1.19874e-21
Bmin.gene3492.mRNA1	3820.18	1.1171	0.110851	10.0775	6.94794e-24	1.32188e-21
Bmin.gene16886.mRNA1	702.721	1.44481	0.143394	10.0759	7.06334e-24	1.33554e-21
Bmin.gene6488.mRNA1	1991.27	-1.27189	0.126382	-10.0638	7.98703e-24	1.50093e-21
Bmin.gene4045.mRNA1	1648.41	1.03147	0.10256	10.0572	8.53625e-24	1.59435e-21
Bmin.gene12339.mRNA1	130.771	-2.19283	0.21812	-10.0533	8.88231e-24	1.64893e-21
Bmin.gene14795.mRNA1	783.577	1.51009	0.150955	10.0036	1.47027e-23	2.71301e-21
Bmin.gene12201.mRNA1	5663.6	-1.18212	0.118502	-9.97555	1.95008e-23	3.57682e-21
Bmin.gene14680.mRNA1	1803.51	-0.990534	0.0993355	-9.97161	2.02917e-23	3.69974e-21
Bmin.gene18530.mRNA1	429.219	-1.61025	0.161702	-9.95809	2.32481e-23	4.21369e-21
Bmin.gene4069.mRNA1	1017.19	1.34464	0.135291	9.9389	2.8191e-23	5.07952e-21
Bmin.gene19331.mRNA1	5064.44	-0.887234	0.0892826	-9.93738	2.86264e-23	5.12781e-21
Bmin.gene4070.mRNA1	5301.89	-1.39886	0.141005	-9.92065	3.38554e-23	6.02921e-21
Bmin.gene13366.mRNA1	252.228	-2.62849	0.266421	-9.86593	5.8487e-23	1.03556e-20
Bmin.gene24684.mRNA1	4241.9	1.11542	0.113124	9.86011	6.1982e-23	1.0849e-20
Bmin.gene29320.mRNA1	869.776	2.00832	0.203674	9.86048	6.1755e-23	1.0849e-20
Bmin.gene18336.mRNA1	941.4	-1.20111	0.122033	-9.84254	7.38236e-23	1.28482e-20
Bmin.gene18097.mRNA1	1521.97	-1.4509	0.147508	-9.83606	7.87311e-23	1.36249e-20
Bmin.gene30259.mRNA1	2145.71	-1.11233	0.113263	-9.82078	9.16293e-23	1.5768e-20
Bmin.gene1674.mRNA1	640.187	1.55794	0.15865	9.81999	9.23482e-23	1.58029e-20
Bmin.gene10833.mRNA1	2280.58	1.21349	0.123596	9.81818	9.40291e-23	1.60011e-20
Bmin.gene32365.mRNA1	216.028	-1.97704	0.201419	-9.81558	9.64796e-23	1.63274e-20
Bmin.gene14329.mRNA1	490.025	1.84248	0.188158	9.79219	1.21636e-22	2.04716e-20
Bmin.gene6705.mRNA1	796.91	-1.62366	0.166002	-9.78099	1.35875e-22	2.27432e-20
Bmin.gene7921.mRNA1	625.851	-1.76016	0.180201	-9.76774	1.54873e-22	2.57821e-20
Bmin.gene12411.mRNA1	563.13	1.50282	0.153895	9.76519	1.5882e-22	2.62964e-20
Bmin.gene22247.mRNA1	1580.3	1.1952	0.122442	9.76136	1.64924e-22	2.71601e-20
Bmin.gene15244.mRNA1	1636.4	-0.931549	0.0955953	-9.74472	1.94318e-22	3.18297e-20
Bmin.gene543.mRNA1	6906.33	-0.814005	0.0837389	-9.72075	2.4597e-22	4.00761e-20
Bmin.gene27765.mRNA1	1252.22	-0.984218	0.101346	-9.71147	2.6943e-22	4.36661e-20
Bmin.gene30822.mRNA1	22526.1	-2.8469	0.293258	-9.70784	2.79195e-22	4.50106e-20
Bmin.gene5977.mRNA1	1963.18	-1.21872	0.125553	-9.7068	2.82058e-22	4.5234e-20
Bmin.gene22749.mRNA1	1804.91	1.13929	0.117455	9.6998	3.02088e-22	4.81941e-20
Bmin.gene14179.mRNA1	1880.14	1.13396	0.117097	9.684	3.52647e-22	5.56801e-20
Bmin.gene21893.mRNA1	948.928	-1.5126	0.156188	-9.68449	3.50961e-22	5.56801e-20
Bmin.gene16852.mRNA1	1167.93	1.31426	0.135854	9.67405	3.88701e-22	6.10579e-20
Bmin.gene2553.mRNA1	368.444	-2.63408	0.272924	-9.6513	4.8536e-22	7.58524e-20
Bmin.gene14261.mRNA1	3397.92	-1.34477	0.139404	-9.64662	5.08021e-22	7.89908e-20
Bmin.gene26086.mRNA1	798.04	1.22473	0.127117	9.63467	5.70776e-22	8.83002e-20
Bmin.gene14595.mRNA1	3145.42	-0.88348	0.0918259	-9.62124	6.50397e-22	9.96115e-20
Bmin.gene14652.mRNA1	3777.83	-1.16421	0.121002	-9.62139	6.49478e-22	9.96115e-20
Bmin.gene24820.mRNA1	7458.03	1.03408	0.107514	9.61808	6.70698e-22	1.0221e-19
Bmin.gene13518.mRNA1	1189.75	1.26565	0.131647	9.61398	6.97994e-22	1.05843e-19
Bmin.gene19748.mRNA1	15241.7	-0.751642	0.0783875	-9.58879	8.91201e-22	1.34475e-19
Bmin.gene23690.mRNA1	2648.99	1.07512	0.112172	9.58455	9.28573e-22	1.39427e-19
Bmin.gene12103.mRNA1	2968.58	0.956362	0.099789	9.58384	9.35001e-22	1.39707e-19
Bmin.gene13854.mRNA1	9018.69	-0.916891	0.0957276	-9.57812	9.88235e-22	1.46235e-19
Bmin.gene22894.mRNA1	1982.54	-0.955884	0.0997966	-9.57833	9.86284e-22	1.46235e-19
Bmin.gene4798.mRNA1	715.054	1.35439	0.141544	9.56868	1.08281e-21	1.5946e-19
Bmin.gene4360.mRNA1	250.838	-2.3127	0.242117	-9.55199	1.27227e-21	1.86464e-19
Bmin.gene22935.mRNA1	2471.32	1.14819	0.120604	9.52032	1.72647e-21	2.51827e-19
Bmin.gene26284.mRNA1	2018	1.074	0.112957	9.50801	1.9435e-21	2.82139e-19
Bmin.gene14694.mRNA1	448.094	2.29587	0.241504	9.50652	1.97142e-21	2.84842e-19
Bmin.gene13834.mRNA1	378.798	1.64277	0.173222	9.4836	2.4566e-21	3.53277e-19
Bmin.gene2422.mRNA1	849.172	-1.13488	0.119704	-9.48066	2.52673e-21	3.61665e-19
Bmin.gene1480.mRNA1	581.476	1.77554	0.187954	9.44669	3.49707e-21	4.98227e-19
Bmin.gene13297.mRNA1	684.545	1.84969	0.195825	9.44561	3.53325e-21	5.01051e-19
Bmin.gene15777.mRNA1	574.956	1.48387	0.157396	9.42759	4.19609e-21	5.92306e-19
Bmin.gene8681.mRNA1	291.218	-1.83878	0.195385	-9.41106	4.91161e-21	6.90126e-19
Bmin.gene14339.mRNA1	890.608	1.75389	0.18642	9.40825	5.04452e-21	7.05565e-19
Bmin.gene21134.mRNA1	2601.23	1.30683	0.13899	9.40237	5.33461e-21	7.42748e-19
Bmin.gene21618.mRNA1	3105.9	0.826267	0.08789	9.40115	5.39687e-21	7.48015e-19
Bmin.gene16259.mRNA1	629.937	-1.56291	0.166308	-9.39771	5.57615e-21	7.69384e-19
Bmin.gene28483.mRNA1	1086.89	-1.41743	0.151066	-9.3829	6.4181e-21	8.81582e-19
Bmin.gene23148.mRNA1	1177.9	1.02487	0.109269	9.37937	6.63658e-21	9.07522e-19
Bmin.gene29308.mRNA1	648.574	-2.26784	0.241861	-9.3766	6.81316e-21	9.27529e-19
Bmin.gene5385.mRNA1	2146.21	0.992481	0.105879	9.37375	7.00031e-21	9.4879e-19
Bmin.gene14590.mRNA1	3301.43	-1.15724	0.123522	-9.36871	7.34239e-21	9.9077e-19
Bmin.gene16517.mRNA1	3321.73	0.994354	0.106288	9.35529	8.33669e-21	1.12e-18
Bmin.gene3508.mRNA1	2625.44	0.996081	0.106486	9.35413	8.42933e-21	1.12751e-18
Bmin.gene3086.mRNA1	3549.72	-0.884613	0.0946409	-9.34705	9.01265e-21	1.20029e-18
Bmin.gene26566.mRNA1	2614.36	1.8471	0.197627	9.3464	9.06815e-21	1.20245e-18
Bmin.gene12858.mRNA1	20380	-0.993328	0.106309	-9.3438	9.29394e-21	1.22708e-18
Bmin.gene7458.mRNA1	2379.4	-0.829269	0.0887821	-9.3405	9.58788e-21	1.26046e-18
Bmin.gene13944.mRNA1	1327.99	-1.63534	0.175146	-9.33702	9.90862e-21	1.29705e-18
Bmin.gene23933.mRNA1	2205.8	-1.15285	0.123541	-9.33174	1.04143e-20	1.35745e-18
Bmin.gene15798.mRNA1	793.088	1.188	0.12752	9.3162	1.20581e-20	1.56504e-18
Bmin.gene13879.mRNA1	622.863	1.29997	0.1396	9.31214	1.25284e-20	1.61923e-18
Bmin.gene18811.mRNA1	576.409	1.83251	0.196891	9.30719	1.31256e-20	1.68928e-18
Bmin.gene28718.mRNA1	1232.65	1.28551	0.138129	9.30656	1.32037e-20	1.69223e-18
Bmin.gene7410.mRNA1	295.637	-2.06592	0.222063	-9.3033	1.36151e-20	1.73769e-18
Bmin.gene23973.mRNA1	529.887	1.69448	0.182674	9.27598	1.75998e-20	2.23693e-18
Bmin.gene2901.mRNA1	3288.14	-0.863987	0.0934795	-9.24253	2.40737e-20	3.04712e-18
Bmin.gene8371.mRNA1	876.818	1.42187	0.154183	9.22197	2.91685e-20	3.67679e-18
Bmin.gene9991.mRNA1	559.612	1.92048	0.208424	9.21426	3.1343e-20	3.9347e-18
Bmin.gene4037.mRNA1	448.164	1.43401	0.155663	9.21226	3.19341e-20	3.99255e-18
Bmin.gene2329.mRNA1	1438.89	-1.19402	0.129836	-9.19638	3.70197e-20	4.60955e-18
Bmin.gene27797.mRNA1	945.125	-1.65748	0.180592	-9.17806	4.38941e-20	5.4434e-18
Bmin.gene9992.mRNA1	398.536	2.03588	0.222443	9.15235	5.57093e-20	6.88077e-18
Bmin.gene32684.mRNA1	2634.2	-1.11544	0.121945	-9.14709	5.84901e-20	7.19523e-18
Bmin.gene21582.mRNA1	983.613	-1.53563	0.168051	-9.13787	6.36967e-20	7.80437e-18
Bmin.gene9978.mRNA1	3354.17	-0.914084	0.10006	-9.13535	6.51969e-20	7.95636e-18
Bmin.gene9898.mRNA1	2523.09	-0.950025	0.104163	-9.1206	7.47123e-20	9.0814e-18
Bmin.gene19004.mRNA1	860.115	1.21689	0.133457	9.11825	7.63439e-20	9.24305e-18
Bmin.gene19822.mRNA1	1547.19	1.15549	0.126768	9.11497	7.86895e-20	9.48953e-18
Bmin.gene28723.mRNA1	1637.89	-1.21325	0.133117	-9.11414	7.92947e-20	9.52501e-18
Bmin.gene30079.mRNA1	1484.42	-0.972746	0.106809	-9.10732	8.44402e-20	1.01035e-17
Bmin.gene23479.mRNA1	1267.21	1.01687	0.111982	9.08068	1.07899e-19	1.28602e-17
Bmin.gene24288.mRNA1	2228.89	1.86889	0.205899	9.0767	1.11914e-19	1.3287e-17
Bmin.gene22929.mRNA1	585.018	-1.52411	0.167949	-9.07487	1.13817e-19	1.34607e-17
Bmin.gene30998.mRNA1	187.532	-1.98129	0.218726	-9.05835	1.32439e-19	1.56029e-17
Bmin.gene984.mRNA1	1042.63	1.00304	0.110789	9.05363	1.38299e-19	1.62307e-17
Bmin.gene14188.mRNA1	4803.81	-0.934717	0.103284	-9.04997	1.43009e-19	1.67195e-17
Bmin.gene17659.mRNA1	1887	-1.95178	0.215909	-9.03983	1.56915e-19	1.82755e-17
Bmin.gene19158.mRNA1	6386.56	-0.755872	0.0836562	-9.03547	1.63304e-19	1.89476e-17
Bmin.gene5513.mRNA1	1176.79	1.13789	0.126004	9.03053	1.70839e-19	1.97471e-17
Bmin.gene992.mRNA1	3749.93	-1.20908	0.134012	-9.02217	1.84398e-19	2.12342e-17
Bmin.gene10653.mRNA1	2590.68	-0.815829	0.0904748	-9.0172	1.92962e-19	2.21372e-17
Bmin.gene11231.mRNA1	619.869	1.35161	0.149928	9.01505	1.96775e-19	2.24903e-17
Bmin.gene2015.mRNA1	1374.13	-1.33326	0.147915	-9.01374	1.99143e-19	2.26763e-17
Bmin.gene3899.mRNA1	2358.16	-1.11889	0.124172	-9.01082	2.04525e-19	2.3203e-17
Bmin.gene8321.mRNA1	646.563	-1.73529	0.192699	-9.00523	2.15224e-19	2.43267e-17
Bmin.gene4155.mRNA1	751.633	1.16337	0.129279	8.99888	2.2803e-19	2.55853e-17
Bmin.gene29820.mRNA1	763.338	-1.26209	0.140247	-8.99905	2.27673e-19	2.55853e-17
Bmin.gene9215.mRNA1	1631.35	-1.16573	0.129577	-8.9964	2.33244e-19	2.60748e-17
Bmin.gene23883.mRNA1	3868.84	0.963849	0.107169	8.99373	2.38979e-19	2.66188e-17
Bmin.gene14679.mRNA1	3854.47	1.02332	0.113848	8.98852	2.50575e-19	2.78093e-17
Bmin.gene20966.mRNA1	2367.08	1.0332	0.115347	8.95724	3.32899e-19	3.68124e-17
Bmin.gene29107.mRNA1	1074.7	-1.2059	0.134748	-8.94924	3.57927e-19	3.94377e-17
Bmin.gene24196.mRNA1	719.527	-1.18333	0.132526	-8.92905	4.29665e-19	4.71723e-17
Bmin.gene26483.mRNA1	1999.51	-1.3362	0.149719	-8.92474	4.46754e-19	4.88733e-17
Bmin.gene6533.mRNA1	1936.9	-1.40388	0.157314	-8.92404	4.49564e-19	4.90057e-17
Bmin.gene29057.mRNA1	3176.19	-0.940253	0.10546	-8.91577	4.84452e-19	5.26215e-17
Bmin.gene32236.mRNA1	3952.1	-1.12055	0.125699	-8.91453	4.89899e-19	5.3025e-17
Bmin.gene29703.mRNA1	162.307	1.92646	0.216144	8.91286	4.97345e-19	5.36415e-17
Bmin.gene72.mRNA1	2072.65	-0.841483	0.0944331	-8.91089	5.06258e-19	5.44112e-17
Bmin.gene16982.mRNA1	2373.21	1.55812	0.174938	8.90674	5.25573e-19	5.60935e-17
Bmin.gene20981.mRNA1	5340.26	0.904551	0.101557	8.90682	5.25178e-19	5.60935e-17
Bmin.gene2027.mRNA1	386.617	1.94094	0.218078	8.9002	5.57468e-19	5.9291e-17
Bmin.gene32029.mRNA1	817.582	1.41244	0.158707	8.89969	5.60049e-19	5.93594e-17
Bmin.gene27327.mRNA1	1924.31	-0.85533	0.0962066	-8.89055	6.0808e-19	6.4228e-17
Bmin.gene26404.mRNA1	1733.84	-0.904998	0.1018	-8.88994	6.11406e-19	6.43573e-17
Bmin.gene19733.mRNA1	6110.15	-0.689868	0.0776259	-8.88708	6.27344e-19	6.58089e-17
Bmin.gene18330.mRNA1	849.383	1.20346	0.135442	8.88545	6.36629e-19	6.65549e-17
Bmin.gene12124.mRNA1	2560.97	1.28799	0.144998	8.88287	6.51596e-19	6.78879e-17
Bmin.gene7346.mRNA1	284.591	1.65872	0.186768	8.88114	6.61791e-19	6.87164e-17
Bmin.gene13902.mRNA1	469.969	1.63738	0.184451	8.87704	6.8665e-19	7.10567e-17
Bmin.gene11530.mRNA1	4677.82	-1.00197	0.113049	-8.86314	7.77889e-19	8.02274e-17
Bmin.gene9586.mRNA1	2343.39	1.01344	0.114368	8.86118	7.9173e-19	8.13808e-17
Bmin.gene19403.mRNA1	809.622	1.33717	0.150925	8.85987	8.01091e-19	8.20676e-17
Bmin.gene16203.mRNA1	1196.06	1.01851	0.115096	8.84925	8.81116e-19	8.99648e-17
Bmin.gene28836.mRNA1	5148.96	-1.40001	0.158408	-8.83802	9.74269e-19	9.91456e-17
Bmin.gene26896.mRNA1	1732.96	1.4317	0.162067	8.83403	1.00973e-18	1.02414e-16
Bmin.gene8034.mRNA1	3456.8	-0.715381	0.0809889	-8.83308	1.01836e-18	1.02949e-16
Bmin.gene24407.mRNA1	240.774	1.8269	0.206988	8.8261	1.08386e-18	1.08852e-16
Bmin.gene27581.mRNA1	3664.8	1.30703	0.148086	8.82617	1.08322e-18	1.08852e-16
Bmin.gene19821.mRNA1	767.749	1.1831	0.134238	8.81344	1.21364e-18	1.21487e-16
Bmin.gene20052.mRNA1	475.117	1.48389	0.168401	8.81161	1.23358e-18	1.23081e-16
Bmin.gene9767.mRNA1	718.203	1.32973	0.150915	8.81113	1.23888e-18	1.23208e-16
Bmin.gene28790.mRNA1	1961.84	1.04189	0.118412	8.79888	1.38191e-18	1.36988e-16
Bmin.gene24929.mRNA1	2460.24	1.01402	0.11528	8.79618	1.41553e-18	1.39868e-16
Bmin.gene26468.mRNA1	4459.31	-0.783933	0.0891791	-8.79055	1.48828e-18	1.46584e-16
Bmin.gene10423.mRNA1	2256.4	-1.29115	0.147197	-8.77155	1.76222e-18	1.73008e-16
Bmin.gene9942.mRNA1	2005.69	1.06444	0.121641	8.75065	2.1213e-18	2.07596e-16
Bmin.gene29554.mRNA1	7055.56	-0.885274	0.101229	-8.74529	2.22439e-18	2.16992e-16
Bmin.gene9581.mRNA1	2115.34	1.40586	0.160928	8.73595	2.41615e-18	2.3495e-16
Bmin.gene8153.mRNA1	287.795	-1.78582	0.204531	-8.73129	2.51779e-18	2.44058e-16
Bmin.gene21507.mRNA1	728.429	1.56931	0.179971	8.71979	2.78717e-18	2.69318e-16
Bmin.gene2002.mRNA1	1186.17	-1.09617	0.125725	-8.71877	2.8125e-18	2.70911e-16
Bmin.gene21253.mRNA1	2226.04	-1.08985	0.125048	-8.71545	2.89609e-18	2.78088e-16
Bmin.gene4012.mRNA1	16067	-0.575637	0.0660614	-8.71367	2.94204e-18	2.81617e-16
Bmin.gene461.mRNA1	2422.42	0.801479	0.0920761	8.70453	3.18891e-18	3.04298e-16
Bmin.gene28021.mRNA1	622.814	1.20572	0.138668	8.69499	3.46869e-18	3.29967e-16
Bmin.gene15812.mRNA1	430.181	1.52874	0.175928	8.68955	3.63879e-18	3.45077e-16
Bmin.gene17847.mRNA1	964.797	-1.2084	0.139092	-8.68782	3.6947e-18	3.49298e-16
Bmin.gene5487.mRNA1	1787.69	-1.08529	0.124939	-8.68653	3.73684e-18	3.52195e-16
Bmin.gene19107.mRNA1	397.812	-1.63903	0.188821	-8.6803	3.94725e-18	3.70884e-16
Bmin.gene7924.mRNA1	524.306	-1.76922	0.203873	-8.67804	4.02665e-18	3.77187e-16
Bmin.gene24044.mRNA1	1311.68	1.88675	0.217473	8.67579	4.10695e-18	3.83537e-16
Bmin.gene23317.mRNA1	1130.35	1.43388	0.165414	8.66843	4.38112e-18	4.07897e-16
Bmin.gene6161.mRNA1	1924.5	1.14346	0.131936	8.66671	4.44777e-18	4.12847e-16
Bmin.gene163.mRNA1	4875.4	1.15638	0.133478	8.66347	4.57618e-18	4.23483e-16
Bmin.gene18201.mRNA1	579.215	1.53161	0.176829	8.66154	4.65452e-18	4.29436e-16
Bmin.gene9190.mRNA1	788.106	1.06745	0.123339	8.65466	4.94369e-18	4.54745e-16
Bmin.gene15110.mRNA1	319.649	1.5377	0.177721	8.65233	5.04573e-18	4.62741e-16
Bmin.gene19655.mRNA1	4423.57	-0.668676	0.0773097	-8.64931	5.18117e-18	4.73745e-16
Bmin.gene24807.mRNA1	4060.58	1.36866	0.158273	8.64742	5.26766e-18	4.80219e-16
Bmin.gene28888.mRNA1	1091.76	1.15994	0.134325	8.63538	5.85296e-18	5.31994e-16
Bmin.gene27268.mRNA1	758.62	-1.23288	0.142833	-8.63159	6.05032e-18	5.48306e-16
Bmin.gene3938.mRNA1	272.419	1.88549	0.218737	8.61988	6.70234e-18	6.05603e-16
Bmin.gene18259.mRNA1	524.033	-1.58916	0.184475	-8.61454	7.02258e-18	6.32672e-16
Bmin.gene8520.mRNA1	2431.41	-0.749115	0.0871018	-8.60045	7.94069e-18	7.13288e-16
Bmin.gene31353.mRNA1	1551.7	-1.52826	0.177785	-8.59612	8.24541e-18	7.38494e-16
Bmin.gene25332.mRNA1	822.868	-1.78986	0.208269	-8.59398	8.40098e-18	7.50235e-16
Bmin.gene27556.mRNA1	5431.43	-0.675258	0.0786314	-8.58763	8.8778e-18	7.88593e-16
Bmin.gene29048.mRNA1	7651.7	-1.08608	0.126471	-8.58758	8.88201e-18	7.88593e-16
Bmin.gene16591.mRNA1	959.393	1.10463	0.128659	8.58571	9.02809e-18	7.99247e-16
Bmin.gene1549.mRNA1	749.655	-1.73049	0.201674	-8.58064	9.43429e-18	8.328e-16
Bmin.gene26508.mRNA1	10028.8	-0.708795	0.0826083	-8.5802	9.47077e-18	8.33618e-16
Bmin.gene9838.mRNA1	1334.91	1.08193	0.126251	8.56967	1.0378e-17	9.10854e-16
Bmin.gene12723.mRNA1	258.73	1.54551	0.180354	8.56932	1.04094e-17	9.10997e-16
Bmin.gene10530.mRNA1	613.782	1.38519	0.161711	8.56587	1.07265e-17	9.36081e-16
Bmin.gene2844.mRNA1	862.924	1.31796	0.153885	8.56454	1.08509e-17	9.44241e-16
Bmin.gene19326.mRNA1	12725.9	-0.891529	0.10425	-8.55187	1.21113e-17	1.05094e-15
Bmin.gene8272.mRNA1	543.218	-2.34239	0.273934	-8.55095	1.22078e-17	1.05371e-15
Bmin.gene15865.mRNA1	17015.4	-0.856836	0.100204	-8.55091	1.2212e-17	1.05371e-15
Bmin.gene252.mRNA1	518.219	1.71828	0.20098	8.54951	1.23617e-17	1.06363e-15
Bmin.gene19600.mRNA1	2665.03	0.853524	0.0998801	8.54549	1.27996e-17	1.09822e-15
Bmin.gene31154.mRNA1	2625.52	-1.8613	0.217917	-8.54132	1.32701e-17	1.13541e-15
Bmin.gene4515.mRNA1	2231.14	-0.908884	0.10658	-8.52768	1.49316e-17	1.27401e-15
Bmin.gene14668.mRNA1	6100.44	-0.926374	0.108661	-8.52534	1.52356e-17	1.29634e-15
Bmin.gene16434.mRNA1	3104.68	-1.13518	0.133323	-8.51452	1.67278e-17	1.41936e-15
Bmin.gene10471.mRNA1	3174.86	0.771421	0.0906516	8.50973	1.74334e-17	1.47515e-15
Bmin.gene10525.mRNA1	4286.94	-0.745092	0.0875631	-8.5092	1.75137e-17	1.47786e-15
Bmin.gene24754.mRNA1	186.184	2.10997	0.248277	8.49846	1.9213e-17	1.61679e-15
Bmin.gene14021.mRNA1	1717.02	0.927366	0.109178	8.49405	1.9955e-17	1.67463e-15
Bmin.gene9073.mRNA1	889.58	1.09982	0.12973	8.47778	2.29539e-17	1.92104e-15
Bmin.gene20185.mRNA1	2677.24	-1.10193	0.130023	-8.47484	2.35394e-17	1.96467e-15
Bmin.gene11775.mRNA1	7029.71	-0.862244	0.101783	-8.47135	2.42559e-17	2.01898e-15
Bmin.gene3163.mRNA1	2207.77	-1.00729	0.118965	-8.46711	2.51553e-17	2.08816e-15
Bmin.gene25297.mRNA1	376.051	1.75556	0.207402	8.46455	2.57152e-17	2.12887e-15
Bmin.gene21851.mRNA1	2331.97	-0.983136	0.116219	-8.45932	2.68942e-17	2.22048e-15
Bmin.gene12392.mRNA1	1949.79	-0.850714	0.100673	-8.45028	2.90609e-17	2.3865e-15
Bmin.gene21346.mRNA1	3604.57	1.01531	0.120151	8.45032	2.90511e-17	2.3865e-15
Bmin.gene20125.mRNA1	718.538	1.69954	0.201151	8.44911	2.93537e-17	2.4041e-15
Bmin.gene9109.mRNA1	1939.27	0.917159	0.108616	8.44401	3.06632e-17	2.50465e-15
Bmin.gene30302.mRNA1	1672.4	-0.994733	0.117809	-8.4436	3.07713e-17	2.5068e-15
Bmin.gene14672.mRNA1	2254.57	0.998869	0.118305	8.4432	3.08776e-17	2.50878e-15
Bmin.gene10108.mRNA1	624.149	-1.06538	0.126294	-8.43576	3.29067e-17	2.66657e-15
Bmin.gene13295.mRNA1	2044.52	-1.01092	0.119867	-8.43367	3.34978e-17	2.70731e-15
Bmin.gene2767.mRNA1	2058.28	1.1306	0.134089	8.43172	3.40616e-17	2.74563e-15
Bmin.gene10447.mRNA1	5798.62	-0.979831	0.116252	-8.42849	3.50149e-17	2.81507e-15
Bmin.gene13603.mRNA1	5991.29	0.768055	0.0911923	8.42237	3.68954e-17	2.95849e-15
Bmin.gene10451.mRNA1	7800.17	0.777111	0.0924196	8.40851	4.15235e-17	3.3209e-15
Bmin.gene15785.mRNA1	366.074	-1.41214	0.167976	-8.4068	4.21331e-17	3.36089e-15
Bmin.gene17866.mRNA1	1169.77	1.00164	0.11918	8.40447	4.298e-17	3.41953e-15
Bmin.gene9105.mRNA1	1257.46	1.07178	0.127533	8.40397	4.31638e-17	3.42526e-15
Bmin.gene16137.mRNA1	1825.28	-1.39151	0.165977	-8.38374	5.12716e-17	4.05814e-15
Bmin.gene31039.mRNA1	1545.69	1.43346	0.171011	8.38226	5.19224e-17	4.09906e-15
Bmin.gene910.mRNA1	374.793	1.84973	0.220736	8.37982	5.30101e-17	4.16347e-15
Bmin.gene14904.mRNA1	1341.19	-1.55149	0.18514	-8.38007	5.2895e-17	4.16347e-15
Bmin.gene7701.mRNA1	1952.83	0.866065	0.103391	8.37661	5.44745e-17	4.26754e-15
Bmin.gene7264.mRNA1	1490.4	0.950966	0.113546	8.37515	5.51557e-17	4.30988e-15
Bmin.gene26540.mRNA1	2635.87	1.22656	0.146536	8.37034	5.74514e-17	4.47785e-15
Bmin.gene16052.mRNA1	441.27	1.5454	0.184758	8.36445	6.03981e-17	4.69557e-15
Bmin.gene24701.mRNA1	1932.24	-1.09254	0.130639	-8.36309	6.10975e-17	4.73792e-15
Bmin.gene28737.mRNA1	6997.27	1.2436	0.148706	8.36277	6.1265e-17	4.73891e-15
Bmin.gene7115.mRNA1	6211.97	-0.670199	0.0801491	-8.3619	6.17162e-17	4.76178e-15
Bmin.gene23501.mRNA1	959.426	-1.31709	0.15756	-8.35927	6.31068e-17	4.85685e-15
Bmin.gene13615.mRNA1	1153.05	1.15374	0.138199	8.34836	6.92171e-17	5.31376e-15
Bmin.gene3217.mRNA1	1234.21	1.13393	0.135839	8.34762	6.96514e-17	5.33373e-15
Bmin.gene28158.mRNA1	2340.94	-0.811962	0.0972834	-8.34635	7.04027e-17	5.37781e-15
Bmin.gene8762.mRNA1	2185.16	-1.13791	0.136383	-8.34347	7.21389e-17	5.49673e-15
Bmin.gene14882.mRNA1	907.583	2.09007	0.250561	8.34156	7.33196e-17	5.57283e-15
Bmin.gene27054.mRNA1	191.436	1.83563	0.220395	8.3288	8.16633e-17	6.19165e-15
Bmin.gene20828.mRNA1	2589.29	-0.881962	0.105909	-8.32757	8.25157e-17	6.24084e-15
Bmin.gene1404.mRNA1	4399.23	0.809791	0.0973456	8.31872	8.8919e-17	6.70857e-15
Bmin.gene10324.mRNA1	367.435	1.79788	0.216137	8.31827	8.92579e-17	6.71759e-15
Bmin.gene12468.mRNA1	2118.3	1.53815	0.184975	8.31542	9.14265e-17	6.86393e-15
Bmin.gene24316.mRNA1	2484.6	-0.707227	0.0850691	-8.31356	9.28725e-17	6.95544e-15
Bmin.gene17558.mRNA1	2354.15	-0.979822	0.117893	-8.31112	9.47992e-17	7.08242e-15
Bmin.gene7615.mRNA1	1034.47	1.38434	0.166601	8.30933	9.62401e-17	7.17258e-15
Bmin.gene20128.mRNA1	567.314	1.72963	0.208267	8.30489	9.9911e-17	7.42809e-15
Bmin.gene11355.mRNA1	630.021	1.4721	0.177347	8.3007	1.03498e-16	7.67618e-15
Bmin.gene30667.mRNA1	96.5068	-2.64381	0.318601	-8.29817	1.05724e-16	7.82233e-15
Bmin.gene11487.mRNA1	2416.46	-0.926588	0.111747	-8.29182	1.11532e-16	8.23215e-15
Bmin.gene17979.mRNA1	1385.22	-1.07967	0.130346	-8.28316	1.19954e-16	8.83245e-15
Bmin.gene6448.mRNA1	1534.2	1.07767	0.13011	8.28281	1.20301e-16	8.83681e-15
Bmin.gene26786.mRNA1	4473.78	-1.04569	0.126254	-8.28239	1.20731e-16	8.84717e-15
Bmin.gene17113.mRNA1	2017.94	-1.35809	0.164475	-8.25716	1.49185e-16	1.09062e-14
Bmin.gene17645.mRNA1	1312.58	-0.863487	0.10471	-8.24648	1.63131e-16	1.18973e-14
Bmin.gene6577.mRNA1	2222.29	-0.935925	0.113571	-8.24089	1.70928e-16	1.24363e-14
Bmin.gene24119.mRNA1	1076.06	-1.03994	0.126317	-8.23278	1.8291e-16	1.32766e-14
Bmin.gene8840.mRNA1	894.776	-1.11538	0.135748	-8.21655	2.09441e-16	1.51664e-14
Bmin.gene15285.mRNA1	806.838	-1.10768	0.134832	-8.21525	2.11731e-16	1.5296e-14
Bmin.gene20511.mRNA1	556.138	-1.37603	0.167552	-8.21255	2.1654e-16	1.56066e-14
Bmin.gene5999.mRNA1	1322	1.273	0.155028	8.21143	2.18562e-16	1.57155e-14
Bmin.gene20890.mRNA1	860.548	0.902946	0.110007	8.20807	2.24778e-16	1.61245e-14
Bmin.gene8514.mRNA1	2262.22	0.784634	0.0956088	8.20672	2.27321e-16	1.62689e-14
Bmin.gene14676.mRNA1	2354.38	-1.08275	0.132187	-8.19105	2.58967e-16	1.84905e-14
Bmin.gene14064.mRNA1	3738.78	0.924403	0.113011	8.17975	2.84432e-16	2.02615e-14
Bmin.gene10548.mRNA1	660.43	1.27735	0.156172	8.17907	2.86049e-16	2.03294e-14
Bmin.gene16417.mRNA1	1692.69	-1.70802	0.208924	-8.17531	2.95095e-16	2.09237e-14
Bmin.gene27451.mRNA1	366.127	1.76141	0.215497	8.17373	2.98988e-16	2.11508e-14
Bmin.gene16429.mRNA1	2097.93	1.0707	0.130999	8.17331	3.00051e-16	2.11771e-14
Bmin.gene27373.mRNA1	1570.3	1.37563	0.16839	8.16933	3.10105e-16	2.18364e-14
Bmin.gene19343.mRNA1	2852.63	-1.66929	0.2044	-8.16678	3.16731e-16	2.22518e-14
Bmin.gene2045.mRNA1	780.665	1.42098	0.174164	8.15885	3.38235e-16	2.37082e-14
Bmin.gene29482.mRNA1	1128.45	-1.00582	0.123333	-8.15529	3.48336e-16	2.43605e-14
Bmin.gene12698.mRNA1	1767.43	0.971632	0.119159	8.1541	3.51781e-16	2.45454e-14
Bmin.gene19926.mRNA1	1202.41	1.02483	0.125771	8.14838	3.68836e-16	2.56768e-14
Bmin.gene5079.mRNA1	1486.9	1.16374	0.142957	8.1405	3.93646e-16	2.73419e-14
Bmin.gene2627.mRNA1	949.185	1.29922	0.159664	8.13722	4.04443e-16	2.80283e-14
Bmin.gene12316.mRNA1	239.099	1.66145	0.204193	8.13669	4.06225e-16	2.80882e-14
Bmin.gene9827.mRNA1	685.986	-1.60214	0.197275	-8.12138	4.60916e-16	3.1798e-14
Bmin.gene5096.mRNA1	661.604	1.04278	0.128498	8.11511	4.85346e-16	3.34082e-14
Bmin.gene6428.mRNA1	4201.72	-1.22304	0.151237	-8.08694	6.11808e-16	4.20186e-14
Bmin.gene17963.mRNA1	1181.48	-1.24074	0.153731	-8.07082	6.98271e-16	4.78495e-14
Bmin.gene26222.mRNA1	3147.4	-1.07498	0.133216	-8.06946	7.06121e-16	4.82794e-14
Bmin.gene2028.mRNA1	445.569	1.63249	0.202386	8.06622	7.25082e-16	4.94654e-14
Bmin.gene25222.mRNA1	1436.59	1.70906	0.21189	8.06578	7.27707e-16	4.95342e-14
Bmin.gene5627.mRNA1	557.961	1.54683	0.191795	8.06498	7.32461e-16	4.96372e-14
Bmin.gene26610.mRNA1	11751.3	-0.659497	0.0817711	-8.06516	7.31403e-16	4.96372e-14
Bmin.gene29509.mRNA1	854.262	1.20465	0.149467	8.05965	7.65144e-16	5.17376e-14
Bmin.gene4118.mRNA1	1124.24	1.26549	0.157074	8.05665	7.84146e-16	5.29057e-14
Bmin.gene21506.mRNA1	421.157	1.71443	0.212813	8.05605	7.87978e-16	5.30474e-14
Bmin.gene258.mRNA1	479.59	-1.52784	0.189803	-8.04963	8.30468e-16	5.57852e-14
Bmin.gene116.mRNA1	301.076	1.35314	0.168141	8.04765	8.4398e-16	5.65688e-14
Bmin.gene22792.mRNA1	1429.31	-0.96219	0.119575	-8.04677	8.50096e-16	5.68543e-14
Bmin.gene27224.mRNA1	641.29	1.38202	0.171863	8.04137	8.88398e-16	5.92865e-14
Bmin.gene8603.mRNA1	1941.75	1.14324	0.14219	8.04024	8.96658e-16	5.97077e-14
Bmin.gene3247.mRNA1	168.118	-1.58915	0.197667	-8.03955	9.01701e-16	5.99132e-14
Bmin.gene3132.mRNA1	650.386	-1.33848	0.166517	-8.03809	9.12494e-16	6.04992e-14
Bmin.gene15275.mRNA1	1412.57	0.776004	0.0965995	8.03321	9.49564e-16	6.28209e-14
Bmin.gene31716.mRNA1	792.599	-1.07061	0.133301	-8.03152	9.62697e-16	6.35525e-14
Bmin.gene16490.mRNA1	1083.56	1.11282	0.138639	8.02677	1.00072e-15	6.59206e-14
Bmin.gene29916.mRNA1	2227.14	-1.17249	0.14615	-8.02254	1.03584e-15	6.80874e-14
Bmin.gene18039.mRNA1	463.972	-1.3793	0.172101	-8.01447	1.10613e-15	7.25522e-14
Bmin.gene17363.mRNA1	2562.6	-0.794917	0.0991919	-8.01394	1.11094e-15	7.27119e-14
Bmin.gene19137.mRNA1	3538.07	-1.08164	0.134991	-8.01263	1.12279e-15	7.33308e-14
Bmin.gene31034.mRNA1	266.838	1.70179	0.212577	8.00554	1.18945e-15	7.75193e-14
Bmin.gene11388.mRNA1	3976.95	1.12507	0.140754	7.99313	1.31559e-15	8.55579e-14
Bmin.gene11604.mRNA1	530.136	1.00917	0.126269	7.99221	1.3254e-15	8.60137e-14
Bmin.gene22073.mRNA1	2260.05	0.887566	0.111156	7.98486	1.40685e-15	9.11065e-14
Bmin.gene23009.mRNA1	3282.02	-1.26667	0.158651	-7.98397	1.41706e-15	9.15739e-14
Bmin.gene12443.mRNA1	1379.81	1.19807	0.150305	7.97091	1.57504e-15	1.01569e-13
Bmin.gene10950.mRNA1	664.454	1.70329	0.213828	7.96572	1.64267e-15	1.05707e-13
Bmin.gene12494.mRNA1	2382.35	-0.724655	0.0909816	-7.96485	1.65419e-15	1.06225e-13
Bmin.gene14114.mRNA1	4335.62	1.32048	0.165828	7.96296	1.67972e-15	1.07639e-13
Bmin.gene11598.mRNA1	819.336	1.02721	0.129032	7.96089	1.70801e-15	1.09224e-13
Bmin.gene22759.mRNA1	807.332	1.18019	0.148307	7.95773	1.75229e-15	1.11822e-13
Bmin.gene930.mRNA1	7652.04	-0.754164	0.0949353	-7.94397	1.95806e-15	1.24693e-13
Bmin.gene9491.mRNA1	1080.03	1.42088	0.17888	7.94322	1.97006e-15	1.25197e-13
Bmin.gene8763.mRNA1	530.681	-1.15938	0.146027	-7.93949	2.03021e-15	1.28752e-13
Bmin.gene7094.mRNA1	1795.68	-1.58298	0.199421	-7.93786	2.05704e-15	1.30185e-13
Bmin.gene20550.mRNA1	2130.61	1.05432	0.132881	7.93436	2.11591e-15	1.33634e-13
Bmin.gene2049.mRNA1	750.56	-1.54213	0.194371	-7.93394	2.12309e-15	1.33811e-13
Bmin.gene13339.mRNA1	2783.54	-1.21259	0.152915	-7.92983	2.19449e-15	1.38028e-13
Bmin.gene23133.mRNA1	4070.46	-0.654519	0.0825494	-7.92883	2.21227e-15	1.38861e-13
Bmin.gene29070.mRNA1	1985.39	1.32668	0.167329	7.92856	2.21702e-15	1.38874e-13
Bmin.gene16199.mRNA1	2240.62	0.860108	0.108595	7.92035	2.36836e-15	1.48051e-13
Bmin.gene26650.mRNA1	1728.88	0.931647	0.117678	7.91694	2.43419e-15	1.51856e-13
Bmin.gene4952.mRNA1	785.484	1.2795	0.161658	7.91484	2.47572e-15	1.54133e-13
Bmin.gene386.mRNA1	827.424	1.35624	0.171367	7.91425	2.4874e-15	1.54546e-13
Bmin.gene26611.mRNA1	761.789	1.57348	0.198872	7.91204	2.53214e-15	1.57008e-13
Bmin.gene16100.mRNA1	731.741	-2.05832	0.260399	-7.9045	2.69017e-15	1.6647e-13
Bmin.gene8237.mRNA1	986.709	0.904548	0.114483	7.90114	2.76367e-15	1.70673e-13
Bmin.gene31551.mRNA1	1802.11	1.41672	0.179432	7.8956	2.88925e-15	1.7807e-13
Bmin.gene2246.mRNA1	1562.54	1.06981	0.135624	7.88801	3.07036e-15	1.88852e-13
Bmin.gene21565.mRNA1	2672.88	-0.89278	0.113289	-7.88056	3.25927e-15	2.00069e-13
Bmin.gene20507.mRNA1	936.109	0.974411	0.123692	7.87774	3.33344e-15	2.04213e-13
Bmin.gene30298.mRNA1	1257.23	0.954332	0.121219	7.8728	3.46777e-15	2.12019e-13
Bmin.gene21561.mRNA1	3029.74	1.10486	0.140539	7.86164	3.79143e-15	2.31345e-13
Bmin.gene1895.mRNA1	2523.17	-1.09452	0.139306	-7.85699	3.93489e-15	2.39622e-13
Bmin.gene27789.mRNA1	599.382	-1.74776	0.222542	-7.8536	4.04253e-15	2.45688e-13
Bmin.gene23830.mRNA1	1531.98	1.15479	0.147083	7.85127	4.11847e-15	2.49808e-13
Bmin.gene26676.mRNA1	2918.16	0.843424	0.107431	7.85082	4.13333e-15	2.50213e-13
Bmin.gene995.mRNA1	3638.2	-0.898474	0.114453	-7.85018	4.15425e-15	2.50984e-13
Bmin.gene20150.mRNA1	2838.58	-1.19309	0.151989	-7.84983	4.16607e-15	2.51203e-13
Bmin.gene9153.mRNA1	3891.72	0.775893	0.098885	7.84642	4.28094e-15	2.57622e-13
Bmin.gene14716.mRNA1	332.901	1.6657	0.212311	7.84559	4.30915e-15	2.58811e-13
Bmin.gene19321.mRNA1	1423.69	-0.89207	0.113785	-7.83999	4.50597e-15	2.70102e-13
Bmin.gene6187.mRNA1	685.844	1.0365	0.132215	7.83951	4.52294e-15	2.7059e-13
Bmin.gene16548.mRNA1	1427.78	-0.867644	0.110702	-7.83765	4.59073e-15	2.74111e-13
Bmin.gene1157.mRNA1	787.893	1.15141	0.146934	7.83623	4.64289e-15	2.76272e-13
Bmin.gene5996.mRNA1	301.677	1.78817	0.228195	7.83617	4.64496e-15	2.76272e-13
Bmin.gene3058.mRNA1	1211.4	-0.919964	0.117429	-7.83419	4.71862e-15	2.80109e-13
Bmin.gene19162.mRNA1	939.651	1.12809	0.144109	7.82803	4.95569e-15	2.93612e-13
Bmin.gene23441.mRNA1	404.158	-2.16597	0.276755	-7.82632	5.02343e-15	2.97052e-13
Bmin.gene8324.mRNA1	594.52	1.32247	0.169201	7.81598	5.45372e-15	3.21568e-13
Bmin.gene25754.mRNA1	17993.2	-0.777104	0.0994265	-7.81586	5.45902e-15	3.21568e-13
Bmin.gene16121.mRNA1	2980.65	1.17056	0.149805	7.81391	5.54396e-15	3.25944e-13
Bmin.gene26876.mRNA1	763.248	-1.27661	0.163452	-7.81029	5.70547e-15	3.34797e-13
Bmin.gene9836.mRNA1	2312.32	1.0967	0.14056	7.80237	6.07536e-15	3.55821e-13
Bmin.gene4429.mRNA1	1937.07	1.31759	0.169049	7.79412	6.48566e-15	3.79127e-13
Bmin.gene21026.mRNA1	2956.79	-0.980044	0.12587	-7.78617	6.90695e-15	4.02984e-13
Bmin.gene832.mRNA1	2353.21	-0.702374	0.0903019	-7.77807	7.36386e-15	4.28826e-13
Bmin.gene8198.mRNA1	3655.29	-0.942083	0.121178	-7.77436	7.58283e-15	4.40739e-13
Bmin.gene12710.mRNA1	1562.13	0.956904	0.12316	7.7696	7.87365e-15	4.56776e-13
Bmin.gene19652.mRNA1	1595.16	1.37651	0.177178	7.76909	7.90495e-15	4.57725e-13
Bmin.gene10947.mRNA1	2241.66	1.29382	0.16659	7.76648	8.06997e-15	4.66399e-13
Bmin.gene25760.mRNA1	526.34	1.30913	0.168568	7.7662	8.08771e-15	4.66544e-13
Bmin.gene20042.mRNA1	1334.07	-0.876751	0.112919	-7.76442	8.20204e-15	4.7225e-13
Bmin.gene24661.mRNA1	1343.97	1.09577	0.141166	7.76227	8.34224e-15	4.7942e-13
Bmin.gene31945.mRNA1	172.02	-2.18357	0.281353	-7.76097	8.428e-15	4.83442e-13
Bmin.gene24812.mRNA1	4195.31	-0.782727	0.10087	-7.75973	8.51125e-15	4.87305e-13
Bmin.gene6317.mRNA1	1382.02	0.780242	0.100568	7.75837	8.60269e-15	4.91621e-13
Bmin.gene15173.mRNA1	1405.09	-1.05171	0.135657	-7.75272	8.99462e-15	5.13062e-13
Bmin.gene12139.mRNA1	4245.49	-0.956513	0.123505	-7.74475	9.57683e-15	5.45256e-13
Bmin.gene2519.mRNA1	368.476	-1.9609	0.253249	-7.74298	9.71102e-15	5.51871e-13
Bmin.gene22913.mRNA1	906.022	0.810494	0.10468	7.74261	9.73976e-15	5.52479e-13
Bmin.gene7468.mRNA1	2096.29	-1.00915	0.130364	-7.74099	9.86433e-15	5.58511e-13
Bmin.gene20267.mRNA1	1100.86	1.1513	0.148859	7.73417	1.0408e-14	5.88204e-13
Bmin.gene13971.mRNA1	885.416	1.04213	0.134847	7.72823	1.09051e-14	6.15164e-13
Bmin.gene15755.mRNA1	1667.62	-1.01395	0.131254	-7.72513	1.11739e-14	6.29166e-13
Bmin.gene30871.mRNA1	1135.33	-0.946186	0.122485	-7.72489	1.11953e-14	6.2922e-13
Bmin.gene16526.mRNA1	921.526	1.3483	0.174562	7.72393	1.12795e-14	6.3279e-13
Bmin.gene27355.mRNA1	3587.85	0.692094	0.0896099	7.72341	1.13261e-14	6.34243e-13
Bmin.gene11949.mRNA1	1990.07	-1.09792	0.142175	-7.72232	1.14228e-14	6.38488e-13
Bmin.gene28129.mRNA1	1329.23	-0.82273	0.106582	-7.71922	1.17047e-14	6.53056e-13
Bmin.gene13158.mRNA1	1681.79	0.78424	0.101618	7.71756	1.18575e-14	6.60375e-13
Bmin.gene7362.mRNA1	4788.71	-0.840747	0.108989	-7.71402	1.21913e-14	6.77733e-13
Bmin.gene25389.mRNA1	1382.9	1.18485	0.153635	7.71213	1.23733e-14	6.86606e-13
Bmin.gene3612.mRNA1	1015.63	0.962108	0.124866	7.70514	1.30695e-14	7.22622e-13
Bmin.gene20933.mRNA1	538.007	1.0379	0.1347	7.70527	1.30568e-14	7.22622e-13
Bmin.gene6886.mRNA1	2881.81	-0.839723	0.109022	-7.70229	1.33645e-14	7.37601e-13
Bmin.gene27260.mRNA1	3148.71	-1.02121	0.132603	-7.70128	1.34707e-14	7.42126e-13
Bmin.gene8300.mRNA1	462.473	1.25871	0.16353	7.69716	1.39123e-14	7.65075e-13
Bmin.gene25827.mRNA1	4784.98	-0.627115	0.0814813	-7.69643	1.3992e-14	7.68081e-13
Bmin.gene20764.mRNA1	641.536	-1.04837	0.136249	-7.69452	1.42024e-14	7.78236e-13
Bmin.gene23183.mRNA1	2823.72	0.913281	0.118724	7.69249	1.44296e-14	7.89272e-13
Bmin.gene27812.mRNA1	4983.8	-0.751375	0.0976796	-7.69224	1.44583e-14	7.89432e-13
Bmin.gene8532.mRNA1	983.882	1.0406	0.135387	7.68614	1.5164e-14	8.26494e-13
Bmin.gene15867.mRNA1	2148.86	0.719018	0.0936122	7.68081	1.58082e-14	8.60072e-13
Bmin.gene29736.mRNA1	1150.91	0.916011	0.11927	7.68015	1.58907e-14	8.63028e-13
Bmin.gene18771.mRNA1	893.855	1.18047	0.153948	7.66798	1.74732e-14	9.47296e-13
Bmin.gene10973.mRNA1	1382	1.08966	0.142259	7.6597	1.86369e-14	1.0086e-12
Bmin.gene31413.mRNA1	10621.1	0.616369	0.0805325	7.65367	1.95331e-14	1.05523e-12
Bmin.gene11526.mRNA1	668.468	-1.43885	0.188005	-7.65328	1.9592e-14	1.05656e-12
Bmin.gene27053.mRNA1	829.453	1.38634	0.181322	7.64571	2.07788e-14	1.11859e-12
Bmin.gene27921.mRNA1	453.58	1.02645	0.134266	7.64489	2.0913e-14	1.12384e-12
Bmin.gene25877.mRNA1	3387.33	-0.748776	0.0981343	-7.63012	2.34542e-14	1.25819e-12
Bmin.gene17812.mRNA1	219.563	1.70776	0.22396	7.62528	2.43514e-14	1.3023e-12
Bmin.gene26804.mRNA1	6370.74	-0.926761	0.121539	-7.62522	2.43615e-14	1.3023e-12
Bmin.gene29857.mRNA1	1780.61	1.36504	0.179187	7.61796	2.57708e-14	1.37524e-12
Bmin.gene188.mRNA1	4979.23	-1.10068	0.144554	-7.61431	2.65106e-14	1.41225e-12
Bmin.gene30725.mRNA1	1657.71	-0.94324	0.123911	-7.61226	2.69341e-14	1.43232e-12
Bmin.gene453.mRNA1	259.807	-1.70525	0.224046	-7.61116	2.71645e-14	1.44207e-12
Bmin.gene13181.mRNA1	504.418	1.49255	0.19616	7.60886	2.76516e-14	1.46539e-12
Bmin.gene19052.mRNA1	938.679	0.903293	0.118739	7.60737	2.79733e-14	1.47988e-12
Bmin.gene7627.mRNA1	1265.75	1.17432	0.154373	7.60699	2.8055e-14	1.48164e-12
Bmin.gene1205.mRNA1	1681.93	0.868109	0.114171	7.6036	2.88001e-14	1.51838e-12
Bmin.gene31832.mRNA1	2540.02	-0.92238	0.12133	-7.60223	2.91069e-14	1.53191e-12
Bmin.gene12749.mRNA1	3587.34	-0.745165	0.0980693	-7.59835	2.9992e-14	1.57579e-12
Bmin.gene14907.mRNA1	5355.95	-0.706996	0.0930637	-7.5969	3.03309e-14	1.59086e-12
Bmin.gene24512.mRNA1	223.854	1.40306	0.184771	7.5935	3.11372e-14	1.63036e-12
Bmin.gene16107.mRNA1	817.353	1.14896	0.151315	7.59314	3.1225e-14	1.63217e-12
Bmin.gene22632.mRNA1	2086.65	-0.683695	0.0900497	-7.59242	3.13991e-14	1.63848e-12
Bmin.gene28822.mRNA1	1289.85	0.88088	0.116099	7.58732	3.26585e-14	1.70129e-12
Bmin.gene16899.mRNA1	1323.1	0.940772	0.124065	7.5829	3.37926e-14	1.75739e-12
Bmin.gene2582.mRNA1	430.314	1.24713	0.164573	7.578	3.50912e-14	1.82183e-12
Bmin.gene14002.mRNA1	1217.33	-0.870379	0.114869	-7.57712	3.53315e-14	1.82819e-12
Bmin.gene20006.mRNA1	3794.88	-0.713954	0.094225	-7.57711	3.53331e-14	1.82819e-12
Bmin.gene14752.mRNA1	77.3649	2.32843	0.307365	7.57545	3.5789e-14	1.84866e-12
Bmin.gene12123.mRNA1	3239.31	-0.66422	0.0876873	-7.57486	3.59507e-14	1.85388e-12
Bmin.gene28115.mRNA1	1318.74	-0.917136	0.121101	-7.57334	3.6375e-14	1.87261e-12
Bmin.gene1809.mRNA1	1300.49	0.865855	0.114392	7.56921	3.7551e-14	1.92991e-12
Bmin.gene9527.mRNA1	1187.71	-1.37946	0.182393	-7.5631	3.9359e-14	2.01944e-12
Bmin.gene2850.mRNA1	1008.81	1.22145	0.161644	7.55645	4.14224e-14	2.12176e-12
Bmin.gene14997.mRNA1	2858.18	0.744864	0.0986341	7.55179	4.29305e-14	2.19533e-12
Bmin.gene5158.mRNA1	1159.21	1.05557	0.140059	7.53658	4.82449e-14	2.46298e-12
Bmin.gene2525.mRNA1	2138.75	-1.23579	0.164003	-7.53517	4.87714e-14	2.48572e-12
Bmin.gene15454.mRNA1	1535.59	0.71985	0.0956012	7.52972	5.08501e-14	2.58736e-12
Bmin.gene27212.mRNA1	498.85	1.12831	0.150024	7.5209	5.43984e-14	2.76331e-12
Bmin.gene26371.mRNA1	2639.46	1.1455	0.152319	7.52038	5.46156e-14	2.76975e-12
Bmin.gene21619.mRNA1	3909.22	-1.366	0.181671	-7.51905	5.51742e-14	2.79346e-12
Bmin.gene5667.mRNA1	992.757	-1.65503	0.220157	-7.5175	5.58322e-14	2.82211e-12
Bmin.gene31655.mRNA1	771.853	1.24577	0.165721	7.51725	5.59424e-14	2.82302e-12
Bmin.gene2560.mRNA1	799.918	1.02375	0.136267	7.51282	5.78691e-14	2.91544e-12
Bmin.gene2770.mRNA1	410.07	1.34328	0.178812	7.51225	5.81217e-14	2.92336e-12
Bmin.gene30540.mRNA1	1989.74	0.770844	0.102653	7.50924	5.94714e-14	2.98634e-12
Bmin.gene11761.mRNA1	2078.33	1.21207	0.161449	7.50747	6.02821e-14	3.0221e-12
Bmin.gene26974.mRNA1	408.096	1.20742	0.160872	7.50545	6.12172e-14	3.06396e-12
Bmin.gene8115.mRNA1	1257.14	-0.8518	0.113495	-7.5052	6.13363e-14	3.06491e-12
Bmin.gene3854.mRNA1	1246.95	-1.07109	0.142719	-7.50489	6.14805e-14	3.06712e-12
Bmin.gene30220.mRNA1	449.582	1.47873	0.197248	7.4968	6.53934e-14	3.25702e-12
Bmin.gene15254.mRNA1	4811.15	1.14903	0.153281	7.49621	6.56908e-14	3.26652e-12
Bmin.gene5217.mRNA1	776.211	1.26612	0.168936	7.49466	6.64694e-14	3.29972e-12
Bmin.gene30092.mRNA1	69590.6	-1.25492	0.167446	-7.49446	6.65739e-14	3.29972e-12
Bmin.gene12516.mRNA1	1513.62	0.738025	0.098514	7.49158	6.80509e-14	3.36748e-12
Bmin.gene3412.mRNA1	6011.11	-0.592994	0.0792092	-7.48643	7.07728e-14	3.49652e-12
Bmin.gene11554.mRNA1	3010.99	1.09246	0.145958	7.48479	7.16638e-14	3.53484e-12
Bmin.gene13231.mRNA1	3106.94	-0.91362	0.122118	-7.48148	7.34906e-14	3.61912e-12
Bmin.gene2091.mRNA1	2476.37	-1.40272	0.187679	-7.47408	7.77467e-14	3.82257e-12
Bmin.gene11906.mRNA1	720.892	1.36718	0.182966	7.47231	7.88013e-14	3.86821e-12
Bmin.gene1761.mRNA1	1929.86	1.22475	0.163937	7.47084	7.96862e-14	3.90358e-12
Bmin.gene11267.mRNA1	2818.7	-0.814897	0.109079	-7.47069	7.97766e-14	3.90358e-12
Bmin.gene23769.mRNA1	2104.31	0.746092	0.0998722	7.47047	7.99099e-14	3.90386e-12
Bmin.gene29104.mRNA1	717.955	1.02081	0.136677	7.46882	8.09185e-14	3.94684e-12
Bmin.gene31889.mRNA1	156.89	-1.66326	0.222783	-7.46583	8.27766e-14	4.03105e-12
Bmin.gene692.mRNA1	1905.81	0.881179	0.118081	7.46249	8.49017e-14	4.12798e-12
Bmin.gene19814.mRNA1	916.249	-0.902501	0.12097	-7.46052	8.61792e-14	4.18345e-12
Bmin.gene11911.mRNA1	4715.8	-0.670992	0.0899435	-7.46015	8.64228e-14	4.18863e-12
Bmin.gene22854.mRNA1	2902.88	0.990142	0.132817	7.45494	8.99073e-14	4.35063e-12
Bmin.gene26298.mRNA1	4735.41	0.650364	0.0873036	7.44945	9.37312e-14	4.52852e-12
Bmin.gene28977.mRNA1	3569.15	-0.689018	0.0925167	-7.44749	9.51304e-14	4.58888e-12
Bmin.gene25951.mRNA1	632.776	1.14655	0.153999	7.44516	9.68286e-14	4.66345e-12
Bmin.gene19760.mRNA1	371.415	1.18174	0.158762	7.44343	9.81061e-14	4.71756e-12
Bmin.gene7034.mRNA1	847.391	-1.15746	0.155575	-7.43988	1.00778e-13	4.83847e-12
Bmin.gene29311.mRNA1	938.618	1.17793	0.158338	7.43935	1.01181e-13	4.85019e-12
Bmin.gene32413.mRNA1	1172.08	1.00286	0.134809	7.43908	1.01388e-13	4.85253e-12
Bmin.gene29329.mRNA1	353.598	1.48705	0.199917	7.43832	1.01971e-13	4.87283e-12
Bmin.gene20253.mRNA1	4599.82	-1.45448	0.195674	-7.43319	1.06013e-13	5.05808e-12
Bmin.gene25011.mRNA1	2203.29	-0.827637	0.111368	-7.43156	1.07321e-13	5.11252e-12
Bmin.gene3071.mRNA1	4143.83	-0.989042	0.133092	-7.43125	1.07573e-13	5.11656e-12
Bmin.gene5841.mRNA1	2952.06	0.912905	0.122936	7.42586	1.12051e-13	5.32128e-12
Bmin.gene23698.mRNA1	2277.63	-1.27205	0.171356	-7.42343	1.14128e-13	5.41154e-12
Bmin.gene1717.mRNA1	516.916	1.02893	0.138782	7.414	1.22548e-13	5.8018e-12
Bmin.gene9682.mRNA1	2972.36	-0.73825	0.09958	-7.41363	1.22885e-13	5.80353e-12
Bmin.gene17032.mRNA1	3220.34	-0.734632	0.0990931	-7.41355	1.22963e-13	5.80353e-12
Bmin.gene1039.mRNA1	376.817	-1.42371	0.192062	-7.41273	1.23725e-13	5.83048e-12
Bmin.gene25944.mRNA1	704.436	-1.1446	0.154444	-7.41111	1.25245e-13	5.88598e-12
Bmin.gene28403.mRNA1	813.417	1.58945	0.21447	7.41107	1.25287e-13	5.88598e-12
Bmin.gene30679.mRNA1	865.488	-1.49447	0.201709	-7.40905	1.27207e-13	5.96705e-12
Bmin.gene7479.mRNA1	305.578	-1.82419	0.246345	-7.405	1.31155e-13	6.14284e-12
Bmin.gene25836.mRNA1	6237.98	-0.821783	0.111002	-7.40334	1.32801e-13	6.21042e-12
Bmin.gene27179.mRNA1	10193.8	-0.593949	0.080285	-7.39801	1.38242e-13	6.45502e-12
Bmin.gene5419.mRNA1	384.698	-1.48523	0.200897	-7.39297	1.43582e-13	6.69415e-12
Bmin.gene29072.mRNA1	820.07	0.871291	0.117989	7.3845	1.53025e-13	7.12356e-12
Bmin.gene379.mRNA1	2854.16	0.984462	0.133382	7.3808	1.57347e-13	7.31363e-12
Bmin.gene24535.mRNA1	4456.7	-0.711347	0.0963815	-7.38053	1.57655e-13	7.31688e-12
Bmin.gene23499.mRNA1	1794.41	-0.95288	0.129153	-7.37792	1.60777e-13	7.45045e-12
Bmin.gene1615.mRNA1	79.5288	-2.167	0.29398	-7.37124	1.69054e-13	7.82221e-12
Bmin.gene9431.mRNA1	310.728	1.391	0.188899	7.36374	1.78832e-13	8.2517e-12
Bmin.gene20180.mRNA1	306.336	1.45227	0.197223	7.36362	1.78992e-13	8.2517e-12
Bmin.gene26495.mRNA1	655.147	-1.14398	0.155358	-7.3635	1.79145e-13	8.2517e-12
Bmin.gene7334.mRNA1	126.694	-1.68943	0.229468	-7.3624	1.80633e-13	8.30774e-12
Bmin.gene12670.mRNA1	11695.9	-0.589786	0.0801533	-7.35822	1.86379e-13	8.5592e-12
Bmin.gene16184.mRNA1	1510.85	1.47751	0.200842	7.35659	1.88664e-13	8.65115e-12
Bmin.gene7082.mRNA1	639.974	-0.911609	0.123936	-7.35549	1.90226e-13	8.70974e-12
Bmin.gene20077.mRNA1	3624.39	1.11993	0.152299	7.35351	1.93069e-13	8.82673e-12
Bmin.gene23578.mRNA1	2065.42	1.28885	0.175344	7.35042	1.97586e-13	9.01973e-12
Bmin.gene16471.mRNA1	1118.38	1.03079	0.140243	7.35004	1.98154e-13	9.03223e-12
Bmin.gene819.mRNA1	950.167	1.09151	0.148514	7.34952	1.98924e-13	9.05385e-12
Bmin.gene22263.mRNA1	426.271	1.30095	0.177047	7.34808	2.01081e-13	9.13845e-12
Bmin.gene24675.mRNA1	3751.12	-0.599811	0.0816444	-7.34663	2.03267e-13	9.22411e-12
Bmin.gene3841.mRNA1	548.283	1.26378	0.172057	7.34512	2.05582e-13	9.31537e-12
Bmin.gene18093.mRNA1	1797.73	-1.03947	0.141547	-7.34363	2.07876e-13	9.40537e-12
Bmin.gene9783.mRNA1	1862.34	0.917208	0.12491	7.34294	2.08954e-13	9.44023e-12
Bmin.gene4028.mRNA1	3136.11	-0.656997	0.0895145	-7.33956	2.14299e-13	9.66745e-12
Bmin.gene5769.mRNA1	1831.7	0.807647	0.110081	7.33687	2.18643e-13	9.84888e-12
Bmin.gene18975.mRNA1	412.611	1.16974	0.159462	7.33557	2.20785e-13	9.9308e-12
Bmin.gene10342.mRNA1	310.748	1.75595	0.239614	7.32823	2.33206e-13	1.04633e-11
Bmin.gene20086.mRNA1	6991.45	-0.589575	0.0804532	-7.32818	2.33307e-13	1.04633e-11
Bmin.gene20109.mRNA1	1609.16	0.932727	0.127353	7.32395	2.40773e-13	1.07824e-11
Bmin.gene6436.mRNA1	1609.35	-0.867995	0.118615	-7.31774	2.52173e-13	1.12764e-11
Bmin.gene14819.mRNA1	1044.52	0.818637	0.11192	7.3145	2.58349e-13	1.15357e-11
Bmin.gene24968.mRNA1	2275.84	0.80131	0.109587	7.31209	2.63022e-13	1.17273e-11
Bmin.gene4790.mRNA1	560.476	0.984925	0.134721	7.31084	2.6548e-13	1.18196e-11
Bmin.gene12074.mRNA1	1714.13	0.989608	0.135379	7.30988	2.67373e-13	1.18866e-11
Bmin.gene23083.mRNA1	1690.17	-1.04681	0.143242	-7.30802	2.71114e-13	1.20355e-11
Bmin.gene13987.mRNA1	4974.92	-0.859063	0.117589	-7.30562	2.7599e-13	1.22342e-11
Bmin.gene10576.mRNA1	2413.43	0.783722	0.107288	7.30483	2.77611e-13	1.22883e-11
Bmin.gene25530.mRNA1	4563.87	-0.736276	0.100886	-7.29813	2.91795e-13	1.28975e-11
Bmin.gene23089.mRNA1	2937.67	-0.91747	0.125863	-7.28946	3.11207e-13	1.37357e-11
Bmin.gene17961.mRNA1	649.483	1.11002	0.152322	7.28735	3.16105e-13	1.39318e-11
Bmin.gene12184.mRNA1	3144.72	1.35839	0.186496	7.28375	3.24657e-13	1.42882e-11
Bmin.gene16291.mRNA1	1155.52	-1.01142	0.13891	-7.28109	3.31125e-13	1.45519e-11
Bmin.gene3645.mRNA1	3459.05	1.4913	0.204885	7.2787	3.37042e-13	1.47907e-11
Bmin.gene30611.mRNA1	574.22	1.2645	0.173782	7.27636	3.42953e-13	1.50286e-11
Bmin.gene871.mRNA1	2030.09	-0.935831	0.128666	-7.27332	3.50753e-13	1.53265e-11
Bmin.gene19131.mRNA1	5119.66	-0.796472	0.109504	-7.27346	3.50387e-13	1.53265e-11
Bmin.gene14649.mRNA1	1357.37	1.14075	0.156872	7.27188	3.54506e-13	1.54685e-11
Bmin.gene6416.mRNA1	1726.31	-1.32075	0.181638	-7.27137	3.55873e-13	1.5506e-11
Bmin.gene6854.mRNA1	1140.18	-0.914234	0.125789	-7.26802	3.64806e-13	1.58727e-11
Bmin.gene29678.mRNA1	388.325	1.00235	0.137941	7.26651	3.68894e-13	1.60278e-11
Bmin.gene4267.mRNA1	1111.83	0.993608	0.136803	7.26305	3.78448e-13	1.63964e-11
Bmin.gene19099.mRNA1	1810.77	-0.882921	0.121562	-7.26314	3.78207e-13	1.63964e-11
Bmin.gene32704.mRNA1	888.522	1.71979	0.236857	7.26087	3.84602e-13	1.66395e-11
Bmin.gene7392.mRNA1	681.249	-1.72214	0.237237	-7.25916	3.89491e-13	1.68272e-11
Bmin.gene4590.mRNA1	10729.4	-0.829555	0.114291	-7.2583	3.91994e-13	1.69115e-11
Bmin.gene10577.mRNA1	208.832	1.77766	0.245002	7.25568	3.99639e-13	1.72171e-11
Bmin.gene6433.mRNA1	4017.58	-1.02912	0.141856	-7.25468	4.02627e-13	1.73214e-11
Bmin.gene3276.mRNA1	2364.25	1.58469	0.218479	7.2533	4.06728e-13	1.74733e-11
Bmin.gene17819.mRNA1	2451.58	-0.730613	0.10074	-7.25247	4.09236e-13	1.75565e-11
Bmin.gene27739.mRNA1	801.279	0.948805	0.130856	7.25075	4.14476e-13	1.77564e-11
Bmin.gene12900.mRNA1	3669.23	0.764029	0.105382	7.2501	4.16473e-13	1.7817e-11
Bmin.gene2966.mRNA1	495.199	1.11973	0.154551	7.24505	4.32295e-13	1.84424e-11
Bmin.gene14838.mRNA1	2090.85	-0.686841	0.0948002	-7.24514	4.31995e-13	1.84424e-11
Bmin.gene16702.mRNA1	5016.63	-0.648775	0.0895705	-7.24318	4.38276e-13	1.86715e-11
Bmin.gene26401.mRNA1	1735.56	-0.904647	0.124918	-7.24192	4.42362e-13	1.88194e-11
Bmin.gene24538.mRNA1	1838.36	-0.817845	0.112956	-7.24038	4.47446e-13	1.90093e-11
Bmin.gene22457.mRNA1	3796.07	-0.885956	0.122375	-7.23965	4.49833e-13	1.90843e-11
Bmin.gene15555.mRNA1	1420.77	-0.788151	0.108882	-7.23857	4.53427e-13	1.92101e-11
Bmin.gene23344.mRNA1	3806.68	-0.754002	0.104207	-7.23565	4.63315e-13	1.96019e-11
Bmin.gene11962.mRNA1	3225.32	0.747793	0.103362	7.23467	4.66659e-13	1.97162e-11
Bmin.gene7708.mRNA1	1563.19	0.810939	0.112173	7.22933	4.85395e-13	2.04795e-11
Bmin.gene31157.mRNA1	741.925	-1.16655	0.161393	-7.22801	4.90125e-13	2.06506e-11
Bmin.gene4560.mRNA1	1968.51	0.862489	0.119376	7.22495	5.01298e-13	2.10924e-11
Bmin.gene30851.mRNA1	568.291	1.26031	0.174533	7.221	5.16057e-13	2.16836e-11
Bmin.gene16691.mRNA1	1354.16	-0.976012	0.135234	-7.21723	5.30561e-13	2.22625e-11
Bmin.gene21186.mRNA1	3656.03	0.792579	0.109922	7.21037	5.57991e-13	2.33814e-11
Bmin.gene6948.mRNA1	3150.36	-0.736868	0.102272	-7.20498	5.80521e-13	2.42923e-11
Bmin.gene4413.mRNA1	5154.01	1.13328	0.157461	7.19723	6.14492e-13	2.56437e-11
Bmin.gene12810.mRNA1	1906.86	-1.0514	0.146083	-7.19731	6.14109e-13	2.56437e-11
Bmin.gene18681.mRNA1	326.383	1.54496	0.214893	7.18942	6.50682e-13	2.71171e-11
Bmin.gene14423.mRNA1	2025.15	-0.986469	0.137274	-7.18613	6.66543e-13	2.77403e-11
Bmin.gene15573.mRNA1	3883.43	0.846489	0.117824	7.18432	6.75429e-13	2.8072e-11
Bmin.gene31173.mRNA1	342.602	-1.31259	0.182787	-7.18097	6.92189e-13	2.87296e-11
Bmin.gene2780.mRNA1	707.908	1.0097	0.140674	7.17763	7.09293e-13	2.93997e-11
Bmin.gene10827.mRNA1	2012.42	-1.06362	0.1482	-7.17692	7.13e-13	2.95134e-11
Bmin.gene3035.mRNA1	1337.4	-0.936871	0.130545	-7.17663	7.14498e-13	2.95355e-11
Bmin.gene30069.mRNA1	609.857	1.42442	0.198591	7.17263	7.35709e-13	3.03713e-11
Bmin.gene9986.mRNA1	5560.7	-0.864693	0.120621	-7.1687	7.57113e-13	3.12128e-11
Bmin.gene21690.mRNA1	772.992	-1.12958	0.157587	-7.168	7.61039e-13	3.13325e-11
Bmin.gene21735.mRNA1	322.461	-1.24277	0.173411	-7.16662	7.68723e-13	3.16064e-11
Bmin.gene9577.mRNA1	1631.53	-0.899849	0.125567	-7.1663	7.70531e-13	3.16382e-11
Bmin.gene22102.mRNA1	2672.02	-0.726831	0.101453	-7.16424	7.82179e-13	3.20735e-11
Bmin.gene16225.mRNA1	1624.63	1.05572	0.147418	7.16143	7.98409e-13	3.26953e-11
Bmin.gene19863.mRNA1	3465.7	-0.797429	0.111401	-7.15817	8.17629e-13	3.34376e-11
Bmin.gene138.mRNA1	1266.22	0.740717	0.103557	7.15274	8.50653e-13	3.47418e-11
Bmin.gene26417.mRNA1	1177.08	0.884764	0.123727	7.15092	8.61995e-13	3.51582e-11
Bmin.gene30168.mRNA1	1051.15	-1.18819	0.166169	-7.1505	8.64613e-13	3.5218e-11
Bmin.gene2156.mRNA1	2196.34	0.729202	0.10201	7.14832	8.78469e-13	3.57349e-11
Bmin.gene14949.mRNA1	2126.88	1.34878	0.188746	7.14602	8.93325e-13	3.62545e-11
Bmin.gene17230.mRNA1	474.095	1.15848	0.162117	7.14597	8.93609e-13	3.62545e-11
Bmin.gene28622.mRNA1	867.723	-1.05915	0.148284	-7.14272	9.15002e-13	3.70733e-11
Bmin.gene9076.mRNA1	819.952	-1.01046	0.141492	-7.14147	9.23398e-13	3.73641e-11
Bmin.gene13404.mRNA1	1558.6	0.943279	0.132133	7.13887	9.41001e-13	3.80261e-11
Bmin.gene8420.mRNA1	1842.48	-0.936888	0.131316	-7.13462	9.70523e-13	3.91674e-11
Bmin.gene22714.mRNA1	1028.45	0.955713	0.133977	7.13343	9.78983e-13	3.94569e-11
Bmin.gene12414.mRNA1	1898.12	-0.883625	0.123881	-7.13287	9.83009e-13	3.95671e-11
Bmin.gene19939.mRNA1	1081.25	0.775867	0.10882	7.12985	1.00482e-12	4.03917e-11
Bmin.gene9320.mRNA1	1076.48	-0.87902	0.123319	-7.12805	1.01804e-12	4.08698e-11
Bmin.gene22316.mRNA1	6833.66	-0.948804	0.133156	-7.12552	1.03686e-12	4.1571e-11
Bmin.gene19873.mRNA1	2204.32	-0.597454	0.0838584	-7.12455	1.04421e-12	4.18108e-11
Bmin.gene18516.mRNA1	1901.95	-1.21043	0.169947	-7.12241	1.06056e-12	4.24097e-11
Bmin.gene25933.mRNA1	6589.07	-0.618292	0.0868188	-7.12164	1.06651e-12	4.25922e-11
Bmin.gene13333.mRNA1	2158.81	-1.19044	0.167246	-7.11788	1.09598e-12	4.37121e-11
Bmin.gene10129.mRNA1	440.185	1.34506	0.189086	7.11347	1.13159e-12	4.50737e-11
Bmin.gene6717.mRNA1	1715.31	-1.20762	0.169799	-7.11206	1.14327e-12	4.54208e-11
Bmin.gene18766.mRNA1	483.363	1.18878	0.167149	7.11211	1.14283e-12	4.54208e-11
Bmin.gene25549.mRNA1	2659.59	1.03807	0.145966	7.11174	1.1459e-12	4.54665e-11
Bmin.gene30680.mRNA1	851.083	-0.902056	0.126903	-7.10823	1.17542e-12	4.65775e-11
Bmin.gene2125.mRNA1	4669.18	-0.712025	0.100236	-7.10351	1.21632e-12	4.81358e-11
Bmin.gene11670.mRNA1	1731.36	1.03034	0.145081	7.10178	1.23156e-12	4.8676e-11
Bmin.gene5994.mRNA1	950.197	1.215	0.171109	7.10078	1.24056e-12	4.89686e-11
Bmin.gene19892.mRNA1	1016.11	0.849685	0.119685	7.09932	1.25374e-12	4.94249e-11
Bmin.gene26243.mRNA1	831.818	-1.86335	0.262493	-7.09869	1.25949e-12	4.9588e-11
Bmin.gene27888.mRNA1	2350.63	0.781752	0.110133	7.09826	1.26342e-12	4.96787e-11
Bmin.gene10424.mRNA1	6230.43	-1.60935	0.226736	-7.0979	1.26667e-12	4.97427e-11
Bmin.gene31522.mRNA1	3078.41	-0.936912	0.132017	-7.09693	1.27556e-12	5.00277e-11
Bmin.gene19801.mRNA1	535.243	-1.12974	0.159212	-7.09582	1.28591e-12	5.03691e-11
Bmin.gene14383.mRNA1	778.329	1.14343	0.161153	7.09533	1.29041e-12	5.04809e-11
Bmin.gene16265.mRNA1	1812.14	-1.00272	0.141326	-7.09511	1.29253e-12	5.04994e-11
Bmin.gene5095.mRNA1	3409.59	0.673	0.0948731	7.09368	1.30587e-12	5.09521e-11
Bmin.gene23667.mRNA1	3457.78	-0.8286	0.116814	-7.09334	1.30911e-12	5.09521e-11
Bmin.gene25594.mRNA1	608.013	-1.6942	0.23884	-7.09347	1.30786e-12	5.09521e-11
Bmin.gene16567.mRNA1	1328.38	-0.990059	0.139584	-7.09294	1.31293e-12	5.10358e-11
Bmin.gene12001.mRNA1	1350.51	0.84024	0.118513	7.08988	1.34232e-12	5.21124e-11
Bmin.gene22029.mRNA1	1672.93	-0.68333	0.0964073	-7.08795	1.36116e-12	5.27767e-11
Bmin.gene8506.mRNA1	3788.36	-0.729421	0.103027	-7.07992	1.44242e-12	5.5857e-11
Bmin.gene5519.mRNA1	1662.47	0.800153	0.113028	7.07926	1.44929e-12	5.60519e-11
Bmin.gene4032.mRNA1	304.662	1.21484	0.171689	7.07584	1.48541e-12	5.73767e-11
Bmin.gene21585.mRNA1	1128.21	1.13803	0.160863	7.07452	1.49969e-12	5.7855e-11
Bmin.gene25079.mRNA1	1136.25	-0.788802	0.111644	-7.06531	1.60261e-12	6.1748e-11
Bmin.gene7550.mRNA1	2372.64	1.37796	0.195132	7.06166	1.6452e-12	6.33091e-11
Bmin.gene5255.mRNA1	689.971	1.39339	0.197399	7.05876	1.67989e-12	6.4563e-11
Bmin.gene9999.mRNA1	9728.89	-0.740392	0.104929	-7.05609	1.71258e-12	6.56545e-11
Bmin.gene24420.mRNA1	283.716	-2.07656	0.294291	-7.05615	1.71184e-12	6.56545e-11
Bmin.gene20875.mRNA1	2746.32	0.649947	0.0921648	7.05201	1.76346e-12	6.75206e-11
Bmin.gene395.mRNA1	732.93	-1.64455	0.233232	-7.05112	1.7748e-12	6.78701e-11
Bmin.gene2969.mRNA1	2104.38	-0.935135	0.132629	-7.05078	1.77922e-12	6.79542e-11
Bmin.gene5182.mRNA1	2370.01	-1.06212	0.150655	-7.04999	1.78935e-12	6.82559e-11
Bmin.gene9852.mRNA1	1953.75	0.807856	0.114673	7.04487	1.85632e-12	7.07227e-11
Bmin.gene21970.mRNA1	1924.95	1.25487	0.178135	7.04445	1.86196e-12	7.08495e-11
Bmin.gene12097.mRNA1	2274.37	0.737796	0.104825	7.03838	1.94481e-12	7.39101e-11
Bmin.gene21502.mRNA1	3910.13	1.08612	0.15433	7.03765	1.95516e-12	7.42111e-11
Bmin.gene1850.mRNA1	3919.29	-0.676334	0.0961276	-7.03579	1.98129e-12	7.51101e-11
Bmin.gene29802.mRNA1	2604.84	-0.841439	0.119619	-7.03429	2.00271e-12	7.58283e-11
Bmin.gene26200.mRNA1	1685.59	-0.782	0.111186	-7.03324	2.01797e-12	7.63115e-11
Bmin.gene13582.mRNA1	803.057	1.69849	0.241509	7.03281	2.02418e-12	7.64519e-11
Bmin.gene31114.mRNA1	589.175	-1.20072	0.170938	-7.02433	2.15102e-12	8.11428e-11
Bmin.gene23719.mRNA1	1914.16	-0.730284	0.104032	-7.01978	2.22218e-12	8.3724e-11
Bmin.gene4850.mRNA1	839.423	0.845459	0.120516	7.01534	2.29397e-12	8.63227e-11
Bmin.gene24772.mRNA1	2028.64	-0.702562	0.100165	-7.01407	2.3148e-12	8.69995e-11
Bmin.gene22108.mRNA1	2358.42	0.814771	0.116169	7.01369	2.32107e-12	8.71281e-11
Bmin.gene628.mRNA1	1401.03	-1.13585	0.161953	-7.01348	2.32463e-12	8.71551e-11
Bmin.gene18593.mRNA1	2531.17	0.81864	0.116738	7.01264	2.33869e-12	8.7575e-11
Bmin.gene4074.mRNA1	23407.5	-0.66029	0.0942008	-7.00938	2.39371e-12	8.95258e-11
Bmin.gene23002.mRNA1	2117.46	0.62779	0.089568	7.00909	2.39876e-12	8.96055e-11
Bmin.gene22619.mRNA1	852.941	-1.7905	0.255627	-7.00432	2.48181e-12	9.25949e-11
Bmin.gene8954.mRNA1	1726.78	0.721686	0.103068	7.00204	2.52254e-12	9.39997e-11
Bmin.gene19810.mRNA1	1596.59	-0.849727	0.121458	-6.99607	2.63234e-12	9.79724e-11
Bmin.gene16710.mRNA1	3923.41	-0.840384	0.120164	-6.99362	2.67882e-12	9.95811e-11
Bmin.gene4531.mRNA1	979.186	-0.817409	0.116905	-6.99206	2.70883e-12	1.00575e-10
Bmin.gene26683.mRNA1	3536.57	-0.667588	0.095482	-6.99176	2.71452e-12	1.00664e-10
Bmin.gene12108.mRNA1	3984.72	-1.03419	0.147946	-6.99031	2.74276e-12	1.01588e-10
Bmin.gene19621.mRNA1	1875.57	1.02159	0.146218	6.98674	2.81345e-12	1.04081e-10
Bmin.gene29536.mRNA1	920.203	0.808995	0.115824	6.9847	2.85461e-12	1.05476e-10
Bmin.gene15191.mRNA1	2149.22	-0.665464	0.0952771	-6.98451	2.85848e-12	1.05492e-10
Bmin.gene9350.mRNA1	950.09	-0.780042	0.111718	-6.98223	2.90537e-12	1.07093e-10
Bmin.gene799.mRNA1	1561.67	0.668442	0.0957374	6.98204	2.90931e-12	1.0711e-10
Bmin.gene9862.mRNA1	278.953	1.18668	0.169987	6.98101	2.93062e-12	1.07764e-10
Bmin.gene6597.mRNA1	1128.22	1.13322	0.16237	6.97927	2.96715e-12	1.08977e-10
Bmin.gene14735.mRNA1	6314.98	-0.799188	0.114533	-6.9778	2.99831e-12	1.09989e-10
Bmin.gene10019.mRNA1	603.971	-0.877736	0.1258	-6.97721	3.01092e-12	1.10188e-10
Bmin.gene27117.mRNA1	495.784	-1.29106	0.18504	-6.97722	3.01085e-12	1.10188e-10
Bmin.gene10837.mRNA1	818.166	0.862658	0.123649	6.97667	3.02262e-12	1.10484e-10
Bmin.gene11345.mRNA1	1181.94	0.847041	0.12143	6.97557	3.04633e-12	1.11218e-10
Bmin.gene17803.mRNA1	998.522	0.91609	0.131346	6.97463	3.0667e-12	1.11829e-10
Bmin.gene21423.mRNA1	2356.38	-0.767968	0.110135	-6.97298	3.10297e-12	1.13017e-10
Bmin.gene10539.mRNA1	4503.95	-0.736984	0.105713	-6.97157	3.1342e-12	1.14019e-10
Bmin.gene7149.mRNA1	1885.86	-1.37364	0.197221	-6.96496	3.2849e-12	1.19359e-10
Bmin.gene23454.mRNA1	716.145	1.03938	0.14924	6.9645	3.29562e-12	1.19607e-10
Bmin.gene18492.mRNA1	638.435	-1.09533	0.157342	-6.96145	3.36779e-12	1.22081e-10
Bmin.gene20295.mRNA1	1231.16	0.994754	0.142901	6.96112	3.37578e-12	1.22226e-10
Bmin.gene6890.mRNA1	532.974	-1.42617	0.204905	-6.96015	3.39916e-12	1.22928e-10
Bmin.gene20684.mRNA1	542.834	-1.11117	0.159657	-6.95974	3.40899e-12	1.23138e-10
Bmin.gene10446.mRNA1	3328.01	-0.957688	0.137626	-6.95862	3.43626e-12	1.23976e-10
Bmin.gene21736.mRNA1	610.193	-0.901516	0.129563	-6.95815	3.4478e-12	1.24247e-10
Bmin.gene19297.mRNA1	2261.29	-0.680146	0.0977744	-6.95628	3.49371e-12	1.25636e-10
Bmin.gene26742.mRNA1	1594.56	0.946661	0.136088	6.95625	3.49456e-12	1.25636e-10
Bmin.gene14696.mRNA1	1913.45	0.91535	0.131686	6.95101	3.6268e-12	1.30237e-10
Bmin.gene18887.mRNA1	1506.16	1.01135	0.145521	6.94987	3.6562e-12	1.31139e-10
Bmin.gene31838.mRNA1	131.37	-1.49766	0.215565	-6.94759	3.71577e-12	1.3312e-10
Bmin.gene2189.mRNA1	323.065	-2.08191	0.299738	-6.94577	3.76389e-12	1.34687e-10
Bmin.gene24683.mRNA1	5816.03	-0.589885	0.0849342	-6.9452	3.77916e-12	1.35075e-10
Bmin.gene23661.mRNA1	1095.92	-0.8476	0.122132	-6.94	3.92086e-12	1.39977e-10
Bmin.gene22060.mRNA1	1698.01	0.812771	0.117145	6.93816	3.97241e-12	1.41652e-10
Bmin.gene26041.mRNA1	507.656	1.22249	0.176215	6.93748	3.99157e-12	1.42169e-10
Bmin.gene20626.mRNA1	3219.66	-1.02982	0.148488	-6.93533	4.05276e-12	1.44181e-10
Bmin.gene12236.mRNA1	1705.34	1.19165	0.171909	6.93183	4.15428e-12	1.47622e-10
Bmin.gene22535.mRNA1	3864.67	-1.27554	0.18415	-6.92667	4.30853e-12	1.52925e-10
Bmin.gene8018.mRNA1	655.786	1.07807	0.155685	6.92466	4.37011e-12	1.54931e-10
Bmin.gene31465.mRNA1	2242.52	0.726524	0.104927	6.92411	4.38738e-12	1.55364e-10
Bmin.gene27732.mRNA1	2257.47	0.826111	0.11936	6.92114	4.48017e-12	1.58467e-10
Bmin.gene23944.mRNA1	1818.53	-0.763322	0.110292	-6.92089	4.48822e-12	1.58568e-10
Bmin.gene11989.mRNA1	364.382	-1.05835	0.152952	-6.91953	4.53134e-12	1.59892e-10
Bmin.gene20315.mRNA1	1541.97	-1.04209	0.150608	-6.91922	4.54134e-12	1.59892e-10
Bmin.gene30138.mRNA1	392.324	-1.53643	0.222052	-6.91924	4.54077e-12	1.59892e-10
Bmin.gene26554.mRNA1	2267.97	0.578151	0.0835932	6.91625	4.63762e-12	1.63094e-10
Bmin.gene4653.mRNA1	1328.64	1.20615	0.174433	6.91472	4.68783e-12	1.64671e-10
Bmin.gene18471.mRNA1	2146.35	-0.74603	0.107925	-6.9125	4.7618e-12	1.67078e-10
Bmin.gene2095.mRNA1	466.185	1.07542	0.155597	6.91158	4.79271e-12	1.6797e-10
Bmin.gene6249.mRNA1	543.877	0.881643	0.127572	6.91094	4.8146e-12	1.68544e-10
Bmin.gene16275.mRNA1	819.945	1.17829	0.170503	6.91066	4.82405e-12	1.68682e-10
Bmin.gene32117.mRNA1	2529.88	-0.821085	0.118821	-6.91026	4.8377e-12	1.68966e-10
Bmin.gene9370.mRNA1	833.788	-0.939406	0.135962	-6.90935	4.86885e-12	1.69861e-10
Bmin.gene15706.mRNA1	2103.6	-0.84404	0.122422	-6.89453	5.40426e-12	1.88325e-10
Bmin.gene7321.mRNA1	417.732	-1.20817	0.175371	-6.88925	5.60879e-12	1.95231e-10
Bmin.gene12659.mRNA1	3555.17	-0.770259	0.111818	-6.88854	5.6368e-12	1.95983e-10
Bmin.gene11022.mRNA1	410.269	1.06543	0.154688	6.88757	5.67521e-12	1.97094e-10
Bmin.gene14158.mRNA1	254.753	1.3642	0.198212	6.88255	5.87902e-12	2.03942e-10
Bmin.gene2406.mRNA1	661.246	1.10561	0.160723	6.87899	6.02787e-12	2.08868e-10
Bmin.gene5720.mRNA1	774.07	1.03879	0.151025	6.87828	6.05809e-12	2.09678e-10
Bmin.gene21008.mRNA1	6218.37	-0.504392	0.0733414	-6.87732	6.09894e-12	2.10854e-10
Bmin.gene8287.mRNA1	1100.39	0.928224	0.134993	6.87608	6.15217e-12	2.12454e-10
Bmin.gene4025.mRNA1	3569.66	-0.870087	0.12655	-6.87543	6.18018e-12	2.13181e-10
Bmin.gene12764.mRNA1	2160.54	0.887964	0.129162	6.87478	6.20849e-12	2.13917e-10
Bmin.gene29707.mRNA1	1088.18	0.925998	0.134701	6.87449	6.22138e-12	2.1412e-10
Bmin.gene32327.mRNA1	463.174	-1.12174	0.163221	-6.87251	6.30816e-12	2.16863e-10
Bmin.gene21574.mRNA1	541.129	-0.906738	0.131967	-6.87093	6.37868e-12	2.19042e-10
Bmin.gene15758.mRNA1	824.798	1.17702	0.17135	6.86911	6.46027e-12	2.21595e-10
Bmin.gene25713.mRNA1	3027.56	-0.870301	0.126742	-6.86674	6.5686e-12	2.25059e-10
Bmin.gene8209.mRNA1	844.62	0.923094	0.13446	6.8652	6.63989e-12	2.27036e-10
Bmin.gene25094.mRNA1	625.547	1.10321	0.160696	6.86517	6.64112e-12	2.27036e-10
Bmin.gene22883.mRNA1	1048.01	-0.933428	0.135985	-6.8642	6.68671e-12	2.2834e-10
Bmin.gene20282.mRNA1	1193.93	-0.843771	0.12295	-6.86272	6.7562e-12	2.30199e-10
Bmin.gene27833.mRNA1	2678.45	-0.640195	0.0932848	-6.8628	6.75233e-12	2.30199e-10
Bmin.gene16515.mRNA1	3502.42	-0.709672	0.103419	-6.86212	6.78471e-12	2.30658e-10
Bmin.gene19023.mRNA1	566.566	-1.02863	0.149897	-6.86226	6.77806e-12	2.30658e-10
Bmin.gene11631.mRNA1	3120.41	-0.639904	0.0932557	-6.86182	6.79867e-12	2.30876e-10
Bmin.gene18556.mRNA1	8745.56	0.856366	0.124823	6.86064	6.85517e-12	2.32537e-10
Bmin.gene7664.mRNA1	1226.11	-0.868156	0.126641	-6.85527	7.11794e-12	2.41183e-10
Bmin.gene8760.mRNA1	2358.29	-1.53285	0.223796	-6.8493	7.42135e-12	2.51186e-10
Bmin.gene28590.mRNA1	2626.87	-0.767204	0.112031	-6.84811	7.4832e-12	2.53e-10
Bmin.gene25130.mRNA1	1008.76	1.25786	0.183732	6.84614	7.5867e-12	2.56216e-10
Bmin.gene18017.mRNA1	1518	0.986076	0.144101	6.84294	7.75868e-12	2.61736e-10
Bmin.gene16320.mRNA1	9150.93	-0.557848	0.0816357	-6.83338	8.29368e-12	2.79476e-10
Bmin.gene24503.mRNA1	15193.9	-0.514782	0.0753827	-6.82891	8.55601e-12	2.87999e-10
Bmin.gene31313.mRNA1	1559.85	0.78947	0.115672	6.82509	8.78677e-12	2.95442e-10
Bmin.gene26328.mRNA1	1927.1	-0.878457	0.128766	-6.8221	8.97191e-12	3.01336e-10
Bmin.gene6114.mRNA1	3521.92	-0.631385	0.0925657	-6.82094	9.04496e-12	3.03457e-10
Bmin.gene19912.mRNA1	1296.27	0.864772	0.126926	6.81319	9.54553e-12	3.19901e-10
Bmin.gene18578.mRNA1	2690.38	-0.850104	0.124843	-6.80937	9.80244e-12	3.28152e-10
Bmin.gene15307.mRNA1	1936.96	1.05804	0.155453	6.80617	1.00232e-11	3.35176e-10
Bmin.gene16511.mRNA1	440.822	1.22873	0.18055	6.80549	1.00706e-11	3.36392e-10
Bmin.gene23284.mRNA1	13335.1	-0.614736	0.0903492	-6.804	1.0175e-11	3.39511e-10
Bmin.gene29290.mRNA1	4312.57	-1.40782	0.206927	-6.80346	1.02136e-11	3.40426e-10
Bmin.gene9464.mRNA1	1047.72	-0.895079	0.131651	-6.79886	1.05452e-11	3.51099e-10
Bmin.gene20265.mRNA1	1321.42	1.08205	0.159173	6.79797	1.061e-11	3.52873e-10
Bmin.gene19146.mRNA1	609.289	1.05108	0.154685	6.79496	1.08344e-11	3.59946e-10
Bmin.gene2761.mRNA1	2782.19	1.20201	0.176918	6.79419	1.08926e-11	3.61487e-10
Bmin.gene3315.mRNA1	339.179	-1.10144	0.162122	-6.79393	1.0912e-11	3.61738e-10
Bmin.gene21250.mRNA1	2544.34	1.14157	0.168048	6.79311	1.09743e-11	3.63408e-10
Bmin.gene4903.mRNA1	6505.07	-0.665369	0.0979696	-6.79159	1.10907e-11	3.66867e-10
Bmin.gene14116.mRNA1	2228.03	-0.782286	0.115193	-6.79109	1.11291e-11	3.67741e-10
Bmin.gene16283.mRNA1	595.507	-1.05377	0.155197	-6.7899	1.12214e-11	3.70392e-10
Bmin.gene27077.mRNA1	509.553	-1.05998	0.156133	-6.78895	1.12949e-11	3.72415e-10
Bmin.gene16574.mRNA1	2418.18	-0.865818	0.127549	-6.78813	1.13599e-11	3.74155e-10
Bmin.gene6118.mRNA1	4786.31	1.20498	0.177521	6.78781	1.13852e-11	3.74586e-10
Bmin.gene23593.mRNA1	2608.12	-0.778103	0.11469	-6.7844	1.16568e-11	3.83112e-10
Bmin.gene8079.mRNA1	670.816	-1.59338	0.234927	-6.78246	1.18149e-11	3.8789e-10
Bmin.gene2750.mRNA1	1404.14	-0.892576	0.131625	-6.78121	1.19174e-11	3.90837e-10
Bmin.gene3819.mRNA1	8608.49	-0.81844	0.120713	-6.78005	1.20131e-11	3.93554e-10
Bmin.gene15810.mRNA1	457.472	-1.15136	0.169836	-6.77923	1.20816e-11	3.95377e-10
Bmin.gene25461.mRNA1	2199.48	-0.922876	0.136149	-6.77842	1.21497e-11	3.97181e-10
Bmin.gene25872.mRNA1	20144.5	-0.805764	0.118883	-6.77781	1.22014e-11	3.98444e-10
Bmin.gene6501.mRNA1	773.057	-0.952502	0.140569	-6.77604	1.23516e-11	4.0292e-10
Bmin.gene12489.mRNA1	3198.68	1.20537	0.177918	6.77487	1.24514e-11	4.05745e-10
Bmin.gene2043.mRNA1	1269.32	0.83398	0.123145	6.77232	1.26733e-11	4.12536e-10
Bmin.gene9849.mRNA1	3041.57	-0.685786	0.101313	-6.76895	1.29721e-11	4.21365e-10
Bmin.gene11373.mRNA1	559.04	-2.01098	0.297083	-6.76909	1.29597e-11	4.21365e-10
Bmin.gene11672.mRNA1	2177.85	-0.907531	0.134113	-6.76693	1.31539e-11	4.2682e-10
Bmin.gene32308.mRNA1	289.497	1.36702	0.202038	6.76614	1.32264e-11	4.28717e-10
Bmin.gene12419.mRNA1	1089.31	0.85987	0.127099	6.76534	1.32994e-11	4.30628e-10
Bmin.gene5161.mRNA1	4394.61	-1.05969	0.15666	-6.76426	1.33995e-11	4.33411e-10
Bmin.gene12112.mRNA1	2947.27	-0.612162	0.0905178	-6.76289	1.35269e-11	4.37069e-10
Bmin.gene29954.mRNA1	1112.88	-1.06831	0.158057	-6.75905	1.38895e-11	4.48313e-10
Bmin.gene20668.mRNA1	1093.13	1.05121	0.155541	6.7584	1.39527e-11	4.49878e-10
Bmin.gene13890.mRNA1	276.366	1.66706	0.246692	6.75767	1.40225e-11	4.51179e-10
Bmin.gene30828.mRNA1	462.373	-1.24777	0.184641	-6.75781	1.40095e-11	4.51179e-10
Bmin.gene6304.mRNA1	643.136	1.04462	0.154611	6.75641	1.41451e-11	4.54646e-10
Bmin.gene14070.mRNA1	2386.88	0.70689	0.10467	6.75351	1.44311e-11	4.63354e-10
Bmin.gene15510.mRNA1	2848.69	-0.780701	0.115672	-6.74927	1.48591e-11	4.76596e-10
Bmin.gene13068.mRNA1	1258.36	1.00778	0.149462	6.74271	1.55456e-11	4.98093e-10
Bmin.gene10391.mRNA1	1127.55	0.818611	0.121415	6.74226	1.55945e-11	4.99139e-10
Bmin.gene22790.mRNA1	845.944	-0.791947	0.117488	-6.74068	1.57648e-11	5.04062e-10
Bmin.gene20864.mRNA1	2388.23	-0.813738	0.120812	-6.7356	1.63258e-11	5.21456e-10
Bmin.gene6263.mRNA1	1259.02	0.820268	0.121845	6.73207	1.67265e-11	5.31483e-10
Bmin.gene10027.mRNA1	1090.83	0.909608	0.135114	6.73214	1.67186e-11	5.31483e-10
Bmin.gene14168.mRNA1	2585.08	0.737978	0.109621	6.73207	1.67261e-11	5.31483e-10
Bmin.gene16111.mRNA1	532.853	1.24131	0.18438	6.73231	1.66995e-11	5.31483e-10
Bmin.gene29666.mRNA1	1255.55	-0.927052	0.1377	-6.73243	1.66858e-11	5.31483e-10
Bmin.gene32679.mRNA1	870.842	0.981564	0.145835	6.73065	1.6891e-11	5.36154e-10
Bmin.gene21182.mRNA1	1018.64	-0.994239	0.147796	-6.72709	1.7309e-11	5.48854e-10
Bmin.gene27440.mRNA1	1598.15	0.789848	0.117446	6.72519	1.7536e-11	5.55476e-10
Bmin.gene32786.mRNA1	16963.8	-1.0527	0.156602	-6.72213	1.79082e-11	5.6668e-10
Bmin.gene8080.mRNA1	1269.52	-0.822407	0.122399	-6.71904	1.82922e-11	5.78232e-10
Bmin.gene24781.mRNA1	6276.73	-0.588446	0.0876188	-6.71598	1.86807e-11	5.8953e-10
Bmin.gene28941.mRNA1	2743.13	-0.677067	0.100815	-6.71592	1.86881e-11	5.8953e-10
Bmin.gene31847.mRNA1	3298.24	-0.761499	0.11341	-6.71456	1.8863e-11	5.94436e-10
Bmin.gene1930.mRNA1	1410.88	0.810635	0.12076	6.71276	1.9098e-11	6.01225e-10
Bmin.gene5307.mRNA1	3524.8	1.02627	0.152897	6.71213	1.91801e-11	6.03189e-10
Bmin.gene26514.mRNA1	3224.4	0.719239	0.107162	6.71173	1.92337e-11	6.04253e-10
Bmin.gene25638.mRNA1	814.8	-1.1151	0.166161	-6.71097	1.9333e-11	6.06752e-10
Bmin.gene28508.mRNA1	1399.99	0.658686	0.0981663	6.7099	1.94753e-11	6.10592e-10
Bmin.gene17501.mRNA1	656.643	1.0081	0.150297	6.70737	1.98161e-11	6.20641e-10
Bmin.gene15084.mRNA1	475.927	-1.84753	0.275487	-6.70642	1.99462e-11	6.24077e-10
Bmin.gene10119.mRNA1	789.755	0.734232	0.109486	6.70615	1.99826e-11	6.24578e-10
Bmin.gene5212.mRNA1	424.601	1.35234	0.20167	6.70571	2.00435e-11	6.25844e-10
Bmin.gene21896.mRNA1	1140.78	1.13219	0.16885	6.70532	2.00961e-11	6.26846e-10
Bmin.gene11236.mRNA1	4305.96	-0.633305	0.0944527	-6.70499	2.01417e-11	6.27632e-10
Bmin.gene3574.mRNA1	825.889	-0.849924	0.126849	-6.7003	2.07992e-11	6.4746e-10
Bmin.gene29935.mRNA1	591.979	1.16937	0.174543	6.6996	2.0899e-11	6.49905e-10
Bmin.gene28284.mRNA1	5243.83	1.15828	0.172903	6.69902	2.09827e-11	6.51848e-10
Bmin.gene23919.mRNA1	1078.82	-0.853339	0.127415	-6.69733	2.12259e-11	6.58733e-10
Bmin.gene27530.mRNA1	710.939	0.887056	0.132475	6.69601	2.14189e-11	6.6405e-10
Bmin.gene28264.mRNA1	574.067	1.02879	0.153676	6.69455	2.16333e-11	6.70021e-10
Bmin.gene2688.mRNA1	3206.24	0.768462	0.114802	6.69378	2.17473e-11	6.7287e-10
Bmin.gene17221.mRNA1	350.493	1.12329	0.167833	6.69292	2.18754e-11	6.7615e-10
Bmin.gene26152.mRNA1	638.986	1.39655	0.208688	6.69204	2.20086e-11	6.79581e-10
Bmin.gene15271.mRNA1	1766.86	-0.723745	0.108164	-6.69118	2.21374e-11	6.82871e-10
Bmin.gene30191.mRNA1	839.271	0.812016	0.121402	6.68868	2.25193e-11	6.93952e-10
Bmin.gene17517.mRNA1	2371.45	-0.695809	0.104093	-6.68452	2.31686e-11	7.13244e-10
Bmin.gene31319.mRNA1	2025.94	-0.656507	0.098224	-6.68377	2.32871e-11	7.16173e-10
Bmin.gene563.mRNA1	1628.35	-0.808418	0.12096	-6.68337	2.33509e-11	7.17412e-10
Bmin.gene7572.mRNA1	1576.64	-1.07541	0.160914	-6.68311	2.33932e-11	7.17992e-10
Bmin.gene863.mRNA1	663.306	0.974896	0.145919	6.6811	2.37159e-11	7.27169e-10
Bmin.gene25716.mRNA1	4541.75	-0.531969	0.0796528	-6.6786	2.41235e-11	7.38927e-10
Bmin.gene5209.mRNA1	5030.99	-0.676255	0.101271	-6.6777	2.42719e-11	7.42729e-10
Bmin.gene4989.mRNA1	1101.41	-0.941563	0.141022	-6.67669	2.44395e-11	7.46368e-10
Bmin.gene21411.mRNA1	1059.92	0.925846	0.138667	6.67674	2.44318e-11	7.46368e-10
Bmin.gene3469.mRNA1	2025.1	0.779471	0.116797	6.67372	2.49391e-11	7.60865e-10
Bmin.gene14606.mRNA1	283.577	-1.53287	0.229696	-6.67349	2.49794e-11	7.61338e-10
Bmin.gene27383.mRNA1	1379.15	-0.937558	0.140508	-6.67262	2.51278e-11	7.65098e-10
Bmin.gene2950.mRNA1	2166.6	0.877986	0.131605	6.67135	2.53469e-11	7.71003e-10
Bmin.gene13567.mRNA1	632.459	-1.03232	0.154806	-6.66846	2.58508e-11	7.8555e-10
Bmin.gene15724.mRNA1	1347.29	-0.86454	0.129653	-6.66811	2.59111e-11	7.86248e-10
Bmin.gene17861.mRNA1	2869.74	0.572923	0.0859209	6.66804	2.59251e-11	7.86248e-10
Bmin.gene23622.mRNA1	374.913	1.6773	0.251564	6.6675	2.60201e-11	7.88351e-10
Bmin.gene13574.mRNA1	20581.9	0.667205	0.100092	6.66589	2.63061e-11	7.96226e-10
Bmin.gene18059.mRNA1	4923.48	0.705931	0.105905	6.6657	2.63406e-11	7.96486e-10
Bmin.gene14797.mRNA1	3047.15	-0.82451	0.123739	-6.66328	2.67792e-11	8.08948e-10
Bmin.gene13417.mRNA1	1892.2	1.0079	0.151348	6.65945	2.74857e-11	8.29472e-10
Bmin.gene8797.mRNA1	2439	-0.677714	0.101786	-6.65825	2.7711e-11	8.3545e-10
Bmin.gene23363.mRNA1	1798.93	-0.786523	0.118131	-6.65805	2.77479e-11	8.35738e-10
Bmin.gene12380.mRNA1	382.904	1.06613	0.160202	6.65486	2.83567e-11	8.53237e-10
Bmin.gene5815.mRNA1	1892.77	1.29104	0.19416	6.64934	2.94415e-11	8.85006e-10
Bmin.gene6132.mRNA1	409.121	-1.27918	0.192478	-6.64582	3.01527e-11	9.05496e-10
Bmin.gene28109.mRNA1	2101.24	-0.634074	0.095415	-6.64543	3.02331e-11	9.07022e-10
Bmin.gene2083.mRNA1	15595.6	-0.663482	0.0998443	-6.64516	3.02878e-11	9.07775e-10
Bmin.gene14182.mRNA1	4944.59	0.976071	0.146916	6.64372	3.05872e-11	9.15851e-10
Bmin.gene3114.mRNA1	6567.67	-0.601561	0.0905489	-6.6435	3.06328e-11	9.16322e-10
Bmin.gene17764.mRNA1	2134.49	0.701712	0.105628	6.64324	3.06863e-11	9.17025e-10
Bmin.gene7426.mRNA1	1662.09	-0.844849	0.127198	-6.64199	3.09477e-11	9.23938e-10
Bmin.gene28811.mRNA1	1354.22	0.994135	0.149723	6.63981	3.14095e-11	9.3681e-10
Bmin.gene23782.mRNA1	662.136	-0.93079	0.14019	-6.63949	3.14779e-11	9.37937e-10
Bmin.gene19723.mRNA1	2654.23	1.0686	0.160953	6.63919	3.15413e-11	9.38912e-10
Bmin.gene2426.mRNA1	1765.12	-1.433	0.21587	-6.63826	3.17405e-11	9.43881e-10
Bmin.gene14965.mRNA1	5708.24	0.752879	0.113417	6.63813	3.17698e-11	9.43881e-10
Bmin.gene24589.mRNA1	1359.72	1.09952	0.165723	6.63469	3.25192e-11	9.6521e-10
Bmin.gene3654.mRNA1	772.569	0.859061	0.129496	6.63386	3.27012e-11	9.69671e-10
Bmin.gene4110.mRNA1	1137.08	0.999525	0.150692	6.63293	3.29098e-11	9.74914e-10
Bmin.gene16.mRNA1	1603.83	0.897286	0.135293	6.63218	3.30773e-11	9.78928e-10
Bmin.gene12929.mRNA1	1821.32	0.712115	0.1074	6.63046	3.34645e-11	9.89433e-10
Bmin.gene21494.mRNA1	15085.6	-1.03058	0.15544	-6.6301	3.35449e-11	9.90852e-10
Bmin.gene6748.mRNA1	3469.41	0.910205	0.137333	6.6277	3.40952e-11	1.00614e-09
Bmin.gene29798.mRNA1	444.952	1.23349	0.186148	6.6264	3.43976e-11	1.01408e-09
Bmin.gene19474.mRNA1	1136.11	0.733293	0.110668	6.62604	3.44802e-11	1.01554e-09
Bmin.gene25911.mRNA1	1371.57	-0.724123	0.10935	-6.62209	3.54155e-11	1.04209e-09
Bmin.gene1131.mRNA1	1382.35	0.867101	0.130982	6.61998	3.59243e-11	1.05604e-09
Bmin.gene361.mRNA1	934.525	0.845853	0.127785	6.61936	3.60766e-11	1.05883e-09
Bmin.gene9175.mRNA1	1893.56	0.623561	0.0942034	6.61931	3.60882e-11	1.05883e-09
Bmin.gene7285.mRNA1	1142.35	0.834093	0.126137	6.61261	3.77603e-11	1.10683e-09
Bmin.gene13640.mRNA1	793.297	-0.846158	0.12799	-6.61113	3.81402e-11	1.1169e-09
Bmin.gene25175.mRNA1	10894.8	-0.721672	0.109204	-6.60845	3.88352e-11	1.13616e-09
Bmin.gene25354.mRNA1	330.546	1.32138	0.200112	6.60321	4.02353e-11	1.176e-09
Bmin.gene2836.mRNA1	2089.58	0.917856	0.139021	6.60228	4.04879e-11	1.18226e-09
Bmin.gene10137.mRNA1	1084.02	0.754917	0.114356	6.60145	4.07162e-11	1.18779e-09
Bmin.gene8021.mRNA1	1762.7	0.851327	0.128982	6.60038	4.10118e-11	1.19527e-09
Bmin.gene4.mRNA1	996.192	-1.48428	0.22492	-6.59914	4.13543e-11	1.20411e-09
Bmin.gene14812.mRNA1	1228.59	0.95902	0.14537	6.59711	4.19253e-11	1.21958e-09
Bmin.gene8167.mRNA1	3119.37	-0.651992	0.0988653	-6.59475	4.25963e-11	1.23792e-09
Bmin.gene8719.mRNA1	4370.56	-0.615222	0.0932984	-6.59414	4.27732e-11	1.24188e-09
Bmin.gene23258.mRNA1	666.533	1.30403	0.197803	6.59256	4.32297e-11	1.25395e-09
Bmin.gene4632.mRNA1	1116.96	-1.22421	0.185727	-6.59144	4.35591e-11	1.26231e-09
Bmin.gene11307.mRNA1	892.477	1.13104	0.171622	6.59028	4.39009e-11	1.27101e-09
Bmin.gene19270.mRNA1	928.175	1.14061	0.173183	6.58617	4.5133e-11	1.30545e-09
Bmin.gene18057.mRNA1	10672.1	-0.702203	0.106662	-6.58347	4.596e-11	1.32811e-09
Bmin.gene24561.mRNA1	367.164	1.17299	0.178243	6.58085	4.67759e-11	1.35042e-09
Bmin.gene28339.mRNA1	1465.89	1.02331	0.155516	6.58011	4.70088e-11	1.35586e-09
Bmin.gene6665.mRNA1	2421.49	-1.52786	0.232221	-6.57934	4.72539e-11	1.36165e-09
Bmin.gene13598.mRNA1	8764.5	-1.96586	0.298809	-6.579	4.73615e-11	1.36347e-09
Bmin.gene12689.mRNA1	7200.72	-0.738199	0.112244	-6.57671	4.80967e-11	1.38333e-09
Bmin.gene2541.mRNA1	5672.45	0.795404	0.120982	6.57455	4.88e-11	1.40225e-09
Bmin.gene3945.mRNA1	2360.55	-0.574204	0.0874026	-6.56964	5.0436e-11	1.4479e-09
Bmin.gene10491.mRNA1	3757	-0.576822	0.0878183	-6.56836	5.08728e-11	1.45907e-09
Bmin.gene31491.mRNA1	881.581	-0.959117	0.146052	-6.56694	5.13587e-11	1.47163e-09
Bmin.gene14042.mRNA1	1612.24	0.847883	0.129133	6.56597	5.16964e-11	1.47992e-09
Bmin.gene1219.mRNA1	4845.84	-1.16476	0.177464	-6.56337	5.26052e-11	1.5042e-09
Bmin.gene18901.mRNA1	639.547	1.05235	0.160341	6.56323	5.26554e-11	1.5042e-09
Bmin.gene21366.mRNA1	1347.35	1.07574	0.163907	6.56312	5.26919e-11	1.5042e-09
Bmin.gene1365.mRNA1	1759.42	0.822544	0.125357	6.56159	5.32361e-11	1.51832e-09
Bmin.gene6573.mRNA1	1052.77	0.719759	0.109708	6.56067	5.35653e-11	1.52629e-09
Bmin.gene26166.mRNA1	1867.69	0.714326	0.108889	6.56012	5.37655e-11	1.53057e-09
Bmin.gene23227.mRNA1	8355.1	-1.39197	0.212221	-6.55906	5.41473e-11	1.53858e-09
Bmin.gene26829.mRNA1	2103.51	-0.879756	0.134126	-6.5592	5.40983e-11	1.53858e-09
Bmin.gene25526.mRNA1	2255.67	-0.637075	0.0971466	-6.55787	5.45812e-11	1.54947e-09
Bmin.gene7984.mRNA1	1292.83	0.77601	0.118362	6.55627	5.51717e-11	1.56478e-09
Bmin.gene22017.mRNA1	1627.1	-0.828291	0.126375	-6.55421	5.59382e-11	1.58505e-09
Bmin.gene23850.mRNA1	221.591	1.45053	0.221375	6.55235	5.66395e-11	1.60344e-09
Bmin.gene13013.mRNA1	4024.88	-0.678676	0.103599	-6.55099	5.71561e-11	1.61657e-09
Bmin.gene27199.mRNA1	1454.07	0.755323	0.115335	6.54896	5.79381e-11	1.63718e-09
Bmin.gene18014.mRNA1	118.098	-1.69381	0.258651	-6.54865	5.80608e-11	1.63913e-09
Bmin.gene10214.mRNA1	1262.5	-0.815948	0.124671	-6.54481	5.95702e-11	1.67865e-09
Bmin.gene28962.mRNA1	2497.46	0.616074	0.094131	6.54486	5.95515e-11	1.67865e-09
Bmin.gene9703.mRNA1	1855.36	1.12282	0.171582	6.54393	5.99214e-11	1.687e-09
Bmin.gene4494.mRNA1	246.823	1.35856	0.207628	6.54325	6.01955e-11	1.69316e-09
Bmin.gene5470.mRNA1	1799.53	-0.648305	0.0991158	-6.54089	6.11556e-11	1.71858e-09
Bmin.gene3196.mRNA1	570.226	1.20208	0.183825	6.53927	6.18193e-11	1.73564e-09
Bmin.gene15957.mRNA1	2474.05	0.965497	0.147664	6.53846	6.21561e-11	1.7435e-09
Bmin.gene11785.mRNA1	3396.09	-1.02558	0.156907	-6.53619	6.31067e-11	1.76693e-09
Bmin.gene28386.mRNA1	9693.4	-0.540556	0.0827009	-6.53628	6.3067e-11	1.76693e-09
Bmin.gene15701.mRNA1	2438.5	-0.879792	0.134646	-6.53414	6.3978e-11	1.78969e-09
Bmin.gene16287.mRNA1	516.752	-1.01811	0.155827	-6.53358	6.42159e-11	1.79471e-09
Bmin.gene14017.mRNA1	3047.74	0.691787	0.105896	6.53271	6.45895e-11	1.8035e-09
Bmin.gene5518.mRNA1	3907.45	-0.56688	0.0867785	-6.53249	6.46843e-11	1.8045e-09
Bmin.gene5782.mRNA1	1019.17	0.972637	0.148913	6.5316	6.50712e-11	1.81364e-09
Bmin.gene16516.mRNA1	4140.85	-0.833562	0.127669	-6.52906	6.61824e-11	1.84294e-09
Bmin.gene26281.mRNA1	384.61	1.24504	0.19072	6.52813	6.65962e-11	1.85278e-09
Bmin.gene5914.mRNA1	3320.85	0.59817	0.0916471	6.52689	6.71496e-11	1.86648e-09
Bmin.gene22652.mRNA1	1588.7	-1.03819	0.159213	-6.52076	6.99533e-11	1.94265e-09
Bmin.gene26393.mRNA1	4691.26	-0.484312	0.0742918	-6.51905	7.07522e-11	1.96305e-09
Bmin.gene22978.mRNA1	895.081	0.738797	0.113371	6.51665	7.18951e-11	1.99296e-09
Bmin.gene23930.mRNA1	1627.09	1.01911	0.156407	6.5158	7.23037e-11	2.00247e-09
Bmin.gene22723.mRNA1	1567.85	-0.903208	0.13868	-6.51288	7.37214e-11	2.03989e-09
Bmin.gene2197.mRNA1	1170.36	0.760038	0.116748	6.51007	7.51178e-11	2.07665e-09
Bmin.gene25860.mRNA1	1421.82	-0.94107	0.144711	-6.50311	7.86775e-11	2.1731e-09
Bmin.gene1765.mRNA1	1434.63	-0.687267	0.105693	-6.5025	7.89975e-11	2.17997e-09
Bmin.gene18514.mRNA1	60.4029	-1.72899	0.265959	-6.50097	7.98028e-11	2.20022e-09
Bmin.gene7209.mRNA1	1520.71	-0.761225	0.11714	-6.49844	8.1158e-11	2.23557e-09
Bmin.gene3822.mRNA1	5738.86	0.621764	0.0956834	6.49814	8.13171e-11	2.23794e-09
Bmin.gene5969.mRNA1	301.045	-1.4617	0.225009	-6.49617	8.23887e-11	2.26539e-09
Bmin.gene6821.mRNA1	1163.7	1.22838	0.189223	6.49169	8.48768e-11	2.33171e-09
Bmin.gene4431.mRNA1	852.376	-1.04347	0.160755	-6.49106	8.52353e-11	2.33737e-09
Bmin.gene14952.mRNA1	1252.05	0.964491	0.148585	6.49116	8.51785e-11	2.33737e-09
Bmin.gene8566.mRNA1	3128.36	1.07542	0.165689	6.49059	8.55004e-11	2.34254e-09
Bmin.gene20124.mRNA1	1885.1	0.950211	0.146413	6.48994	8.58694e-11	2.35055e-09
Bmin.gene19830.mRNA1	2526.88	-1.10027	0.169547	-6.48945	8.6151e-11	2.35615e-09
Bmin.gene9843.mRNA1	1578.25	0.989194	0.152487	6.48706	8.75289e-11	2.3917e-09
Bmin.gene17767.mRNA1	2944.56	-0.714444	0.110154	-6.48585	8.82301e-11	2.40871e-09
Bmin.gene32724.mRNA1	299.742	-0.93352	0.143954	-6.48483	8.88291e-11	2.42291e-09
Bmin.gene12293.mRNA1	1351.06	1.03409	0.159527	6.48224	9.03689e-11	2.46271e-09
Bmin.gene21884.mRNA1	2307.39	-0.70515	0.108818	-6.48009	9.16681e-11	2.4959e-09
Bmin.gene1023.mRNA1	4492.95	0.882493	0.136346	6.47244	9.64301e-11	2.62322e-09
Bmin.gene2237.mRNA1	2342.38	-0.619825	0.0957839	-6.47108	9.73034e-11	2.64373e-09
Bmin.gene30565.mRNA1	281.371	1.42145	0.219665	6.471	9.73564e-11	2.64373e-09
Bmin.gene13824.mRNA1	963.28	-1.06386	0.164429	-6.47001	9.79993e-11	2.65883e-09
Bmin.gene3633.mRNA1	219.492	1.71146	0.264575	6.4687	9.88506e-11	2.67785e-09
Bmin.gene24709.mRNA1	994.757	0.981649	0.151755	6.46866	9.88752e-11	2.67785e-09
Bmin.gene1029.mRNA1	5667.53	-0.899616	0.139136	-6.46572	1.00821e-10	2.72572e-09
Bmin.gene16547.mRNA1	1423.89	-1.17837	0.182246	-6.46583	1.00742e-10	2.72572e-09
Bmin.gene29223.mRNA1	924.73	1.09943	0.170068	6.46465	1.01533e-10	2.74256e-09
Bmin.gene21064.mRNA1	3704.14	0.7588	0.117389	6.46397	1.0199e-10	2.75247e-09
Bmin.gene31954.mRNA1	182.387	-1.104	0.170808	-6.4634	1.02378e-10	2.7605e-09
Bmin.gene17107.mRNA1	822.103	1.15567	0.178845	6.46182	1.03448e-10	2.78692e-09
Bmin.gene11823.mRNA1	1508.32	0.797554	0.12344	6.46105	1.03977e-10	2.79869e-09
Bmin.gene26953.mRNA1	450.535	1.35394	0.209588	6.45998	1.04715e-10	2.81609e-09
Bmin.gene28281.mRNA1	2941.55	-0.786082	0.121732	-6.45749	1.06457e-10	2.86043e-09
Bmin.gene29361.mRNA1	1603.21	1.32738	0.205637	6.45496	1.08245e-10	2.90591e-09
Bmin.gene22996.mRNA1	3041.34	0.675903	0.104726	6.454	1.08939e-10	2.92199e-09
Bmin.gene24390.mRNA1	219.635	-1.63294	0.25302	-6.45379	1.09084e-10	2.92333e-09
Bmin.gene16385.mRNA1	2962.35	0.855077	0.132521	6.45241	1.10083e-10	2.94493e-09
Bmin.gene19026.mRNA1	4204.75	0.84135	0.130392	6.45248	1.10035e-10	2.94493e-09
Bmin.gene9284.mRNA1	956.545	-0.838645	0.130234	-6.43954	1.19837e-10	3.20308e-09
Bmin.gene11248.mRNA1	4054.13	-0.608202	0.0944844	-6.43706	1.21809e-10	3.25296e-09
Bmin.gene21676.mRNA1	3287.37	-0.818279	0.127123	-6.43689	1.21943e-10	3.2537e-09
Bmin.gene11843.mRNA1	1630.61	-0.66363	0.103142	-6.43414	1.24174e-10	3.31033e-09
Bmin.gene8608.mRNA1	896.255	-0.784437	0.121959	-6.43198	1.25949e-10	3.35475e-09
Bmin.gene25625.mRNA1	1097.77	-0.737392	0.114649	-6.43176	1.26135e-10	3.35676e-09
Bmin.gene14030.mRNA1	922.336	0.881012	0.136993	6.43108	1.267e-10	3.36889e-09
Bmin.gene24011.mRNA1	1706.68	-0.689547	0.107263	-6.42856	1.28817e-10	3.4222e-09
Bmin.gene27778.mRNA1	3783.37	-0.749141	0.116568	-6.42664	1.30454e-10	3.46268e-09
Bmin.gene774.mRNA1	447.327	1.00944	0.157077	6.4264	1.30662e-10	3.4652e-09
Bmin.gene22050.mRNA1	361.689	1.33764	0.208259	6.42296	1.33649e-10	3.54135e-09
Bmin.gene26330.mRNA1	2394.04	0.551449	0.0858691	6.42198	1.34513e-10	3.56116e-09
Bmin.gene22163.mRNA1	1359.68	1.06967	0.166639	6.41909	1.37094e-10	3.62637e-09
Bmin.gene3886.mRNA1	533.982	1.33373	0.207838	6.41716	1.38838e-10	3.66932e-09
Bmin.gene13252.mRNA1	1680.6	0.940878	0.146669	6.41499	1.40834e-10	3.71887e-09
Bmin.gene27905.mRNA1	2270.75	0.771438	0.120333	6.41084	1.44724e-10	3.81829e-09
Bmin.gene19758.mRNA1	306.888	-1.92369	0.300102	-6.41014	1.45389e-10	3.83253e-09
Bmin.gene23589.mRNA1	1257.5	0.868901	0.135583	6.40865	1.46817e-10	3.86684e-09
Bmin.gene1496.mRNA1	2996.89	-0.648907	0.101268	-6.40784	1.47593e-10	3.88395e-09
Bmin.gene24667.mRNA1	2224.72	0.879241	0.137224	6.40734	1.48077e-10	3.89333e-09
Bmin.gene4986.mRNA1	1015.71	-1.25127	0.19532	-6.40626	1.49137e-10	3.91785e-09
Bmin.gene16656.mRNA1	5174.46	0.727581	0.113626	6.40332	1.52034e-10	3.99052e-09
Bmin.gene25532.mRNA1	2838.09	0.645556	0.100841	6.40173	1.53628e-10	4.02891e-09
Bmin.gene7122.mRNA1	206.623	-1.99379	0.311453	-6.4016	1.53761e-10	4.02895e-09
Bmin.gene25204.mRNA1	809.995	0.738785	0.115419	6.4009	1.54463e-10	4.0439e-09
Bmin.gene11867.mRNA1	877.033	0.796232	0.124408	6.40015	1.55221e-10	4.06027e-09
Bmin.gene14193.mRNA1	3090.28	0.786078	0.122858	6.39828	1.57139e-10	4.10694e-09
Bmin.gene24379.mRNA1	634.348	0.816819	0.127685	6.39714	1.58312e-10	4.13405e-09
Bmin.gene14028.mRNA1	600.331	0.912695	0.14271	6.39547	1.60054e-10	4.17599e-09
Bmin.gene1962.mRNA1	1385.68	0.971958	0.151985	6.39509	1.60454e-10	4.18287e-09
Bmin.gene15651.mRNA1	2846.14	-0.841523	0.131596	-6.39473	1.60835e-10	4.18567e-09
Bmin.gene32606.mRNA1	4894.89	0.811679	0.126928	6.39479	1.60769e-10	4.18567e-09
Bmin.gene1286.mRNA1	2476.5	-0.936345	0.146429	-6.39454	1.6103e-10	4.1872e-09
Bmin.gene7771.mRNA1	1760.06	-0.72391	0.113256	-6.39182	1.63919e-10	4.2587e-09
Bmin.gene5686.mRNA1	490.134	0.955704	0.149535	6.39119	1.64604e-10	4.27287e-09
Bmin.gene19008.mRNA1	3937.42	-0.621844	0.0973068	-6.39056	1.65284e-10	4.28689e-09
Bmin.gene30280.mRNA1	2282.41	-0.643145	0.100646	-6.3902	1.65671e-10	4.29328e-09
Bmin.gene25561.mRNA1	1078.99	1.16983	0.183095	6.38921	1.66749e-10	4.31757e-09
Bmin.gene32343.mRNA1	1774.12	-0.731371	0.114578	-6.38317	1.73454e-10	4.48739e-09
Bmin.gene10622.mRNA1	1575.24	-0.71936	0.112716	-6.38207	1.7471e-10	4.51607e-09
Bmin.gene21608.mRNA1	1117.91	-0.78896	0.123672	-6.37944	1.77732e-10	4.59032e-09
Bmin.gene650.mRNA1	1379.9	-1.0636	0.166731	-6.37912	1.78109e-10	4.59618e-09
Bmin.gene18960.mRNA1	426.047	0.958678	0.150318	6.37768	1.79788e-10	4.63559e-09
Bmin.gene30495.mRNA1	1201.41	-0.986453	0.15477	-6.37368	1.84543e-10	4.75419e-09
Bmin.gene30096.mRNA1	320.964	1.11793	0.175451	6.37175	1.86879e-10	4.81032e-09
Bmin.gene26792.mRNA1	837.13	-1.00667	0.158078	-6.36817	1.91291e-10	4.91975e-09
Bmin.gene10611.mRNA1	305.195	1.06286	0.166913	6.36776	1.91806e-10	4.92888e-09
Bmin.gene24151.mRNA1	1453.19	0.761121	0.119615	6.36307	1.97764e-10	5.0777e-09
Bmin.gene25110.mRNA1	134.83	-1.79165	0.281653	-6.3612	2.00182e-10	5.13548e-09
Bmin.gene16312.mRNA1	146.829	1.35726	0.213383	6.36069	2.00848e-10	5.14825e-09
Bmin.gene6160.mRNA1	194.828	1.34656	0.211818	6.35719	2.05477e-10	5.26252e-09
Bmin.gene27466.mRNA1	13799.1	-0.412625	0.0649112	-6.35677	2.06046e-10	5.27269e-09
Bmin.gene12713.mRNA1	1135.89	-0.941652	0.148179	-6.35483	2.08654e-10	5.33496e-09
Bmin.gene1931.mRNA1	727.352	0.791855	0.124657	6.35229	2.12136e-10	5.41947e-09
Bmin.gene5227.mRNA1	2177	-0.798053	0.125695	-6.34914	2.16518e-10	5.52667e-09
Bmin.gene24392.mRNA1	1331.18	0.787872	0.124094	6.34902	2.16693e-10	5.52667e-09
Bmin.gene21527.mRNA1	2489.89	-0.879797	0.138608	-6.34738	2.19014e-10	5.58121e-09
Bmin.gene21553.mRNA1	2879.29	-0.581425	0.0916237	-6.34579	2.21285e-10	5.63441e-09
Bmin.gene20212.mRNA1	3920.06	-0.643679	0.101444	-6.34515	2.22209e-10	5.65322e-09
Bmin.gene25902.mRNA1	723.227	-1.66819	0.262974	-6.34354	2.24546e-10	5.70795e-09
Bmin.gene8911.mRNA1	647.606	-0.975821	0.153881	-6.34141	2.27671e-10	5.78258e-09
Bmin.gene17125.mRNA1	1758.03	0.702108	0.110756	6.33922	2.30932e-10	5.86054e-09
Bmin.gene32395.mRNA1	544.294	1.17857	0.185948	6.33818	2.3249e-10	5.89521e-09
Bmin.gene20983.mRNA1	3376.5	-0.717082	0.113143	-6.33784	2.33016e-10	5.90365e-09
Bmin.gene2785.mRNA1	675.807	0.892483	0.140847	6.33654	2.34986e-10	5.94864e-09
Bmin.gene17190.mRNA1	1203.26	1.28631	0.203045	6.33511	2.37177e-10	5.99914e-09
Bmin.gene12861.mRNA1	6695.11	-0.834134	0.131698	-6.33371	2.39338e-10	6.04882e-09
Bmin.gene26757.mRNA1	4992.99	-0.68284	0.107834	-6.33235	2.41458e-10	6.09234e-09
Bmin.gene28892.mRNA1	1706.35	-0.930122	0.146882	-6.33243	2.41336e-10	6.09234e-09
Bmin.gene2273.mRNA1	852.583	0.869811	0.137391	6.33094	2.43679e-10	6.14332e-09
Bmin.gene3118.mRNA1	1426.65	-0.750391	0.11857	-6.3287	2.47239e-10	6.22663e-09
Bmin.gene7845.mRNA1	1158.63	-0.923418	0.145912	-6.3286	2.4739e-10	6.22663e-09
Bmin.gene9639.mRNA1	190.417	1.18097	0.186617	6.32831	2.47867e-10	6.23351e-09
Bmin.gene20719.mRNA1	2291.71	1.0901	0.172321	6.32597	2.51647e-10	6.32337e-09
Bmin.gene5335.mRNA1	1021.42	0.848777	0.134219	6.32383	2.55158e-10	6.40635e-09
Bmin.gene620.mRNA1	363.78	0.982437	0.155428	6.32087	2.60102e-10	6.52513e-09
Bmin.gene29243.mRNA1	2998.93	-0.587675	0.0929781	-6.32057	2.60592e-10	6.53207e-09
Bmin.gene24737.mRNA1	1745.36	-0.82187	0.130057	-6.31933	2.62693e-10	6.57935e-09
Bmin.gene12697.mRNA1	1994.93	0.941762	0.149079	6.31718	2.66373e-10	6.66607e-09
Bmin.gene27457.mRNA1	1430.31	-0.974696	0.154323	-6.31594	2.68522e-10	6.71437e-09
Bmin.gene10690.mRNA1	1006.3	-0.818707	0.129654	-6.31457	2.70908e-10	6.76851e-09
Bmin.gene13046.mRNA1	413.813	-1.09553	0.17354	-6.31283	2.73985e-10	6.83979e-09
Bmin.gene21821.mRNA1	3961.77	-0.787247	0.124719	-6.31215	2.75193e-10	6.86437e-09
Bmin.gene20483.mRNA1	1340.86	-0.788476	0.124918	-6.31197	2.75514e-10	6.86679e-09
Bmin.gene31062.mRNA1	1010.55	0.745043	0.118041	6.31174	2.75907e-10	6.87097e-09
Bmin.gene29380.mRNA1	1373.86	-1.28771	0.204061	-6.31039	2.78333e-10	6.92577e-09
Bmin.gene3931.mRNA1	158.409	-1.44463	0.22894	-6.31008	2.78899e-10	6.93422e-09
Bmin.gene14041.mRNA1	1158.14	0.962743	0.152618	6.3082	2.82294e-10	7.01206e-09
Bmin.gene15920.mRNA1	1295.56	-0.987881	0.156605	-6.3081	2.82488e-10	7.01206e-09
Bmin.gene15052.mRNA1	1824.86	1.03563	0.16425	6.30521	2.87811e-10	7.13841e-09
Bmin.gene13633.mRNA1	1756.13	-0.677	0.1074	-6.30355	2.90911e-10	7.20947e-09
Bmin.gene31033.mRNA1	854.33	-0.753331	0.119562	-6.30078	2.96161e-10	7.33364e-09
Bmin.gene25850.mRNA1	1808.07	0.965696	0.153282	6.30015	2.9736e-10	7.35739e-09
Bmin.gene12245.mRNA1	372.814	0.946189	0.150239	6.29787	3.01754e-10	7.46007e-09
Bmin.gene2746.mRNA1	2877.49	0.771237	0.122473	6.29718	3.03113e-10	7.4816e-09
Bmin.gene19789.mRNA1	1290.24	0.897416	0.142509	6.29726	3.02947e-10	7.4816e-09
Bmin.gene29026.mRNA1	594.787	0.806984	0.128159	6.29676	3.03928e-10	7.49567e-09
Bmin.gene1247.mRNA1	1392.01	-0.61215	0.0972271	-6.29608	3.05258e-10	7.5224e-09
Bmin.gene9315.mRNA1	666.005	-0.810614	0.12885	-6.29116	3.15103e-10	7.75879e-09
Bmin.gene30748.mRNA1	2070.97	-0.528041	0.0839536	-6.28968	3.18113e-10	7.8266e-09
Bmin.gene8542.mRNA1	2443.42	-0.852613	0.135601	-6.28764	3.22335e-10	7.9241e-09
Bmin.gene4422.mRNA1	1098.48	-0.985171	0.156728	-6.28586	3.26036e-10	8.00562e-09
Bmin.gene19077.mRNA1	1782.63	0.675364	0.107443	6.28576	3.26258e-10	8.00562e-09
Bmin.gene22460.mRNA1	1805.28	0.664062	0.105647	6.28567	3.26434e-10	8.00562e-09
Bmin.gene17887.mRNA1	1719.77	1.40583	0.223672	6.28522	3.27388e-10	8.02258e-09
Bmin.gene23032.mRNA1	11311.8	-0.953306	0.151679	-6.28501	3.2784e-10	8.02724e-09
Bmin.gene10764.mRNA1	3825.41	0.728744	0.116001	6.28221	3.33793e-10	8.16646e-09
Bmin.gene15969.mRNA1	271.434	1.05992	0.168832	6.27794	3.43082e-10	8.38703e-09
Bmin.gene31136.mRNA1	594.652	-1.01838	0.162233	-6.27725	3.44619e-10	8.41788e-09
Bmin.gene6768.mRNA1	3395.36	-0.559549	0.089161	-6.27572	3.48022e-10	8.49424e-09
Bmin.gene13610.mRNA1	1341.78	-0.869308	0.138535	-6.27503	3.49574e-10	8.52531e-09
Bmin.gene24734.mRNA1	3378.14	-0.860127	0.13708	-6.27462	3.50481e-10	8.54063e-09
Bmin.gene22674.mRNA1	974.329	0.832945	0.132798	6.27228	3.55788e-10	8.66306e-09
Bmin.gene24706.mRNA1	3050.24	-0.757233	0.120781	-6.26949	3.62236e-10	8.81306e-09
Bmin.gene16935.mRNA1	1840.85	-0.767079	0.122396	-6.2672	3.67589e-10	8.93621e-09
Bmin.gene5360.mRNA1	1099.46	0.94685	0.1511	6.26638	3.69546e-10	8.97665e-09
Bmin.gene14118.mRNA1	1179.15	0.636809	0.101635	6.26563	3.71312e-10	9.01241e-09
Bmin.gene22829.mRNA1	679.006	0.760789	0.121472	6.26307	3.77462e-10	9.15443e-09
Bmin.gene26410.mRNA1	957.994	0.889194	0.142054	6.25955	3.86094e-10	9.35636e-09
Bmin.gene29069.mRNA1	727.42	0.91099	0.145555	6.25874	3.88093e-10	9.39738e-09
Bmin.gene6570.mRNA1	13158.5	-0.540376	0.0863444	-6.25837	3.89021e-10	9.40133e-09
Bmin.gene24190.mRNA1	1070.8	-0.935949	0.149553	-6.25831	3.89177e-10	9.40133e-09
Bmin.gene30684.mRNA1	106.928	1.7368	0.277512	6.25846	3.88806e-10	9.40133e-09
Bmin.gene17994.mRNA1	3698.56	0.765404	0.122325	6.25715	3.92086e-10	9.46413e-09
Bmin.gene18405.mRNA1	1121.85	0.742273	0.118643	6.25637	3.94054e-10	9.50414e-09
Bmin.gene22666.mRNA1	1306.86	0.907675	0.14509	6.25595	3.95091e-10	9.52166e-09
Bmin.gene12643.mRNA1	2027.17	0.606497	0.0970011	6.25248	4.03986e-10	9.72838e-09
Bmin.gene15495.mRNA1	1940.93	-0.72402	0.115851	-6.24956	4.11617e-10	9.90435e-09
Bmin.gene28717.mRNA1	1354.78	0.851778	0.136306	6.24902	4.13026e-10	9.93047e-09
Bmin.gene8325.mRNA1	412.06	1.11053	0.177757	6.24745	4.17203e-10	1.0023e-08
Bmin.gene21066.mRNA1	921.202	0.826339	0.132283	6.24677	4.19014e-10	1.00586e-08
Bmin.gene10174.mRNA1	1053.36	-1.47744	0.236599	-6.24451	4.25136e-10	1.01976e-08
Bmin.gene22877.mRNA1	1252.71	-1.2002	0.192236	-6.2434	4.28171e-10	1.02624e-08
Bmin.gene21165.mRNA1	6953.15	0.754991	0.120952	6.24208	4.31803e-10	1.03413e-08
Bmin.gene27510.mRNA1	1156.65	-0.917925	0.147083	-6.24088	4.35118e-10	1.04126e-08
Bmin.gene15747.mRNA1	1196.41	0.813801	0.13041	6.24031	4.36694e-10	1.04421e-08
Bmin.gene18198.mRNA1	192.89	1.33351	0.213735	6.23905	4.40224e-10	1.05183e-08
Bmin.gene31041.mRNA1	795.524	-0.991218	0.15898	-6.23487	4.52158e-10	1.0795e-08
Bmin.gene2640.mRNA1	751.611	-0.704396	0.112988	-6.23427	4.53894e-10	1.08281e-08
Bmin.gene11952.mRNA1	1385.26	0.885816	0.142104	6.23359	4.55861e-10	1.08665e-08
Bmin.gene10602.mRNA1	1705.38	-0.900196	0.144526	-6.22862	4.70555e-10	1.12081e-08
Bmin.gene29412.mRNA1	163.428	-1.33575	0.214528	-6.22646	4.77093e-10	1.1355e-08
Bmin.gene9789.mRNA1	3942.06	-0.842941	0.13542	-6.22466	4.82611e-10	1.14774e-08
Bmin.gene3860.mRNA1	705.526	0.753968	0.121158	6.22303	4.87642e-10	1.1588e-08
Bmin.gene5092.mRNA1	644.131	-0.954764	0.153445	-6.2222	4.90246e-10	1.16269e-08
Bmin.gene14506.mRNA1	2735.11	-0.727108	0.116854	-6.22236	4.89742e-10	1.16269e-08
Bmin.gene28006.mRNA1	7167.25	0.689314	0.110784	6.22214	4.90418e-10	1.16269e-08
Bmin.gene28305.mRNA1	1904.54	-1.38613	0.222804	-6.22132	4.92994e-10	1.1679e-08
Bmin.gene437.mRNA1	963.13	0.836182	0.134429	6.22023	4.96427e-10	1.17512e-08
Bmin.gene17537.mRNA1	2284.92	0.763729	0.122785	6.22005	4.97001e-10	1.17557e-08
Bmin.gene3757.mRNA1	1260.86	-0.615624	0.0989761	-6.21992	4.97398e-10	1.1756e-08
Bmin.gene29081.mRNA1	258.232	-1.21488	0.195333	-6.21955	4.98584e-10	1.1775e-08
Bmin.gene20362.mRNA1	5582.45	0.610887	0.0982291	6.219	5.00327e-10	1.1807e-08
Bmin.gene15237.mRNA1	926.362	-1.30344	0.209618	-6.21817	5.02999e-10	1.18609e-08
Bmin.gene16383.mRNA1	486.997	1.22312	0.196728	6.21732	5.05708e-10	1.19157e-08
Bmin.gene19829.mRNA1	2653.86	-0.690814	0.111135	-6.21597	5.10088e-10	1.20096e-08
Bmin.gene5349.mRNA1	668.667	0.877817	0.141234	6.21532	5.12212e-10	1.20503e-08
Bmin.gene23268.mRNA1	495.503	0.868925	0.139819	6.21464	5.14431e-10	1.20933e-08
Bmin.gene25190.mRNA1	2182.53	0.954855	0.153677	6.21338	5.1858e-10	1.21815e-08
Bmin.gene3191.mRNA1	2815.9	-0.959739	0.154498	-6.21199	5.23166e-10	1.22798e-08
Bmin.gene283.mRNA1	832.823	0.930322	0.149775	6.21148	5.24887e-10	1.23107e-08
Bmin.gene2735.mRNA1	582.051	-0.960089	0.154649	-6.20817	5.36067e-10	1.25633e-08
Bmin.gene19118.mRNA1	699.853	1.06815	0.172177	6.2038	5.51151e-10	1.2907e-08
Bmin.gene16142.mRNA1	4516.37	-0.654968	0.105601	-6.20226	5.5657e-10	1.30239e-08
Bmin.gene20597.mRNA1	1528.1	0.638197	0.102901	6.20204	5.57372e-10	1.30327e-08
Bmin.gene30589.mRNA1	366.579	-0.917445	0.148027	-6.19783	5.72477e-10	1.33757e-08
Bmin.gene16399.mRNA1	1906.95	0.69548	0.112267	6.19487	5.83333e-10	1.3619e-08
Bmin.gene1896.mRNA1	2316.09	-1.26698	0.204562	-6.19364	5.87911e-10	1.3705e-08
Bmin.gene27317.mRNA1	445.057	-1.23665	0.199661	-6.19374	5.87537e-10	1.3705e-08
Bmin.gene9490.mRNA1	1203.48	0.733397	0.11843	6.19266	5.91588e-10	1.37802e-08
Bmin.gene29193.mRNA1	637.745	0.924217	0.149251	6.19236	5.92682e-10	1.37952e-08
Bmin.gene8156.mRNA1	862.06	-0.742535	0.119959	-6.1899	6.0204e-10	1.40023e-08
Bmin.gene21890.mRNA1	2894.23	-0.886642	0.14326	-6.18903	6.05369e-10	1.40691e-08
Bmin.gene23146.mRNA1	1747.12	0.589332	0.0952262	6.18876	6.06376e-10	1.40818e-08
Bmin.gene24472.mRNA1	2662.03	0.745487	0.120462	6.18858	6.07068e-10	1.40872e-08
Bmin.gene18388.mRNA1	1495.66	0.788877	0.127481	6.18818	6.08614e-10	1.41124e-08
Bmin.gene3682.mRNA1	345.97	1.50929	0.243941	6.18713	6.1271e-10	1.41966e-08
Bmin.gene16549.mRNA1	194.431	-1.37952	0.222971	-6.18699	6.1323e-10	1.41979e-08
Bmin.gene3493.mRNA1	925.278	0.84357	0.136352	6.18671	6.14318e-10	1.42124e-08
Bmin.gene18421.mRNA1	5621.84	-0.741848	0.11992	-6.18618	6.16386e-10	1.42494e-08
Bmin.gene19334.mRNA1	2155.36	0.844845	0.136653	6.1824	6.3136e-10	1.45846e-08
Bmin.gene7919.mRNA1	2945.61	-0.5779	0.0935633	-6.17657	6.55091e-10	1.51214e-08
Bmin.gene3255.mRNA1	1283.32	1.00591	0.162903	6.17488	6.6215e-10	1.52728e-08
Bmin.gene8712.mRNA1	9791.04	-0.641225	0.103889	-6.1722	6.73481e-10	1.55198e-08
Bmin.gene24970.mRNA1	3280.45	-0.816757	0.13233	-6.1721	6.73869e-10	1.55198e-08
Bmin.gene5276.mRNA1	1251.9	-0.846768	0.137231	-6.17036	6.8135e-10	1.56803e-08
Bmin.gene6777.mRNA1	3306.95	-0.814919	0.132109	-6.16855	6.89197e-10	1.58489e-08
Bmin.gene1793.mRNA1	256.862	1.06385	0.172478	6.16799	6.9162e-10	1.58927e-08
Bmin.gene6932.mRNA1	1378.66	-0.817882	0.132611	-6.16751	6.93756e-10	1.59299e-08
Bmin.gene11354.mRNA1	183.403	1.16583	0.189047	6.16685	6.96635e-10	1.5984e-08
Bmin.gene19914.mRNA1	1340.71	-0.729547	0.118306	-6.16659	6.97776e-10	1.59982e-08
Bmin.gene23223.mRNA1	705.636	-0.891895	0.144663	-6.16531	7.03464e-10	1.61165e-08
Bmin.gene22023.mRNA1	1441.5	0.899267	0.145864	6.16509	7.0444e-10	1.61268e-08
Bmin.gene22747.mRNA1	2885.31	-0.632575	0.102608	-6.16496	7.05012e-10	1.61279e-08
Bmin.gene11137.mRNA1	1913.17	-0.722592	0.117249	-6.16287	7.14388e-10	1.63302e-08
Bmin.gene9143.mRNA1	2195.11	0.867054	0.140782	6.15885	7.32747e-10	1.67373e-08
Bmin.gene24342.mRNA1	1974.42	-0.698224	0.113399	-6.15725	7.40197e-10	1.68949e-08
Bmin.gene31403.mRNA1	442.31	0.9528	0.154764	6.15647	7.43828e-10	1.69652e-08
Bmin.gene23789.mRNA1	3811.85	0.736256	0.119726	6.1495	7.77291e-10	1.77152e-08
Bmin.gene5725.mRNA1	542.189	0.974688	0.158517	6.14878	7.80827e-10	1.77825e-08
Bmin.gene3442.mRNA1	695.564	-0.856146	0.139245	-6.14849	7.82257e-10	1.77991e-08
Bmin.gene26652.mRNA1	439.219	1.35595	0.220538	6.14839	7.82717e-10	1.77991e-08
Bmin.gene26780.mRNA1	1004.93	-1.00759	0.163999	-6.14387	8.0536e-10	1.83004e-08
Bmin.gene20534.mRNA1	2004.97	-1.41245	0.229968	-6.14193	8.15238e-10	1.85112e-08
Bmin.gene31761.mRNA1	578.501	-0.792483	0.129061	-6.14037	8.23318e-10	1.86808e-08
Bmin.gene5258.mRNA1	966.226	0.695164	0.113218	6.14006	8.24923e-10	1.87033e-08
Bmin.gene31914.mRNA1	247.902	1.20708	0.196604	6.13964	8.27113e-10	1.87391e-08
Bmin.gene21820.mRNA1	2110.05	0.961647	0.15664	6.13922	8.29295e-10	1.87747e-08
Bmin.gene17996.mRNA1	522.726	-1.69844	0.276727	-6.13758	8.37883e-10	1.89551e-08
Bmin.gene26122.mRNA1	657.655	-0.826063	0.134667	-6.13411	8.56399e-10	1.93477e-08
Bmin.gene31823.mRNA1	5214.72	-0.609874	0.0994237	-6.13409	8.56499e-10	1.93477e-08
Bmin.gene12260.mRNA1	5833.32	-0.538664	0.0878208	-6.13367	8.58761e-10	1.93845e-08
Bmin.gene9463.mRNA1	2911.09	1.04561	0.170495	6.1328	8.63449e-10	1.94759e-08
Bmin.gene30117.mRNA1	171.699	-1.77212	0.289033	-6.13121	8.72155e-10	1.96578e-08
Bmin.gene30620.mRNA1	1663.73	0.765335	0.124829	6.13108	8.72844e-10	1.96589e-08
Bmin.gene13276.mRNA1	1880.35	0.823848	0.134396	6.13	8.78804e-10	1.97786e-08
Bmin.gene7728.mRNA1	2932.63	-0.575634	0.0939682	-6.12584	9.02059e-10	2.02871e-08
Bmin.gene26767.mRNA1	1596.88	0.690939	0.112844	6.12296	9.18501e-10	2.06417e-08
Bmin.gene18742.mRNA1	3646.93	-1.08026	0.176443	-6.12243	9.21604e-10	2.06962e-08
Bmin.gene6875.mRNA1	1547.78	0.604879	0.0988104	6.12161	9.2632e-10	2.07869e-08
Bmin.gene30313.mRNA1	647.03	0.760409	0.124223	6.12133	9.27953e-10	2.08083e-08
Bmin.gene17902.mRNA1	2244.59	-0.931703	0.152213	-6.12105	9.2958e-10	2.08295e-08
Bmin.gene5911.mRNA1	645.516	0.897265	0.146639	6.11889	9.42313e-10	2.10994e-08
Bmin.gene21149.mRNA1	1442.85	1.1566	0.18911	6.11605	9.59221e-10	2.14623e-08
Bmin.gene27636.mRNA1	4246.25	-0.831658	0.135985	-6.1158	9.60764e-10	2.14811e-08
Bmin.gene13893.mRNA1	6565.5	0.619911	0.101406	6.11313	9.76934e-10	2.18268e-08
Bmin.gene23641.mRNA1	1548.03	1.34101	0.219375	6.11288	9.78469e-10	2.18451e-08
Bmin.gene6769.mRNA1	2344.76	0.584711	0.0956564	6.11261	9.80121e-10	2.1866e-08
Bmin.gene14265.mRNA1	2956.48	-0.613624	0.100406	-6.11143	9.87428e-10	2.2013e-08
Bmin.gene22103.mRNA1	1873.87	-0.780061	0.12772	-6.10759	1.01146e-09	2.25161e-08
Bmin.gene28726.mRNA1	2804.97	-0.853823	0.139796	-6.10762	1.01128e-09	2.25161e-08
Bmin.gene8928.mRNA1	1537.98	-0.707749	0.115888	-6.10716	1.01418e-09	2.25603e-08
Bmin.gene2704.mRNA1	7513.45	0.61202	0.100259	6.1044	1.0319e-09	2.29377e-08
Bmin.gene21157.mRNA1	1169.46	0.873918	0.143181	6.10357	1.03725e-09	2.304e-08
Bmin.gene24685.mRNA1	496.477	1.24496	0.204073	6.10057	1.0569e-09	2.34593e-08
Bmin.gene16731.mRNA1	2402.62	0.751283	0.123223	6.09693	1.08126e-09	2.39826e-08
Bmin.gene23619.mRNA1	1342.5	0.576199	0.0945513	6.09403	1.10102e-09	2.44034e-08
Bmin.gene20213.mRNA1	1006.12	-0.752918	0.123563	-6.0934	1.10537e-09	2.4482e-08
Bmin.gene7512.mRNA1	15592.1	-0.828063	0.135916	-6.09246	1.11188e-09	2.46084e-08
Bmin.gene22425.mRNA1	554.298	-1.15013	0.188881	-6.08915	1.13512e-09	2.51045e-08
Bmin.gene16694.mRNA1	1042.79	-0.846191	0.138974	-6.08883	1.13736e-09	2.51359e-08
Bmin.gene28157.mRNA1	1060.68	0.620775	0.102067	6.08204	1.18663e-09	2.62059e-08
Bmin.gene6025.mRNA1	3100.88	0.515268	0.0847354	6.08091	1.19506e-09	2.63731e-08
Bmin.gene18466.mRNA1	293.204	1.11221	0.182912	6.08059	1.1974e-09	2.64057e-08
Bmin.gene22745.mRNA1	2195.05	0.799498	0.131521	6.07886	1.21039e-09	2.66729e-08
Bmin.gene26380.mRNA1	821.008	1.17317	0.192999	6.07862	1.21221e-09	2.66938e-08
Bmin.gene15142.mRNA1	688.921	-0.86701	0.142641	-6.07826	1.2149e-09	2.67147e-08
Bmin.gene30676.mRNA1	1243.51	0.878044	0.144456	6.07829	1.21474e-09	2.67147e-08
Bmin.gene22868.mRNA1	2240.98	-0.673264	0.110796	-6.07658	1.2277e-09	2.69768e-08
Bmin.gene11882.mRNA1	1577.19	0.644789	0.106113	6.07644	1.22879e-09	2.69813e-08
Bmin.gene6974.mRNA1	1212.1	0.728042	0.119844	6.07493	1.24041e-09	2.71782e-08
Bmin.gene25780.mRNA1	890.72	0.77337	0.127302	6.0751	1.2391e-09	2.71782e-08
Bmin.gene28090.mRNA1	2907.49	-0.706344	0.116272	-6.07495	1.24029e-09	2.71782e-08
Bmin.gene2869.mRNA1	1082.86	-0.814947	0.134202	-6.07253	1.25907e-09	2.75672e-08
Bmin.gene22090.mRNA1	1219.54	0.870448	0.143357	6.07189	1.26415e-09	2.76586e-08
Bmin.gene296.mRNA1	2539.32	1.0136	0.166993	6.06973	1.28127e-09	2.80132e-08
Bmin.gene6831.mRNA1	922.962	1.60106	0.263865	6.06772	1.29739e-09	2.83455e-08
Bmin.gene19780.mRNA1	1218.59	1.07001	0.176359	6.06722	1.30146e-09	2.84142e-08
Bmin.gene22127.mRNA1	2182.21	-0.568687	0.0937493	-6.06604	1.31104e-09	2.86029e-08
Bmin.gene22153.mRNA1	3474.82	1.37533	0.226762	6.06508	1.31884e-09	2.87526e-08
Bmin.gene18045.mRNA1	1435.23	0.91296	0.150541	6.06453	1.3234e-09	2.88315e-08
Bmin.gene15020.mRNA1	1047.78	-0.997384	0.164545	-6.06145	1.34903e-09	2.93621e-08
Bmin.gene23390.mRNA1	1212.59	-0.924586	0.152537	-6.06137	1.34967e-09	2.93621e-08
Bmin.gene26331.mRNA1	171.377	-1.70507	0.281356	-6.06019	1.35961e-09	2.95573e-08
Bmin.gene3453.mRNA1	571.015	-0.79984	0.131986	-6.06004	1.36085e-09	2.95634e-08
Bmin.gene15884.mRNA1	2836.06	-0.547323	0.0903189	-6.05989	1.36211e-09	2.95697e-08
Bmin.gene770.mRNA1	956.247	-0.802408	0.132451	-6.05814	1.37704e-09	2.98726e-08
Bmin.gene18031.mRNA1	968.234	0.850623	0.140447	6.05656	1.39062e-09	3.01459e-08
Bmin.gene13760.mRNA1	2582.84	0.577189	0.095313	6.05571	1.39796e-09	3.02835e-08
Bmin.gene26668.mRNA1	4629.73	-0.62742	0.103623	-6.05486	1.40543e-09	3.04239e-08
Bmin.gene999.mRNA1	6045.83	-0.562332	0.09289	-6.05373	1.41527e-09	3.05935e-08
Bmin.gene10204.mRNA1	519.807	1.047	0.172949	6.05382	1.41452e-09	3.05935e-08
Bmin.gene15787.mRNA1	8981.65	-0.78226	0.129296	-6.05017	1.44689e-09	3.12551e-08
Bmin.gene32702.mRNA1	2206.73	-0.710706	0.117499	-6.04864	1.46074e-09	3.1532e-08
Bmin.gene31722.mRNA1	85.0905	1.64159	0.271453	6.0474	1.47205e-09	3.17538e-08
Bmin.gene12163.mRNA1	2086.48	-0.593924	0.0982135	-6.04728	1.47313e-09	3.17547e-08
Bmin.gene9353.mRNA1	825.906	1.04271	0.172433	6.04705	1.47522e-09	3.17773e-08
Bmin.gene32132.mRNA1	1040.18	0.773571	0.127938	6.04645	1.48069e-09	3.18727e-08
Bmin.gene7839.mRNA1	3085.38	-0.672784	0.111298	-6.04487	1.49532e-09	3.20915e-08
Bmin.gene16536.mRNA1	3834.06	-1.03912	0.171904	-6.04479	1.49609e-09	3.20915e-08
Bmin.gene19295.mRNA1	981.147	1.1012	0.182172	6.04485	1.4955e-09	3.20915e-08
Bmin.gene25675.mRNA1	181.419	1.2746	0.210856	6.0449	1.495e-09	3.20915e-08
Bmin.gene29514.mRNA1	3244	-0.679672	0.112435	-6.04503	1.49382e-09	3.20915e-08
Bmin.gene20982.mRNA1	2165.53	0.744389	0.123159	6.04414	1.50212e-09	3.21984e-08
Bmin.gene26818.mRNA1	550.175	1.25568	0.207765	6.04378	1.50543e-09	3.22243e-08
Bmin.gene28106.mRNA1	2345.18	-0.835837	0.138295	-6.04387	1.50465e-09	3.22243e-08
Bmin.gene15369.mRNA1	893.294	0.840491	0.139071	6.04361	1.507e-09	3.22354e-08
Bmin.gene24579.mRNA1	3250.94	0.563498	0.0933079	6.03912	1.54956e-09	3.31224e-08
Bmin.gene15984.mRNA1	1982.19	-0.673766	0.111598	-6.03743	1.56584e-09	3.3424e-08
Bmin.gene22994.mRNA1	1984.21	0.558127	0.0924438	6.03747	1.56547e-09	3.3424e-08
Bmin.gene5502.mRNA1	1218.95	0.805847	0.133539	6.03453	1.59426e-09	3.40069e-08
Bmin.gene28396.mRNA1	622.769	1.25125	0.207431	6.03212	1.61822e-09	3.44939e-08
Bmin.gene13815.mRNA1	2850.85	-0.699301	0.115939	-6.03164	1.62303e-09	3.45723e-08
Bmin.gene2565.mRNA1	1781.1	0.643509	0.106699	6.03107	1.62875e-09	3.467e-08
Bmin.gene26259.mRNA1	1703.4	0.892126	0.147938	6.03041	1.63543e-09	3.47881e-08
Bmin.gene100.mRNA1	1595.46	-0.979386	0.162472	-6.02804	1.65958e-09	3.52583e-08
Bmin.gene8587.mRNA1	2043.58	-0.936633	0.15538	-6.02802	1.65984e-09	3.52583e-08
Bmin.gene5102.mRNA1	1012.62	0.730158	0.12113	6.0279	1.66103e-09	3.52591e-08
Bmin.gene29907.mRNA1	2024.4	0.621077	0.10307	6.02581	1.68269e-09	3.56943e-08
Bmin.gene1574.mRNA1	2950.87	-0.833855	0.138446	-6.02298	1.71234e-09	3.62981e-08
Bmin.gene7356.mRNA1	696.453	-0.929345	0.154316	-6.02236	1.71896e-09	3.64132e-08
Bmin.gene17753.mRNA1	951.771	1.10672	0.183819	6.02068	1.73689e-09	3.67675e-08
Bmin.gene31535.mRNA1	2357.06	-0.911254	0.151426	-6.01783	1.76772e-09	3.73944e-08
Bmin.gene4791.mRNA1	3018.5	-0.569652	0.0946654	-6.01753	1.77101e-09	3.74195e-08
Bmin.gene7587.mRNA1	866.103	0.86961	0.144514	6.0175	1.77135e-09	3.74195e-08
Bmin.gene2892.mRNA1	1453.5	-0.98256	0.163447	-6.01149	1.83827e-09	3.88063e-08
Bmin.gene16261.mRNA1	2735.12	-0.845414	0.140657	-6.01049	1.84967e-09	3.90202e-08
Bmin.gene20988.mRNA1	1145.59	0.752522	0.125218	6.00971	1.85851e-09	3.91797e-08
Bmin.gene22285.mRNA1	7399.54	-0.56857	0.0946107	-6.00957	1.86016e-09	3.91874e-08
Bmin.gene13671.mRNA1	1018.06	-0.802341	0.133543	-6.0081	1.87716e-09	3.95183e-08
Bmin.gene29222.mRNA1	1107.95	0.805905	0.134153	6.00737	1.88561e-09	3.96691e-08
Bmin.gene29687.mRNA1	377.879	-1.18474	0.197224	-6.00706	1.88916e-09	3.97165e-08
Bmin.gene4772.mRNA1	658.298	1.13898	0.189619	6.00671	1.89324e-09	3.97749e-08
Bmin.gene27449.mRNA1	81.9758	1.58042	0.26314	6.00602	1.90132e-09	3.99174e-08
Bmin.gene7704.mRNA1	1410.78	-0.998103	0.16627	-6.0029	1.93821e-09	4.06638e-08
Bmin.gene17651.mRNA1	2036.53	0.688653	0.114733	6.00224	1.94619e-09	4.08033e-08
Bmin.gene24581.mRNA1	397.414	-1.0405	0.173377	-6.00137	1.9566e-09	4.09937e-08
Bmin.gene17923.mRNA1	1442.04	-0.700824	0.116783	-6.00109	1.96003e-09	4.10285e-08
Bmin.gene20811.mRNA1	1230.21	-0.662098	0.110331	-6.00101	1.96095e-09	4.10285e-08
Bmin.gene11892.mRNA1	739.68	-0.68375	0.11396	-5.99989	1.97448e-09	4.12834e-08
Bmin.gene8751.mRNA1	2285.32	-0.616496	0.102771	-5.99873	1.98872e-09	4.15529e-08
Bmin.gene5399.mRNA1	4028.72	-0.695237	0.11591	-5.99808	1.99666e-09	4.16904e-08
Bmin.gene20196.mRNA1	871.306	0.948861	0.158232	5.99664	2.01447e-09	4.20336e-08
Bmin.gene17218.mRNA1	2690.64	-0.75143	0.125351	-5.99463	2.03951e-09	4.25271e-08
Bmin.gene26446.mRNA1	7135.18	0.645024	0.107618	5.99365	2.05182e-09	4.27546e-08
Bmin.gene17251.mRNA1	1856.4	0.769652	0.128421	5.99321	2.05736e-09	4.28409e-08
Bmin.gene31164.mRNA1	7520.18	-0.564697	0.0942399	-5.99212	2.07117e-09	4.30992e-08
Bmin.gene17203.mRNA1	592.291	-0.964299	0.160952	-5.99121	2.08283e-09	4.33125e-08
Bmin.gene28463.mRNA1	15064.6	-0.428886	0.0715884	-5.991	2.08554e-09	4.33394e-08
Bmin.gene15673.mRNA1	521.524	1.09453	0.182712	5.99046	2.09249e-09	4.34542e-08
Bmin.gene15138.mRNA1	1661.59	0.842903	0.14075	5.98865	2.11584e-09	4.39021e-08
Bmin.gene19484.mRNA1	5529.5	0.618755	0.103323	5.98857	2.11692e-09	4.39021e-08
Bmin.gene24445.mRNA1	2325.44	0.770137	0.128604	5.98843	2.11877e-09	4.39108e-08
Bmin.gene29665.mRNA1	279.309	-0.922907	0.154153	-5.98696	2.13801e-09	4.42796e-08
Bmin.gene22289.mRNA1	520.56	0.900913	0.150491	5.98649	2.14418e-09	4.43774e-08
Bmin.gene421.mRNA1	3200.45	-0.637306	0.106497	-5.98428	2.17343e-09	4.49522e-08
Bmin.gene28504.mRNA1	2653.05	-0.708145	0.11834	-5.98399	2.17743e-09	4.50047e-08
Bmin.gene8119.mRNA1	1143.47	0.694173	0.116017	5.98338	2.18552e-09	4.51414e-08
Bmin.gene6217.mRNA1	573.232	1.05474	0.176361	5.98055	2.2238e-09	4.59011e-08
Bmin.gene16788.mRNA1	1175.79	0.602587	0.10076	5.98041	2.22579e-09	4.59112e-08
Bmin.gene17624.mRNA1	876.882	-1.89133	0.316319	-5.97918	2.24261e-09	4.6227e-08
Bmin.gene6906.mRNA1	670.155	0.864318	0.144582	5.97804	2.25832e-09	4.65196e-08
Bmin.gene29192.mRNA1	2600.95	-0.774599	0.129579	-5.97779	2.26179e-09	4.65597e-08
Bmin.gene1846.mRNA1	1132.89	0.789321	0.132066	5.97671	2.27693e-09	4.68157e-08
Bmin.gene19887.mRNA1	1802.01	1.42773	0.238884	5.97668	2.27728e-09	4.68157e-08
Bmin.gene19857.mRNA1	786.506	0.983479	0.164637	5.97361	2.32063e-09	4.76429e-08
Bmin.gene26189.mRNA1	1375.19	0.996419	0.166804	5.97361	2.32061e-09	4.76429e-08
Bmin.gene3609.mRNA1	780.298	-1.22673	0.205437	-5.97132	2.35341e-09	4.82835e-08
Bmin.gene11329.mRNA1	1229.82	-1.07346	0.179783	-5.97089	2.35961e-09	4.83783e-08
Bmin.gene9935.mRNA1	2241.21	0.62432	0.104568	5.97048	2.36559e-09	4.84685e-08
Bmin.gene20407.mRNA1	628.182	1.3881	0.232537	5.9694	2.38123e-09	4.87563e-08
Bmin.gene3521.mRNA1	2561.35	0.765899	0.128331	5.96813	2.39987e-09	4.90897e-08
Bmin.gene10987.mRNA1	453.563	0.910196	0.152511	5.96807	2.40072e-09	4.90897e-08
Bmin.gene3924.mRNA1	1212.28	-0.743136	0.124538	-5.96714	2.41443e-09	4.93372e-08
Bmin.gene17552.mRNA1	1767.17	-0.674189	0.113012	-5.96565	2.43666e-09	4.97582e-08
Bmin.gene20014.mRNA1	11820	-0.576905	0.0967242	-5.96443	2.45486e-09	5.00631e-08
Bmin.gene25574.mRNA1	725.85	1.12762	0.189056	5.96447	2.45425e-09	5.00631e-08
Bmin.gene30437.mRNA1	1994.77	-0.678157	0.113709	-5.964	2.46142e-09	5.01636e-08
Bmin.gene10489.mRNA1	2333.16	-0.747935	0.125497	-5.9598	2.52554e-09	5.1436e-08
Bmin.gene31905.mRNA1	2857.22	-0.515391	0.0864824	-5.95949	2.53022e-09	5.1497e-08
Bmin.gene6319.mRNA1	937.949	0.876578	0.147101	5.95901	2.53766e-09	5.16143e-08
Bmin.gene22265.mRNA1	1080.61	-1.02236	0.171613	-5.95736	2.56352e-09	5.21057e-08
Bmin.gene1469.mRNA1	2289.51	-0.824133	0.138404	-5.95457	2.60759e-09	5.29661e-08
Bmin.gene3849.mRNA1	1138.22	-0.731929	0.122945	-5.95333	2.62743e-09	5.33339e-08
Bmin.gene1904.mRNA1	244.906	1.06946	0.179683	5.95193	2.64998e-09	5.3756e-08
Bmin.gene788.mRNA1	2459.63	-0.570875	0.0959436	-5.95011	2.67957e-09	5.43202e-08
Bmin.gene11285.mRNA1	1371.67	-0.731644	0.122999	-5.9484	2.70783e-09	5.48569e-08
Bmin.gene5847.mRNA1	444.341	1.0398	0.174816	5.94799	2.7146e-09	5.49577e-08
Bmin.gene10547.mRNA1	547.018	-1.26017	0.211883	-5.94746	2.72338e-09	5.5099e-08
Bmin.gene7409.mRNA1	282.117	0.967252	0.16267	5.94609	2.74626e-09	5.55252e-08
Bmin.gene30361.mRNA1	2950.68	0.964855	0.162272	5.94591	2.74921e-09	5.55482e-08
Bmin.gene21258.mRNA1	3352.71	-0.828467	0.139353	-5.94509	2.76303e-09	5.57906e-08
Bmin.gene14772.mRNA1	3248.14	0.818773	0.137752	5.94382	2.78459e-09	5.61888e-08
Bmin.gene10563.mRNA1	520.743	0.745087	0.125403	5.94154	2.82361e-09	5.69388e-08
Bmin.gene23631.mRNA1	2440.43	-0.627783	0.105666	-5.94123	2.82895e-09	5.70089e-08
Bmin.gene1525.mRNA1	388.185	1.14656	0.193005	5.94056	2.84044e-09	5.72028e-08
Bmin.gene2943.mRNA1	4195.04	-0.643457	0.108328	-5.93989	2.85206e-09	5.73992e-08
Bmin.gene29272.mRNA1	67.5346	-1.55503	0.261925	-5.93692	2.90418e-09	5.84097e-08
Bmin.gene3787.mRNA1	445.412	1.17729	0.198305	5.93675	2.90728e-09	5.84288e-08
Bmin.gene30296.mRNA1	389.176	-1.01818	0.171508	-5.93666	2.90894e-09	5.84288e-08
Bmin.gene3222.mRNA1	3253.79	-0.636571	0.107243	-5.93581	2.92404e-09	5.8655e-08
Bmin.gene26701.mRNA1	3554.34	-0.508003	0.0855824	-5.93583	2.92366e-09	5.8655e-08
Bmin.gene9340.mRNA1	1444.22	0.805951	0.135814	5.93424	2.95202e-09	5.91775e-08
Bmin.gene29051.mRNA1	1581.81	0.902207	0.152039	5.93407	2.9552e-09	5.92026e-08
Bmin.gene17087.mRNA1	1797.55	0.820642	0.13832	5.93293	2.97577e-09	5.95757e-08
Bmin.gene8699.mRNA1	2809.91	-1.19467	0.201375	-5.93256	2.98242e-09	5.96699e-08
Bmin.gene2774.mRNA1	4069.59	0.625662	0.105473	5.93196	2.99342e-09	5.98508e-08
Bmin.gene7814.mRNA1	1191.25	-0.892151	0.150421	-5.93104	3.01017e-09	6.01465e-08
Bmin.gene1140.mRNA1	616.768	0.822712	0.138721	5.9307	3.01652e-09	6.0234e-08
Bmin.gene9522.mRNA1	3140.79	0.642377	0.10833	5.92979	3.03319e-09	6.05274e-08
Bmin.gene15437.mRNA1	4314.63	-0.720415	0.121598	-5.92456	3.13128e-09	6.24441e-08
Bmin.gene2857.mRNA1	4276.32	-0.59279	0.100077	-5.92336	3.15427e-09	6.28617e-08
Bmin.gene22816.mRNA1	865.147	-1.15491	0.194983	-5.92314	3.15852e-09	6.29055e-08
Bmin.gene27695.mRNA1	904.573	0.725728	0.122544	5.92218	3.17707e-09	6.32338e-08
Bmin.gene2113.mRNA1	9185.88	0.771906	0.130345	5.92202	3.18006e-09	6.32522e-08
Bmin.gene6297.mRNA1	8027.7	-0.489665	0.0827411	-5.91804	3.25798e-09	6.47601e-08
Bmin.gene23031.mRNA1	4784.5	-0.808988	0.13674	-5.91625	3.2937e-09	6.54276e-08
Bmin.gene20975.mRNA1	509.539	-0.927528	0.156828	-5.91431	3.33278e-09	6.61609e-08
Bmin.gene27522.mRNA1	2954.52	-0.570084	0.0964266	-5.9121	3.37778e-09	6.70108e-08
Bmin.gene7244.mRNA1	1267.99	-0.799477	0.135235	-5.91176	3.38462e-09	6.71031e-08
Bmin.gene8725.mRNA1	771.437	-0.780555	0.132041	-5.91146	3.39086e-09	6.71833e-08
Bmin.gene17000.mRNA1	596.644	-1.61549	0.273313	-5.91078	3.40499e-09	6.74197e-08
Bmin.gene17494.mRNA1	706.845	-0.83774	0.141754	-5.90981	3.42504e-09	6.77729e-08
Bmin.gene10136.mRNA1	774.25	0.837718	0.14177	5.90899	3.44211e-09	6.80666e-08
Bmin.gene20183.mRNA1	527.157	0.784377	0.13275	5.90869	3.44845e-09	6.81481e-08
Bmin.gene2321.mRNA1	4050.27	-0.678989	0.11492	-5.90835	3.45554e-09	6.82442e-08
Bmin.gene1918.mRNA1	1945.15	0.677604	0.114742	5.90545	3.51683e-09	6.94098e-08
Bmin.gene20596.mRNA1	1453.27	0.996603	0.168789	5.90444	3.53846e-09	6.97917e-08
Bmin.gene10152.mRNA1	8048.26	1.2569	0.212936	5.90272	3.57561e-09	7.0479e-08
Bmin.gene3648.mRNA1	2449.8	-0.92487	0.15679	-5.89879	3.66188e-09	7.21331e-08
Bmin.gene15228.mRNA1	535.569	0.828361	0.140439	5.89837	3.67102e-09	7.22667e-08
Bmin.gene20551.mRNA1	869.661	0.832886	0.141217	5.89794	3.68076e-09	7.24119e-08
Bmin.gene25475.mRNA1	1286.19	0.761836	0.129193	5.8969	3.70402e-09	7.28227e-08
Bmin.gene90.mRNA1	1165.37	0.732282	0.1242	5.89597	3.72496e-09	7.31874e-08
Bmin.gene8914.mRNA1	2859.7	0.864802	0.146687	5.89557	3.73398e-09	7.33177e-08
Bmin.gene7259.mRNA1	2703.57	0.68519	0.116272	5.893	3.79254e-09	7.43721e-08
Bmin.gene7891.mRNA1	3694.8	0.550098	0.0933461	5.8931	3.79013e-09	7.43721e-08
Bmin.gene17222.mRNA1	393.976	-0.972216	0.164985	-5.89277	3.79784e-09	7.44284e-08
Bmin.gene4612.mRNA1	5071.3	0.571789	0.0971272	5.88701	3.93248e-09	7.70177e-08
Bmin.gene25151.mRNA1	1330.55	0.801136	0.13614	5.88463	3.9894e-09	7.80826e-08
Bmin.gene17943.mRNA1	3519.8	1.14524	0.194633	5.8841	4.00229e-09	7.82849e-08
Bmin.gene14438.mRNA1	1487.34	-0.759442	0.129123	-5.88154	4.06465e-09	7.9454e-08
Bmin.gene9149.mRNA1	4293.38	0.787124	0.133833	5.8814	4.06801e-09	7.94689e-08
Bmin.gene30439.mRNA1	1435.75	1.0146	0.172515	5.88121	4.07278e-09	7.95113e-08
Bmin.gene15466.mRNA1	1241.81	-1.20257	0.204555	-5.87897	4.12834e-09	8.05448e-08
Bmin.gene2590.mRNA1	639.117	0.846021	0.143948	5.87727	4.17097e-09	8.13246e-08
Bmin.gene15520.mRNA1	1879.53	0.707825	0.120442	5.87687	4.18088e-09	8.14141e-08
Bmin.gene30206.mRNA1	1322.15	-0.618997	0.105327	-5.87692	4.17969e-09	8.14141e-08
Bmin.gene22672.mRNA1	1459.49	0.967481	0.16465	5.876	4.20296e-09	8.17921e-08
Bmin.gene16498.mRNA1	968.78	0.706748	0.120294	5.87518	4.22389e-09	8.21472e-08
Bmin.gene31991.mRNA1	2211.48	-0.68689	0.116928	-5.87446	4.24215e-09	8.245e-08
Bmin.gene20044.mRNA1	2949.29	-0.907214	0.154442	-5.87413	4.25078e-09	8.25655e-08
Bmin.gene2176.mRNA1	4790.1	0.679329	0.115657	5.87366	4.26266e-09	8.27437e-08
Bmin.gene6891.mRNA1	1210.2	1.14716	0.195312	5.87351	4.26659e-09	8.27676e-08
Bmin.gene24799.mRNA1	4066.59	0.708029	0.120567	5.87249	4.29293e-09	8.32259e-08
Bmin.gene22939.mRNA1	1923.6	-0.603125	0.102716	-5.87177	4.31178e-09	8.35383e-08
Bmin.gene2607.mRNA1	822.426	0.935324	0.159357	5.86935	4.37507e-09	8.47109e-08
Bmin.gene26083.mRNA1	309.205	1.57262	0.267947	5.86916	4.37998e-09	8.47525e-08
Bmin.gene4812.mRNA1	986.212	0.866234	0.147593	5.86906	4.38284e-09	8.47544e-08
Bmin.gene26463.mRNA1	670.882	1.00888	0.171999	5.86563	4.47419e-09	8.64662e-08
Bmin.gene6240.mRNA1	758.335	0.806118	0.137444	5.86505	4.4901e-09	8.6719e-08
Bmin.gene30634.mRNA1	8788.29	0.765342	0.13053	5.86334	4.53639e-09	8.75578e-08
Bmin.gene31410.mRNA1	1538.94	0.608577	0.103879	5.85849	4.67083e-09	9.00959e-08
Bmin.gene11467.mRNA1	7437.85	-0.715051	0.122057	-5.85834	4.67512e-09	9.01218e-08
Bmin.gene12058.mRNA1	2087.47	0.590871	0.100863	5.85816	4.68012e-09	9.01615e-08
Bmin.gene15179.mRNA1	409.18	-1.40432	0.239812	-5.85592	4.74366e-09	9.13282e-08
Bmin.gene16334.mRNA1	1509.79	-0.776901	0.132693	-5.85489	4.77337e-09	9.18425e-08
Bmin.gene3280.mRNA1	3122.63	-0.626915	0.107098	-5.85368	4.80808e-09	9.24106e-08
Bmin.gene6950.mRNA1	2514.48	-0.632419	0.108038	-5.85365	4.80894e-09	9.24106e-08
Bmin.gene31918.mRNA1	1474.36	-0.771733	0.131871	-5.8522	4.85107e-09	9.31619e-08
Bmin.gene14007.mRNA1	1220.95	-0.726541	0.124156	-5.85185	4.86135e-09	9.33008e-08
Bmin.gene25435.mRNA1	3095.13	-0.722188	0.12345	-5.85007	4.91378e-09	9.4248e-08
Bmin.gene23374.mRNA1	3249.73	-0.593522	0.101507	-5.84714	5.00108e-09	9.58625e-08
Bmin.gene28939.mRNA1	139.162	-1.58712	0.271624	-5.84308	5.12451e-09	9.81668e-08
Bmin.gene9082.mRNA1	6505.17	-0.587228	0.100551	-5.84011	5.21659e-09	9.9806e-08
Bmin.gene13686.mRNA1	2262.27	0.698878	0.119668	5.84015	5.21545e-09	9.9806e-08
Bmin.gene5709.mRNA1	4365.92	-0.578881	0.099128	-5.83974	5.22835e-09	9.99062e-08
Bmin.gene12338.mRNA1	70.6399	-1.65986	0.284235	-5.83975	5.22781e-09	9.99062e-08
Bmin.gene15782.mRNA1	901.857	-0.697724	0.119512	-5.83809	5.28025e-09	1.00835e-07
Bmin.gene26232.mRNA1	1857.77	0.656	0.112374	5.83763	5.29492e-09	1.01052e-07
Bmin.gene13012.mRNA1	3238.63	-0.646397	0.110741	-5.837	5.31504e-09	1.01373e-07
Bmin.gene12133.mRNA1	511.51	-1.30335	0.223303	-5.8367	5.32451e-09	1.0149e-07
Bmin.gene13775.mRNA1	2391.07	-0.763039	0.130788	-5.83418	5.40551e-09	1.0297e-07
Bmin.gene9691.mRNA1	132.468	-1.40678	0.241136	-5.83395	5.41308e-09	1.0305e-07
Bmin.gene12153.mRNA1	3067.6	-0.565649	0.0969635	-5.83363	5.42341e-09	1.03183e-07
Bmin.gene25278.mRNA1	868.367	1.06224	0.182106	5.8331	5.44069e-09	1.03447e-07
Bmin.gene24353.mRNA1	553.776	1.05775	0.18134	5.83296	5.44524e-09	1.0347e-07
Bmin.gene27555.mRNA1	631.775	-0.809413	0.138771	-5.83274	5.45241e-09	1.03542e-07
Bmin.gene19851.mRNA1	4183.91	1.19866	0.205554	5.83135	5.49824e-09	1.04347e-07
Bmin.gene6918.mRNA1	1838.06	0.709296	0.121675	5.82944	5.56154e-09	1.05483e-07
Bmin.gene6378.mRNA1	615.901	0.760259	0.130448	5.82806	5.60745e-09	1.06288e-07
Bmin.gene17069.mRNA1	926.988	0.67284	0.1155	5.82547	5.69526e-09	1.07886e-07
Bmin.gene10569.mRNA1	8231.46	0.711077	0.122076	5.82486	5.7159e-09	1.0821e-07
Bmin.gene4182.mRNA1	2235.42	-0.709941	0.121889	-5.82449	5.72884e-09	1.08388e-07
Bmin.gene6595.mRNA1	1310.16	-0.678171	0.116609	-5.81579	6.03469e-09	1.14104e-07
Bmin.gene13264.mRNA1	535.403	1.10581	0.190241	5.81271	6.14694e-09	1.16128e-07
Bmin.gene21923.mRNA1	3820.9	-0.696519	0.119828	-5.81265	6.14929e-09	1.16128e-07
Bmin.gene13535.mRNA1	1149.04	0.802399	0.138071	5.8115	6.19173e-09	1.16799e-07
Bmin.gene20309.mRNA1	301.855	0.962497	0.16562	5.81148	6.19246e-09	1.16799e-07
Bmin.gene25302.mRNA1	3202.5	-0.668212	0.114996	-5.81074	6.21955e-09	1.17237e-07
Bmin.gene21052.mRNA1	499.238	0.988482	0.170127	5.81026	6.23774e-09	1.17508e-07
Bmin.gene29793.mRNA1	850.013	-0.890343	0.153249	-5.8098	6.25492e-09	1.17759e-07
Bmin.gene684.mRNA1	1425.39	0.872725	0.150229	5.80931	6.27297e-09	1.18027e-07
Bmin.gene276.mRNA1	307.233	1.49236	0.256966	5.80764	6.33606e-09	1.19141e-07
Bmin.gene7215.mRNA1	3457.98	0.581313	0.100106	5.80698	6.36093e-09	1.19461e-07
Bmin.gene18577.mRNA1	1521.86	-0.659685	0.113601	-5.80703	6.359e-09	1.19461e-07
Bmin.gene16893.mRNA1	1954.12	-0.740448	0.127513	-5.80685	6.36592e-09	1.19482e-07
Bmin.gene1163.mRNA1	1328.42	-0.830648	0.143057	-5.80641	6.3826e-09	1.19722e-07
Bmin.gene709.mRNA1	150.573	1.34767	0.232107	5.80624	6.38929e-09	1.19774e-07
Bmin.gene14287.mRNA1	1707.75	0.671118	0.115602	5.8054	6.42143e-09	1.20303e-07
Bmin.gene21357.mRNA1	5884.31	-0.491508	0.0846667	-5.80521	6.42846e-09	1.20361e-07
Bmin.gene8672.mRNA1	2585.26	-1.82589	0.314707	-5.80187	6.55793e-09	1.2271e-07
Bmin.gene14204.mRNA1	1968.89	-0.673541	0.116123	-5.80022	6.6226e-09	1.23844e-07
Bmin.gene15007.mRNA1	1429.41	0.862933	0.148794	5.7995	6.65148e-09	1.24308e-07
Bmin.gene1337.mRNA1	2513.22	-0.968644	0.167034	-5.79909	6.66753e-09	1.24532e-07
Bmin.gene32686.mRNA1	1187.63	0.787262	0.135851	5.79504	6.83063e-09	1.27501e-07
Bmin.gene8330.mRNA1	581.785	0.829483	0.143153	5.79438	6.85721e-09	1.27919e-07
Bmin.gene22286.mRNA1	15272.2	-0.525802	0.0907551	-5.79364	6.88782e-09	1.28412e-07
Bmin.gene27288.mRNA1	1824.74	-0.730666	0.126203	-5.78961	7.05508e-09	1.3145e-07
Bmin.gene7710.mRNA1	679.506	0.834435	0.144139	5.78911	7.07593e-09	1.31759e-07
Bmin.gene15521.mRNA1	1448.03	-0.855389	0.147807	-5.78719	7.15733e-09	1.33193e-07
Bmin.gene5582.mRNA1	1135.08	0.837607	0.144756	5.78636	7.19291e-09	1.33774e-07
Bmin.gene20016.mRNA1	1269.26	0.972588	0.168095	5.78592	7.21148e-09	1.34038e-07
Bmin.gene26992.mRNA1	261.38	1.17094	0.202399	5.78531	7.23799e-09	1.34449e-07
Bmin.gene13388.mRNA1	457.735	1.10893	0.191697	5.78482	7.25913e-09	1.3476e-07
Bmin.gene24078.mRNA1	6560.97	-1.11105	0.192073	-5.7845	7.27297e-09	1.34935e-07
Bmin.gene20787.mRNA1	950.781	-0.917601	0.158659	-5.78348	7.31687e-09	1.35668e-07
Bmin.gene16274.mRNA1	5657.13	-0.670406	0.115924	-5.78314	7.33203e-09	1.35867e-07
Bmin.gene3285.mRNA1	775.318	-0.789948	0.136628	-5.78172	7.39407e-09	1.36933e-07
Bmin.gene4770.mRNA1	1477.76	-0.683511	0.118245	-5.78046	7.44962e-09	1.37832e-07
Bmin.gene14963.mRNA1	10061.1	-1.0282	0.177877	-5.78042	7.45161e-09	1.37832e-07
Bmin.gene2038.mRNA1	6293.43	-0.509382	0.0881469	-5.77878	7.52435e-09	1.39094e-07
Bmin.gene8457.mRNA1	1816.76	-1.09474	0.189505	-5.77684	7.61182e-09	1.40626e-07
Bmin.gene12470.mRNA1	4552.18	-0.759361	0.131469	-5.77597	7.65109e-09	1.41266e-07
Bmin.gene1202.mRNA1	263.148	1.1003	0.190533	5.77487	7.70148e-09	1.42111e-07
Bmin.gene2885.mRNA1	349.102	0.894136	0.154865	5.77364	7.75783e-09	1.43065e-07
Bmin.gene24918.mRNA1	4235.05	0.573792	0.0994059	5.77221	7.82401e-09	1.44198e-07
Bmin.gene29207.mRNA1	336.234	-0.923603	0.160026	-5.77159	7.85248e-09	1.44636e-07
Bmin.gene23806.mRNA1	1546.19	1.09756	0.190357	5.76577	8.12843e-09	1.49629e-07
Bmin.gene27398.mRNA1	1119.08	0.604028	0.104771	5.76523	8.1547e-09	1.50022e-07
Bmin.gene14504.mRNA1	1065.58	0.790093	0.13705	5.76501	8.16511e-09	1.50123e-07
Bmin.gene29303.mRNA1	5203.77	-0.604268	0.104822	-5.76468	8.18113e-09	1.50328e-07
Bmin.gene19342.mRNA1	2537.45	0.714755	0.124003	5.764	8.21429e-09	1.50846e-07
Bmin.gene1624.mRNA1	1877.38	0.671732	0.116586	5.76168	8.32831e-09	1.52849e-07
Bmin.gene27476.mRNA1	3079.96	-0.784096	0.136116	-5.76051	8.38613e-09	1.53818e-07
Bmin.gene30562.mRNA1	721.132	-0.779963	0.135412	-5.7599	8.4163e-09	1.54279e-07
Bmin.gene9077.mRNA1	2532.83	-0.54582	0.0947745	-5.75915	8.45404e-09	1.54878e-07
Bmin.gene6941.mRNA1	692.874	0.826596	0.143636	5.7548	8.67439e-09	1.5882e-07
Bmin.gene26498.mRNA1	2874.31	0.738818	0.12841	5.75358	8.73754e-09	1.5988e-07
Bmin.gene22917.mRNA1	2830.35	-0.645039	0.112118	-5.75319	8.75731e-09	1.60146e-07
Bmin.gene25703.mRNA1	1771.74	0.551934	0.0959511	5.75224	8.80673e-09	1.60954e-07
Bmin.gene5219.mRNA1	433.079	1.00961	0.175529	5.7518	8.82965e-09	1.61181e-07
Bmin.gene14962.mRNA1	15538.7	-0.855572	0.148747	-5.75187	8.82631e-09	1.61181e-07
Bmin.gene21655.mRNA1	1126.53	0.885229	0.153952	5.75004	8.92239e-09	1.6268e-07
Bmin.gene22392.mRNA1	7638.1	-0.621985	0.10817	-5.75007	8.92087e-09	1.6268e-07
Bmin.gene15421.mRNA1	1269.3	-0.697547	0.121316	-5.74984	8.93254e-09	1.62768e-07
Bmin.gene3193.mRNA1	2233.11	-0.678942	0.118085	-5.7496	8.94549e-09	1.6281e-07
Bmin.gene23533.mRNA1	620.823	1.05383	0.183284	5.74969	8.94047e-09	1.6281e-07
Bmin.gene28438.mRNA1	2625.81	0.73247	0.127404	5.74918	8.96756e-09	1.63115e-07
Bmin.gene8266.mRNA1	151.215	-1.23155	0.214251	-5.74817	9.02132e-09	1.63995e-07
Bmin.gene9137.mRNA1	1448.45	0.693221	0.120622	5.74703	9.08225e-09	1.65005e-07
Bmin.gene31606.mRNA1	411.229	1.20832	0.210352	5.74427	9.23184e-09	1.67623e-07
Bmin.gene11886.mRNA1	3222.93	-0.512629	0.0892473	-5.74392	9.25119e-09	1.67875e-07
Bmin.gene16157.mRNA1	3050.01	-0.798404	0.139058	-5.7415	9.38402e-09	1.70185e-07
Bmin.gene31969.mRNA1	2004.25	0.828598	0.14441	5.73783	9.58987e-09	1.73815e-07
Bmin.gene259.mRNA1	216.383	-1.31717	0.229653	-5.73547	9.7242e-09	1.76145e-07
Bmin.gene18246.mRNA1	1342.9	-0.652236	0.113745	-5.73417	9.79885e-09	1.77393e-07
Bmin.gene19196.mRNA1	6611.11	-0.610551	0.106489	-5.73349	9.83861e-09	1.78007e-07
Bmin.gene12947.mRNA1	1082.87	0.963999	0.168176	5.73209	9.92018e-09	1.79292e-07
Bmin.gene29109.mRNA1	687.397	0.884553	0.154316	5.73207	9.9213e-09	1.79292e-07
Bmin.gene20924.mRNA1	1687.09	0.990056	0.172791	5.7298	1.0055e-08	1.816e-07
Bmin.gene8615.mRNA1	215.201	-1.09829	0.191744	-5.7279	1.01679e-08	1.83532e-07
Bmin.gene28405.mRNA1	19.2575	-1.79853	0.314076	-5.72641	1.02576e-08	1.85042e-07
Bmin.gene22875.mRNA1	2174.2	-0.700229	0.122363	-5.72255	1.04938e-08	1.89191e-07
Bmin.gene14823.mRNA1	3316.38	-0.559416	0.0977681	-5.72186	1.05363e-08	1.89846e-07
Bmin.gene27728.mRNA1	352.038	1.21011	0.211523	5.72094	1.05936e-08	1.90766e-07
Bmin.gene4392.mRNA1	1745.81	0.688104	0.120373	5.71644	1.08779e-08	1.95771e-07
Bmin.gene2801.mRNA1	2614.94	0.615063	0.107651	5.71352	1.10662e-08	1.99042e-07
Bmin.gene5882.mRNA1	3070.48	-0.594962	0.104166	-5.71165	1.11883e-08	2.0112e-07
Bmin.gene7497.mRNA1	4155.19	-0.978265	0.171333	-5.70974	1.1315e-08	2.03278e-07
Bmin.gene25870.mRNA1	16619.7	-0.523766	0.0917448	-5.70895	1.13676e-08	2.04104e-07
Bmin.gene6408.mRNA1	1553.86	1.39252	0.243932	5.70862	1.13894e-08	2.04376e-07
Bmin.gene32283.mRNA1	666.876	0.749298	0.131271	5.70803	1.14291e-08	2.04968e-07
Bmin.gene7145.mRNA1	3036.63	-0.661981	0.116005	-5.70651	1.15317e-08	2.06584e-07
Bmin.gene7941.mRNA1	1003.15	-1.00515	0.176142	-5.70649	1.15327e-08	2.06584e-07
Bmin.gene30858.mRNA1	970.816	0.751809	0.131764	5.70571	1.15862e-08	2.07421e-07
Bmin.gene13476.mRNA1	1253.29	-0.778206	0.136461	-5.70278	1.17872e-08	2.10895e-07
Bmin.gene2599.mRNA1	643.858	1.11815	0.196077	5.70263	1.17976e-08	2.10958e-07
Bmin.gene2873.mRNA1	4897.77	-0.55361	0.0970846	-5.70235	1.18169e-08	2.1118e-07
Bmin.gene19634.mRNA1	2539.23	-0.786166	0.13788	-5.70181	1.18542e-08	2.116e-07
Bmin.gene23170.mRNA1	793.902	1.20796	0.211853	5.70188	1.18496e-08	2.116e-07
Bmin.gene7159.mRNA1	1352.7	-0.800316	0.140418	-5.69953	1.20137e-08	2.14322e-07
Bmin.gene11756.mRNA1	1486.7	0.904459	0.158702	5.69912	1.20428e-08	2.14716e-07
Bmin.gene2117.mRNA1	991.759	0.712041	0.124946	5.69878	1.20671e-08	2.15025e-07
Bmin.gene27713.mRNA1	307.515	0.993303	0.174324	5.69802	1.21207e-08	2.15853e-07
Bmin.gene15800.mRNA1	988.498	-1.12677	0.197805	-5.69637	1.22387e-08	2.17828e-07
Bmin.gene8507.mRNA1	867.745	0.844973	0.148338	5.69626	1.22468e-08	2.17846e-07
Bmin.gene29783.mRNA1	5012.59	0.562268	0.0987749	5.69242	1.25248e-08	2.22662e-07
Bmin.gene19310.mRNA1	1860.91	0.780734	0.137177	5.69143	1.25977e-08	2.23736e-07
Bmin.gene26208.mRNA1	710.131	0.786686	0.138224	5.69141	1.25998e-08	2.23736e-07
Bmin.gene32510.mRNA1	465.364	-1.28004	0.224937	-5.69067	1.26539e-08	2.24566e-07
Bmin.gene15311.mRNA1	3238.6	-0.681226	0.11972	-5.69017	1.26915e-08	2.25104e-07
Bmin.gene1505.mRNA1	233.493	1.05781	0.185984	5.68762	1.2882e-08	2.2835e-07
Bmin.gene12024.mRNA1	5437.88	-0.628965	0.110623	-5.68564	1.30324e-08	2.30883e-07
Bmin.gene2654.mRNA1	1457.3	0.859876	0.15125	5.68515	1.30701e-08	2.31416e-07
Bmin.gene22568.mRNA1	2218.43	-0.649716	0.114309	-5.68386	1.31689e-08	2.32899e-07
Bmin.gene24654.mRNA1	52.6934	-1.75542	0.308843	-5.68386	1.3169e-08	2.32899e-07
Bmin.gene24548.mRNA1	993.439	1.24693	0.219439	5.68235	1.32853e-08	2.3482e-07
Bmin.gene5073.mRNA1	1117.36	0.996328	0.175343	5.68216	1.33006e-08	2.34953e-07
Bmin.gene6725.mRNA1	808.961	0.947301	0.166722	5.68191	1.33197e-08	2.35155e-07
Bmin.gene12959.mRNA1	2814.84	-0.807297	0.142122	-5.68032	1.34445e-08	2.37222e-07
Bmin.gene4706.mRNA1	511.774	-1.54849	0.272636	-5.67969	1.34938e-08	2.37955e-07
Bmin.gene6921.mRNA1	951.462	0.699371	0.123183	5.6775	1.36677e-08	2.40883e-07
Bmin.gene15296.mRNA1	5043.43	0.891188	0.156986	5.67687	1.37185e-08	2.41639e-07
Bmin.gene28493.mRNA1	329.212	-1.61069	0.283768	-5.67608	1.37814e-08	2.42609e-07
Bmin.gene6403.mRNA1	6141.5	-0.739713	0.130369	-5.67401	1.39495e-08	2.45426e-07
Bmin.gene1555.mRNA1	148.082	-1.61435	0.284545	-5.67344	1.39956e-08	2.46096e-07
Bmin.gene492.mRNA1	1676.13	-0.726325	0.128066	-5.67149	1.41557e-08	2.48769e-07
Bmin.gene3261.mRNA1	1438.51	0.771	0.13598	5.66994	1.42848e-08	2.50893e-07
Bmin.gene32059.mRNA1	435.244	-0.927647	0.163628	-5.66926	1.43415e-08	2.51744e-07
Bmin.gene2699.mRNA1	2647.11	0.591652	0.104381	5.66818	1.44319e-08	2.53041e-07
Bmin.gene16518.mRNA1	1201.47	0.737938	0.130189	5.66819	1.44313e-08	2.53041e-07
Bmin.gene30656.mRNA1	411.69	-1.03651	0.182871	-5.66796	1.44505e-08	2.53223e-07
Bmin.gene4495.mRNA1	237.57	1.37779	0.243092	5.6678	1.44645e-08	2.53323e-07
Bmin.gene10239.mRNA1	1255.43	-0.764797	0.13494	-5.6677	1.44729e-08	2.53326e-07
Bmin.gene32200.mRNA1	188.591	1.31934	0.232859	5.66583	1.46311e-08	2.55947e-07
Bmin.gene6427.mRNA1	209.911	-1.24021	0.218922	-5.66509	1.46948e-08	2.56915e-07
Bmin.gene8048.mRNA1	3829.16	-0.527574	0.0931303	-5.6649	1.47109e-08	2.5705e-07
Bmin.gene29213.mRNA1	1379.74	-0.827285	0.146049	-5.66443	1.47517e-08	2.57616e-07
Bmin.gene3764.mRNA1	3089.65	-0.851784	0.150392	-5.66375	1.48104e-08	2.58494e-07
Bmin.gene19842.mRNA1	1165.12	-0.822672	0.14526	-5.66345	1.48363e-08	2.58799e-07
Bmin.gene9954.mRNA1	1748.26	0.644027	0.113723	5.66314	1.48631e-08	2.58972e-07
Bmin.gene29373.mRNA1	509.34	0.945513	0.166957	5.66321	1.48567e-08	2.58972e-07
Bmin.gene7593.mRNA1	1253.03	0.822112	0.145176	5.66286	1.48874e-08	2.59248e-07
Bmin.gene6480.mRNA1	2211.18	-0.491574	0.086809	-5.66272	1.48996e-08	2.59313e-07
Bmin.gene22417.mRNA1	996.987	0.747419	0.132006	5.66201	1.4961e-08	2.60233e-07
Bmin.gene10713.mRNA1	198.353	-1.28552	0.227071	-5.66129	1.50238e-08	2.61178e-07
Bmin.gene9458.mRNA1	1094.56	-0.721732	0.127503	-5.66052	1.50915e-08	2.62205e-07
Bmin.gene28712.mRNA1	1630.53	-0.644742	0.113913	-5.65997	1.51397e-08	2.62894e-07
Bmin.gene8094.mRNA1	277.092	1.19129	0.210484	5.65976	1.51582e-08	2.63066e-07
Bmin.gene15656.mRNA1	1168.94	-0.808095	0.142787	-5.65946	1.51851e-08	2.63383e-07
Bmin.gene18663.mRNA1	1812.29	0.769228	0.135928	5.65908	1.52183e-08	2.63809e-07
Bmin.gene23338.mRNA1	3376.19	0.684649	0.121007	5.65794	1.53204e-08	2.65429e-07
Bmin.gene4688.mRNA1	6900.63	-0.552516	0.0976614	-5.65747	1.53624e-08	2.65871e-07
Bmin.gene25300.mRNA1	987.633	0.788569	0.139386	5.65746	1.53633e-08	2.65871e-07
Bmin.gene4922.mRNA1	195.318	1.46327	0.258653	5.65729	1.5378e-08	2.65976e-07
Bmin.gene1059.mRNA1	1653.72	-0.597823	0.105677	-5.65709	1.53961e-08	2.65988e-07
Bmin.gene28828.mRNA1	546.213	-0.694078	0.12269	-5.65717	1.53892e-08	2.65988e-07
Bmin.gene21099.mRNA1	537.636	0.898667	0.15886	5.65696	1.54077e-08	2.66039e-07
Bmin.gene20083.mRNA1	1985.2	-0.586163	0.103625	-5.65657	1.54432e-08	2.66501e-07
Bmin.gene6096.mRNA1	415.356	1.0887	0.192552	5.65403	1.56726e-08	2.70309e-07
Bmin.gene2561.mRNA1	1988.62	-0.881429	0.155904	-5.65368	1.57045e-08	2.70706e-07
Bmin.gene12665.mRNA1	419.95	0.939837	0.166254	5.65303	1.57641e-08	2.7158e-07
Bmin.gene27275.mRNA1	8753.07	-0.833345	0.147427	-5.65262	1.58024e-08	2.72088e-07
Bmin.gene31487.mRNA1	477.856	-0.99632	0.176272	-5.65219	1.58415e-08	2.72608e-07
Bmin.gene11199.mRNA1	5725.75	-0.587607	0.103965	-5.65197	1.58616e-08	2.728e-07
Bmin.gene18288.mRNA1	701.958	1.17844	0.208513	5.65163	1.58938e-08	2.732e-07
Bmin.gene9091.mRNA1	847.445	-0.82746	0.146422	-5.6512	1.59334e-08	2.73727e-07
Bmin.gene27928.mRNA1	2926.07	-0.872135	0.154339	-5.65079	1.59715e-08	2.74228e-07
Bmin.gene19168.mRNA1	2245.59	0.599127	0.10603	5.65056	1.59925e-08	2.74436e-07
Bmin.gene10999.mRNA1	1126.27	0.779504	0.137959	5.65027	1.602e-08	2.74752e-07
Bmin.gene16556.mRNA1	1490.78	0.827669	0.146524	5.6487	1.61668e-08	2.77116e-07
Bmin.gene22891.mRNA1	1306.69	0.946985	0.167713	5.64647	1.63772e-08	2.80564e-07
Bmin.gene8071.mRNA1	1028.67	-0.847425	0.150147	-5.64396	1.66183e-08	2.84537e-07
Bmin.gene6702.mRNA1	2578.01	0.505065	0.0895004	5.64316	1.66959e-08	2.85705e-07
Bmin.gene7715.mRNA1	444.721	0.883532	0.156573	5.64294	1.67175e-08	2.85915e-07
Bmin.gene9112.mRNA1	2632.8	0.585428	0.103769	5.64166	1.68414e-08	2.87873e-07
Bmin.gene29077.mRNA1	1805.56	0.689349	0.1222	5.64115	1.68923e-08	2.88582e-07
Bmin.gene22333.mRNA1	685.698	1.23452	0.218857	5.64078	1.69285e-08	2.8904e-07
Bmin.gene15465.mRNA1	1741.55	-0.819244	0.145295	-5.63849	1.71551e-08	2.92745e-07
Bmin.gene14669.mRNA1	234.741	1.35695	0.240675	5.63811	1.71928e-08	2.93226e-07
Bmin.gene13577.mRNA1	2543.76	0.984689	0.174658	5.63782	1.72219e-08	2.93559e-07
Bmin.gene8116.mRNA1	478.43	1.03974	0.184442	5.63723	1.72811e-08	2.94404e-07
Bmin.gene25467.mRNA1	661.118	0.817639	0.145088	5.63546	1.74588e-08	2.97265e-07
Bmin.gene17725.mRNA1	1340.91	0.666664	0.118359	5.63257	1.77543e-08	3.02129e-07
Bmin.gene5078.mRNA1	2506.1	0.702507	0.124753	5.63117	1.78995e-08	3.04296e-07
Bmin.gene16952.mRNA1	3800.68	0.941917	0.167269	5.63115	1.79015e-08	3.04296e-07
Bmin.gene14498.mRNA1	480.408	-0.828803	0.147193	-5.63073	1.79444e-08	3.04855e-07
Bmin.gene719.mRNA1	1018.05	0.801058	0.14229	5.62974	1.80483e-08	3.06451e-07
Bmin.gene32278.mRNA1	223.328	1.14492	0.203373	5.62963	1.80596e-08	3.06472e-07
Bmin.gene26143.mRNA1	9526.13	-0.849504	0.150947	-5.62782	1.82497e-08	3.09527e-07
Bmin.gene805.mRNA1	428.478	0.984341	0.174994	5.62501	1.855e-08	3.14447e-07
Bmin.gene30035.mRNA1	955.788	-0.713244	0.126892	-5.62086	1.90007e-08	3.21908e-07
Bmin.gene29903.mRNA1	1331.27	-0.573592	0.102052	-5.62058	1.90312e-08	3.22248e-07
Bmin.gene14972.mRNA1	2611.45	-0.524813	0.0933781	-5.6203	1.90631e-08	3.22609e-07
Bmin.gene10221.mRNA1	770.72	-0.790333	0.140714	-5.61658	1.9477e-08	3.29318e-07
Bmin.gene22951.mRNA1	1280.71	0.534807	0.0952199	5.61655	1.9481e-08	3.29318e-07
Bmin.gene9516.mRNA1	1155.79	-0.631217	0.112414	-5.6151	1.9645e-08	3.31906e-07
Bmin.gene10262.mRNA1	208.406	-1.29962	0.231497	-5.61398	1.97722e-08	3.33871e-07
Bmin.gene1290.mRNA1	2133.65	-0.662342	0.118024	-5.61193	2.00083e-08	3.37485e-07
Bmin.gene16692.mRNA1	370.559	1.16751	0.208038	5.61202	1.99973e-08	3.37485e-07
Bmin.gene8962.mRNA1	1386.68	0.766962	0.136674	5.61162	2.00437e-08	3.37897e-07
Bmin.gene21843.mRNA1	557.121	-0.982082	0.175022	-5.61118	2.00949e-08	3.38574e-07
Bmin.gene29241.mRNA1	630.454	-0.995407	0.177436	-5.60994	2.02402e-08	3.40834e-07
Bmin.gene22515.mRNA1	1147.24	0.802693	0.143088	5.60979	2.02575e-08	3.40938e-07
Bmin.gene22765.mRNA1	1839.42	-0.767747	0.136871	-5.60929	2.03155e-08	3.41726e-07
Bmin.gene2130.mRNA1	1111.46	0.725885	0.129461	5.60698	2.0589e-08	3.46137e-07
Bmin.gene23794.mRNA1	842.916	0.832292	0.148485	5.60521	2.07998e-08	3.49489e-07
Bmin.gene7388.mRNA1	1086.23	-0.887975	0.158452	-5.60405	2.09403e-08	3.51464e-07
Bmin.gene12996.mRNA1	1190.59	0.60416	0.107806	5.60412	2.09311e-08	3.51464e-07
Bmin.gene3926.mRNA1	4904.5	-0.620508	0.110752	-5.6027	2.11034e-08	3.54007e-07
Bmin.gene1479.mRNA1	1124.67	-0.733168	0.130864	-5.60252	2.11255e-08	3.54185e-07
Bmin.gene20938.mRNA1	529.512	1.38258	0.246784	5.60239	2.11411e-08	3.54253e-07
Bmin.gene5422.mRNA1	1306.83	-0.833666	0.148814	-5.60208	2.11798e-08	3.54319e-07
Bmin.gene15638.mRNA1	235.993	1.19932	0.214082	5.60217	2.11688e-08	3.54319e-07
Bmin.gene19289.mRNA1	540.842	-0.893886	0.159563	-5.60208	2.11791e-08	3.54319e-07
Bmin.gene19401.mRNA1	2442.84	0.497714	0.0888551	5.60141	2.12618e-08	3.55496e-07
Bmin.gene6146.mRNA1	1150.9	-0.8659	0.154595	-5.6011	2.12991e-08	3.55926e-07
Bmin.gene14502.mRNA1	695.018	-0.77368	0.138133	-5.60098	2.13148e-08	3.55994e-07
Bmin.gene9206.mRNA1	515.659	1.16395	0.207861	5.59968	2.1475e-08	3.58474e-07
Bmin.gene8013.mRNA1	5998.89	-0.606295	0.108331	-5.59671	2.18459e-08	3.64468e-07
Bmin.gene14219.mRNA1	2793.41	0.552661	0.0987545	5.59631	2.18957e-08	3.65099e-07
Bmin.gene26659.mRNA1	730.151	-0.805386	0.143922	-5.59598	2.19383e-08	3.6561e-07
Bmin.gene4353.mRNA1	3706.87	-0.435113	0.0778062	-5.59226	2.24127e-08	3.73111e-07
Bmin.gene10904.mRNA1	2991.34	0.727068	0.130012	5.59233	2.24043e-08	3.73111e-07
Bmin.gene811.mRNA1	967.017	0.687592	0.12296	5.59201	2.24461e-08	3.73385e-07
Bmin.gene29385.mRNA1	6593.06	-0.970804	0.173608	-5.59195	2.24535e-08	3.73385e-07
Bmin.gene2593.mRNA1	824.475	-0.976578	0.174675	-5.59084	2.25967e-08	3.75562e-07
Bmin.gene26109.mRNA1	10643.3	-0.582078	0.104149	-5.58892	2.28484e-08	3.79333e-07
Bmin.gene30337.mRNA1	1551.72	-0.65813	0.117755	-5.58896	2.28439e-08	3.79333e-07
Bmin.gene32131.mRNA1	652.895	1.16817	0.209065	5.58758	2.30261e-08	3.82077e-07
Bmin.gene9167.mRNA1	1414.63	0.710195	0.127162	5.58497	2.33744e-08	3.87646e-07
Bmin.gene29972.mRNA1	928.135	-1.00779	0.180457	-5.58468	2.34137e-08	3.88087e-07
Bmin.gene1903.mRNA1	429.974	0.983491	0.176144	5.58345	2.35792e-08	3.90619e-07
Bmin.gene7336.mRNA1	393.136	-1.08012	0.193498	-5.58208	2.37657e-08	3.93495e-07
Bmin.gene14896.mRNA1	260.775	-1.22501	0.219526	-5.58025	2.40176e-08	3.97452e-07
Bmin.gene1576.mRNA1	2353.66	-0.809727	0.145114	-5.57995	2.40586e-08	3.97914e-07
Bmin.gene9099.mRNA1	2010.58	0.764461	0.137017	5.57933	2.41443e-08	3.98902e-07
Bmin.gene19840.mRNA1	702.048	-0.933088	0.167237	-5.57943	2.41314e-08	3.98902e-07
Bmin.gene27394.mRNA1	209.529	1.06538	0.191079	5.57557	2.4672e-08	4.074e-07
Bmin.gene22543.mRNA1	3307.81	-0.623068	0.111854	-5.57037	2.54201e-08	4.19527e-07
Bmin.gene8921.mRNA1	669.518	-0.736843	0.132282	-5.57025	2.5438e-08	4.19597e-07
Bmin.gene22456.mRNA1	1244.5	-0.725021	0.130196	-5.5687	2.56647e-08	4.23108e-07
Bmin.gene27700.mRNA1	1283.46	-1.7008	0.305498	-5.56732	2.58688e-08	4.26244e-07
Bmin.gene10529.mRNA1	3471.26	-0.713058	0.128169	-5.56343	2.64522e-08	4.35622e-07
Bmin.gene6627.mRNA1	2058.28	-0.758621	0.136368	-5.56305	2.65099e-08	4.36338e-07
Bmin.gene16690.mRNA1	1133.7	1.0191	0.183198	5.56283	2.65431e-08	4.36649e-07
Bmin.gene12555.mRNA1	6207.43	-0.534793	0.0961665	-5.56111	2.68067e-08	4.40738e-07
Bmin.gene30840.mRNA1	433.026	0.912071	0.164012	5.56102	2.68204e-08	4.40738e-07
Bmin.gene31878.mRNA1	1161.59	-0.610164	0.109725	-5.56085	2.68459e-08	4.40921e-07
Bmin.gene21591.mRNA1	5752.89	-0.437354	0.0786576	-5.56023	2.69419e-08	4.42261e-07
Bmin.gene17328.mRNA1	1880.78	-0.607666	0.10932	-5.5586	2.71951e-08	4.46177e-07
Bmin.gene17949.mRNA1	655.986	-0.702346	0.126372	-5.55779	2.73213e-08	4.48009e-07
Bmin.gene4083.mRNA1	13466.6	-0.447578	0.0805349	-5.55756	2.7357e-08	4.48353e-07
Bmin.gene20020.mRNA1	323.939	-1.60186	0.288262	-5.55694	2.74543e-08	4.49468e-07
Bmin.gene23215.mRNA1	755.996	1.09582	0.197198	5.55695	2.74529e-08	4.49468e-07
Bmin.gene29418.mRNA1	318.337	0.969801	0.174565	5.55552	2.76781e-08	4.52888e-07
Bmin.gene24088.mRNA1	1740.31	-0.577635	0.103983	-5.55507	2.77499e-08	4.53822e-07
Bmin.gene17214.mRNA1	1757.27	0.827164	0.148907	5.55492	2.77739e-08	4.53971e-07
Bmin.gene10988.mRNA1	533.82	0.787224	0.141739	5.55402	2.7917e-08	4.56067e-07
Bmin.gene13307.mRNA1	802.377	0.768236	0.138332	5.55355	2.79925e-08	4.57056e-07
Bmin.gene16544.mRNA1	2857.61	-1.2117	0.218193	-5.55333	2.80279e-08	4.57391e-07
Bmin.gene25746.mRNA1	531.897	0.96827	0.174368	5.55303	2.80764e-08	4.57939e-07
Bmin.gene4140.mRNA1	882.492	0.914178	0.164662	5.55186	2.82645e-08	4.60761e-07
Bmin.gene30184.mRNA1	5315.45	-0.590881	0.106456	-5.55049	2.84874e-08	4.64148e-07
Bmin.gene19562.mRNA1	1431.3	-0.991486	0.178658	-5.54964	2.86257e-08	4.66152e-07
Bmin.gene22294.mRNA1	3261.86	-0.8048	0.145022	-5.54949	2.86509e-08	4.66315e-07
Bmin.gene8991.mRNA1	1129.51	-0.67644	0.121933	-5.54764	2.89545e-08	4.71007e-07
Bmin.gene10284.mRNA1	4192.71	-0.629206	0.113483	-5.54448	2.94832e-08	4.79353e-07
Bmin.gene13800.mRNA1	3246.46	-0.617287	0.11134	-5.54414	2.9541e-08	4.80038e-07
Bmin.gene7933.mRNA1	9177.77	-0.570099	0.102836	-5.54377	2.96025e-08	4.80782e-07
Bmin.gene23459.mRNA1	2413.02	0.859634	0.155067	5.54365	2.96233e-08	4.80865e-07
Bmin.gene4568.mRNA1	1756.83	0.605214	0.10922	5.54123	3.00351e-08	4.87291e-07
Bmin.gene3509.mRNA1	2206.34	-0.804447	0.145184	-5.54088	3.00953e-08	4.87751e-07
Bmin.gene25980.mRNA1	1642.47	-0.872162	0.157403	-5.54096	3.00816e-08	4.87751e-07
Bmin.gene10155.mRNA1	2481.2	0.904306	0.16328	5.53837	3.05297e-08	4.9453e-07
Bmin.gene18439.mRNA1	2601.32	-0.816613	0.147451	-5.5382	3.05589e-08	4.9474e-07
Bmin.gene9743.mRNA1	460.107	1.07642	0.194383	5.53763	3.06597e-08	4.96111e-07
Bmin.gene1897.mRNA1	272.783	0.958928	0.173192	5.53679	3.08066e-08	4.98225e-07
Bmin.gene15118.mRNA1	1074.64	1.11451	0.201298	5.53663	3.08354e-08	4.98427e-07
Bmin.gene24554.mRNA1	688.532	0.698697	0.126201	5.53637	3.088e-08	4.98622e-07
Bmin.gene24789.mRNA1	1762.16	0.778763	0.140661	5.53646	3.08646e-08	4.98622e-07
Bmin.gene222.mRNA1	474.1	0.806359	0.145657	5.53601	3.09442e-08	4.99132e-07
Bmin.gene766.mRNA1	1921	0.800071	0.144519	5.53608	3.09314e-08	4.99132e-07
Bmin.gene13766.mRNA1	3081.55	0.667917	0.120659	5.53556	3.10239e-08	5.00154e-07
Bmin.gene19487.mRNA1	5340.6	0.577884	0.104397	5.53545	3.10428e-08	5.00195e-07
Bmin.gene12703.mRNA1	1802.72	0.630232	0.113862	5.53505	3.11131e-08	5.01065e-07
Bmin.gene12544.mRNA1	2963.73	-0.701594	0.126765	-5.53462	3.11912e-08	5.02058e-07
Bmin.gene14569.mRNA1	1146.25	-0.680318	0.122965	-5.53262	3.15488e-08	5.07495e-07
Bmin.gene30765.mRNA1	518.389	0.793528	0.143429	5.53254	3.15621e-08	5.07495e-07
Bmin.gene16845.mRNA1	1296.33	-0.979734	0.17711	-5.53177	3.17017e-08	5.09472e-07
Bmin.gene1340.mRNA1	1168.97	0.621513	0.112416	5.5287	3.22619e-08	5.17932e-07
Bmin.gene21894.mRNA1	427.993	-0.834306	0.150904	-5.52871	3.22597e-08	5.17932e-07
Bmin.gene13230.mRNA1	5494.5	-0.771747	0.139598	-5.52834	3.23279e-08	5.18719e-07
Bmin.gene3751.mRNA1	3321.84	-0.555914	0.100572	-5.52751	3.24813e-08	5.20908e-07
Bmin.gene11789.mRNA1	1865.35	0.654526	0.118431	5.52665	3.26398e-08	5.23175e-07
Bmin.gene24434.mRNA1	3757.69	-0.67634	0.122387	-5.52622	3.272e-08	5.24188e-07
Bmin.gene18069.mRNA1	3562.27	0.686781	0.124304	5.52501	3.29469e-08	5.27546e-07
Bmin.gene3382.mRNA1	1440.12	0.650274	0.117722	5.52381	3.31733e-08	5.30894e-07
Bmin.gene6221.mRNA1	1635.09	0.754608	0.136623	5.52327	3.32744e-08	5.32234e-07
Bmin.gene15591.mRNA1	1024.07	0.839645	0.152084	5.52093	3.37201e-08	5.39081e-07
Bmin.gene21793.mRNA1	1259.97	0.748118	0.13553	5.51994	3.39107e-08	5.41845e-07
Bmin.gene13362.mRNA1	1682.04	-0.708759	0.128409	-5.51955	3.39876e-08	5.42792e-07
Bmin.gene20641.mRNA1	7502.04	-0.639293	0.115864	-5.51761	3.43639e-08	5.48515e-07
Bmin.gene30598.mRNA1	840.958	0.643945	0.116736	5.51623	3.46348e-08	5.52551e-07
Bmin.gene25296.mRNA1	910.172	0.82652	0.149851	5.51561	3.47576e-08	5.54222e-07
Bmin.gene16164.mRNA1	4713.15	-0.467602	0.0847809	-5.51542	3.47952e-08	5.54532e-07
Bmin.gene26375.mRNA1	614.413	0.742667	0.134657	5.51527	3.48254e-08	5.54725e-07
Bmin.gene30887.mRNA1	3084.82	-0.743167	0.134786	-5.51367	3.51421e-08	5.59479e-07
Bmin.gene26341.mRNA1	671.375	-0.767834	0.139263	-5.51356	3.51645e-08	5.59545e-07
Bmin.gene6579.mRNA1	1779.34	-1.04068	0.188762	-5.5132	3.52374e-08	5.60414e-07
Bmin.gene23142.mRNA1	330.349	1.19143	0.216165	5.51167	3.55437e-08	5.64991e-07
Bmin.gene16284.mRNA1	2650.37	-0.824593	0.149612	-5.51153	3.55731e-08	5.65165e-07
Bmin.gene23452.mRNA1	1224.01	-0.825931	0.149865	-5.51116	3.56485e-08	5.6607e-07
Bmin.gene9309.mRNA1	1873.59	-0.536495	0.0973799	-5.5093	3.60257e-08	5.71764e-07
Bmin.gene12273.mRNA1	652.824	0.9343	0.169631	5.50783	3.63285e-08	5.76271e-07
Bmin.gene12666.mRNA1	519.942	-0.74072	0.134504	-5.50704	3.64923e-08	5.78568e-07
Bmin.gene826.mRNA1	463.676	0.95235	0.172942	5.50675	3.65528e-08	5.79025e-07
Bmin.gene8549.mRNA1	1070.63	0.729339	0.132445	5.50672	3.65588e-08	5.79025e-07
Bmin.gene14671.mRNA1	1962.7	0.535707	0.0972915	5.5062	3.66654e-08	5.80412e-07
Bmin.gene22317.mRNA1	1509.22	0.604711	0.109848	5.50499	3.69197e-08	5.84137e-07
Bmin.gene24430.mRNA1	1272.78	0.794867	0.144431	5.50345	3.72424e-08	5.88937e-07
Bmin.gene30328.mRNA1	3500.18	-0.657315	0.119444	-5.50311	3.73155e-08	5.89789e-07
Bmin.gene24745.mRNA1	1412.82	-0.746578	0.135701	-5.50164	3.76265e-08	5.94398e-07
Bmin.gene12337.mRNA1	1489.87	-0.766494	0.13935	-5.50051	3.78695e-08	5.9762e-07
Bmin.gene28610.mRNA1	185.558	-1.57224	0.285832	-5.50059	3.78529e-08	5.9762e-07
Bmin.gene11594.mRNA1	2403.66	-0.656973	0.119447	-5.50014	3.79496e-08	5.98576e-07
Bmin.gene9966.mRNA1	2106.21	-0.671245	0.122052	-5.49965	3.80548e-08	5.99926e-07
Bmin.gene28964.mRNA1	662.454	-0.690905	0.125638	-5.49918	3.81565e-08	6.01221e-07
Bmin.gene16836.mRNA1	1109.64	-0.680917	0.12383	-5.49881	3.82363e-08	6.02168e-07
Bmin.gene23423.mRNA1	3260.65	-0.518338	0.0942936	-5.49707	3.86151e-08	6.0782e-07
Bmin.gene26604.mRNA1	5287.72	0.675572	0.122907	5.49659	3.87206e-08	6.09169e-07
Bmin.gene4335.mRNA1	1435.64	0.70764	0.128747	5.49636	3.87708e-08	6.09644e-07
Bmin.gene5492.mRNA1	1142.69	0.90395	0.1646	5.49181	3.97835e-08	6.25247e-07
Bmin.gene29054.mRNA1	452.445	1.44281	0.262744	5.49134	3.98902e-08	6.26604e-07
Bmin.gene6028.mRNA1	1239.58	0.689207	0.125521	5.49078	4.00172e-08	6.27634e-07
Bmin.gene15378.mRNA1	1097.57	-0.640289	0.116611	-5.49079	4.00134e-08	6.27634e-07
Bmin.gene18865.mRNA1	1628.67	-1.05842	0.19276	-5.49086	3.99986e-08	6.27634e-07
Bmin.gene11614.mRNA1	5604.69	0.53043	0.0966095	5.49045	4.009e-08	6.28453e-07
Bmin.gene29417.mRNA1	957.29	-1.74474	0.317834	-5.48946	4.0317e-08	6.31688e-07
Bmin.gene26525.mRNA1	3096.47	-0.839101	0.152877	-5.48874	4.04808e-08	6.3393e-07
Bmin.gene3796.mRNA1	516.498	-1.10178	0.200785	-5.48737	4.07963e-08	6.38219e-07
Bmin.gene28206.mRNA1	1495.78	-0.789646	0.143902	-5.4874	4.07899e-08	6.38219e-07
Bmin.gene28635.mRNA1	22652.5	-0.678585	0.12367	-5.48707	4.08659e-08	6.38655e-07
Bmin.gene29542.mRNA1	2068.51	-0.706668	0.128788	-5.48708	4.08642e-08	6.38655e-07
Bmin.gene16566.mRNA1	1114.07	0.574924	0.104791	5.48637	4.10271e-08	6.40847e-07
Bmin.gene25823.mRNA1	2569.27	-0.690423	0.125879	-5.48479	4.13953e-08	6.46269e-07
Bmin.gene8538.mRNA1	529.914	0.796508	0.145226	5.48462	4.14361e-08	6.46576e-07
Bmin.gene12941.mRNA1	856.376	-0.77536	0.141424	-5.48252	4.19314e-08	6.53971e-07
Bmin.gene10317.mRNA1	1046.92	0.65678	0.119805	5.48206	4.20395e-08	6.55325e-07
Bmin.gene4477.mRNA1	2204.1	0.726015	0.132449	5.48147	4.218e-08	6.57179e-07
Bmin.gene17136.mRNA1	1351.75	-0.599419	0.109357	-5.48133	4.22132e-08	6.57362e-07
Bmin.gene24398.mRNA1	646.111	0.863323	0.157529	5.4804	4.24373e-08	6.60517e-07
Bmin.gene13884.mRNA1	1170.69	0.597878	0.109132	5.47847	4.29027e-08	6.67422e-07
Bmin.gene32046.mRNA1	419.004	1.02823	0.18769	5.47831	4.29414e-08	6.67684e-07
Bmin.gene22364.mRNA1	1318.11	0.763464	0.139375	5.47777	4.3072e-08	6.69375e-07
Bmin.gene18423.mRNA1	1883.81	-0.652823	0.119191	-5.4771	4.3236e-08	6.71486e-07
Bmin.gene21532.mRNA1	2863.47	-0.69504	0.126901	-5.47703	4.32517e-08	6.71486e-07
Bmin.gene30786.mRNA1	685.063	-0.907034	0.165612	-5.47685	4.32958e-08	6.7183e-07
Bmin.gene11767.mRNA1	2494.42	0.982564	0.179411	5.47661	4.33545e-08	6.72243e-07
Bmin.gene16480.mRNA1	205.391	1.27219	0.232298	5.47656	4.33663e-08	6.72243e-07
Bmin.gene23259.mRNA1	803.623	1.09586	0.200114	5.4762	4.34557e-08	6.73288e-07
Bmin.gene11584.mRNA1	1755.58	0.621945	0.113581	5.47577	4.35622e-08	6.74597e-07
Bmin.gene11885.mRNA1	786.889	0.828425	0.151323	5.47455	4.38634e-08	6.78576e-07
Bmin.gene25805.mRNA1	1892.78	0.693515	0.126678	5.47463	4.38437e-08	6.78576e-07
Bmin.gene10679.mRNA1	927.362	-0.594166	0.108562	-5.47304	4.42377e-08	6.84021e-07
Bmin.gene3223.mRNA1	2004.2	1.07751	0.19689	5.47263	4.43413e-08	6.85277e-07
Bmin.gene8171.mRNA1	1257.5	-0.94459	0.172631	-5.47172	4.45688e-08	6.88446e-07
Bmin.gene10674.mRNA1	240.033	-0.870175	0.159047	-5.47119	4.47014e-08	6.89798e-07
Bmin.gene12143.mRNA1	1131.54	-0.598018	0.109303	-5.47121	4.46972e-08	6.89798e-07
Bmin.gene3216.mRNA1	345.035	0.931362	0.170237	5.47096	4.47599e-08	6.90352e-07
Bmin.gene15980.mRNA1	166.331	1.36823	0.250117	5.47037	4.49096e-08	6.92313e-07
Bmin.gene26960.mRNA1	36.7519	-1.70437	0.311575	-5.47018	4.4957e-08	6.92694e-07
Bmin.gene21117.mRNA1	2094.01	-0.538515	0.0984503	-5.46992	4.50238e-08	6.93376e-07
Bmin.gene16633.mRNA1	2190.73	0.47162	0.0862263	5.46957	4.51139e-08	6.94414e-07
Bmin.gene5390.mRNA1	507.893	0.98451	0.180003	5.46939	4.51576e-08	6.94738e-07
Bmin.gene25691.mRNA1	2143.74	0.723971	0.132385	5.46869	4.53363e-08	6.97137e-07
Bmin.gene29976.mRNA1	502.261	0.984351	0.18001	5.46832	4.5432e-08	6.98258e-07
Bmin.gene9366.mRNA1	5465.81	-0.448899	0.0821163	-5.46663	4.5867e-08	7.04436e-07
Bmin.gene12914.mRNA1	2888.55	-0.528842	0.0967425	-5.46649	4.5903e-08	7.04436e-07
Bmin.gene21644.mRNA1	605.529	0.925586	0.169319	5.46653	4.58933e-08	7.04436e-07
Bmin.gene190.mRNA1	3510.82	0.567637	0.103855	5.46568	4.61136e-08	7.07314e-07
Bmin.gene16934.mRNA1	9201.36	-0.743337	0.136019	-5.46496	4.62999e-08	7.09816e-07
Bmin.gene7661.mRNA1	1600.52	-0.628188	0.114967	-5.46409	4.65286e-08	7.12965e-07
Bmin.gene30506.mRNA1	3808.74	0.620298	0.113525	5.46397	4.65595e-08	7.13081e-07
[truncated: 30,803 more rows]
