# Supplementary material for: Evidence for phosphate-dependent control of symbiont cell division in the model anemone Exaiptasia diaphana
Source: mBio. 2024 Aug 6;15(9):e01059-24. doi: 10.1128/mbio.01059-24 (PMC11389408; doi:10.1128/mbio.01059-24)
Supplement: Data Set S2 — DESeq2 results for deplete vs freshly isolated. [file mbio.01059-24-s0002.xlsx]

## Sheet: DatasetS2_DESeq2_dep_v_fresh
Bmin.gene31333.mRNA1	12267.2	-3.75213	0.10637	-35.2744	1.44817e-272	4.26007e-268
Bmin.gene260.mRNA1	1750.37	-3.26004	0.108648	-30.0056	8.30637e-198	1.22174e-193
Bmin.gene20857.mRNA1	1343.44	-3.31327	0.143899	-23.0249	2.62368e-117	2.57269e-113
Bmin.gene17718.mRNA1	1876.37	2.54061	0.118017	21.5274	8.62525e-103	6.34323e-99
Bmin.gene1226.mRNA1	6073.85	-4.46016	0.214274	-20.8152	3.15473e-96	1.85606e-92
Bmin.gene28881.mRNA1	1014.68	-3.1558	0.157816	-19.9967	5.88559e-89	2.88561e-85
Bmin.gene5086.mRNA1	499.253	-2.49967	0.13101	-19.08	3.70439e-81	1.55674e-77
Bmin.gene28882.mRNA1	823.396	-3.28628	0.175331	-18.7433	2.19376e-78	8.06672e-75
Bmin.gene30254.mRNA1	1591.53	-1.7374	0.100935	-17.2131	2.11921e-66	6.92676e-63
Bmin.gene29889.mRNA1	1268.91	2.42485	0.142067	17.0684	2.55076e-65	7.50356e-62
Bmin.gene4527.mRNA1	3769.8	-1.91114	0.113315	-16.8657	8.04394e-64	2.15117e-60
Bmin.gene27384.mRNA1	1188.11	2.22456	0.134817	16.5006	3.6334e-61	8.90697e-58
Bmin.gene3416.mRNA1	17005.9	-2.97969	0.183265	-16.2589	1.93271e-59	4.37341e-56
Bmin.gene4130.mRNA1	1089.13	-2.28628	0.14425	-15.8494	1.41885e-56	2.98131e-53
Bmin.gene3418.mRNA1	1196.44	2.38435	0.151509	15.7374	8.38074e-56	1.64358e-52
Bmin.gene15299.mRNA1	1025.48	-3.05765	0.196512	-15.5596	1.36876e-54	2.51655e-51
Bmin.gene3153.mRNA1	6638.93	-1.75952	0.11437	-15.3844	2.0825e-53	3.60358e-50
Bmin.gene13331.mRNA1	972.537	2.49333	0.16215	15.3767	2.34571e-53	3.83354e-50
Bmin.gene29366.mRNA1	2704.03	-1.71822	0.112023	-15.3381	4.25478e-53	6.58753e-50
Bmin.gene24547.mRNA1	1599.16	2.18577	0.144381	15.1389	8.97003e-52	1.31936e-48
Bmin.gene9971.mRNA1	6059.12	-1.57974	0.104647	-15.0959	1.72195e-51	2.41212e-48
Bmin.gene24020.mRNA1	3008.68	-1.37354	0.0924201	-14.8619	5.82189e-50	7.78466e-47
Bmin.gene15639.mRNA1	1131.79	2.06461	0.141561	14.5845	3.52261e-48	4.50542e-45
Bmin.gene8779.mRNA1	443.451	-3.02925	0.210611	-14.3832	6.60002e-47	8.0897e-44
Bmin.gene11497.mRNA1	888.375	-2.05304	0.144949	-14.1639	1.53302e-45	1.80387e-42
Bmin.gene26469.mRNA1	28851.1	-2.52275	0.178884	-14.1027	3.65502e-45	4.13537e-42
Bmin.gene12638.mRNA1	3381.7	-1.68111	0.120045	-14.004	1.47255e-44	1.60438e-41
Bmin.gene509.mRNA1	1681.98	1.7746	0.127168	13.9547	2.94338e-44	3.09234e-41
Bmin.gene15944.mRNA1	8205.08	-1.10956	0.0805154	-13.7807	3.33072e-43	3.37861e-40
Bmin.gene26080.mRNA1	811.715	-2.04664	0.150457	-13.6028	3.85292e-42	3.77804e-39
Bmin.gene7767.mRNA1	2541.03	-2.17435	0.161718	-13.4453	3.28205e-41	3.11445e-38
Bmin.gene28220.mRNA1	3100.41	1.40247	0.105951	13.2369	5.37222e-40	4.93858e-37
Bmin.gene21359.mRNA1	1262.22	2.50693	0.189439	13.2334	5.62738e-40	5.01638e-37
Bmin.gene4637.mRNA1	1378.71	-1.503	0.114138	-13.1683	1.33647e-39	1.15632e-36
Bmin.gene5167.mRNA1	2754.53	2.08452	0.160561	12.9827	1.53369e-38	1.28904e-35
Bmin.gene20479.mRNA1	1097.66	1.81727	0.141837	12.8124	1.39672e-37	1.14132e-34
Bmin.gene27055.mRNA1	711.837	2.22052	0.173832	12.7739	2.29231e-37	1.82251e-34
Bmin.gene18746.mRNA1	1479.65	1.42096	0.112292	12.6541	1.06217e-36	8.22258e-34
Bmin.gene10734.mRNA1	3182.82	2.11632	0.167579	12.6288	1.46494e-36	1.10498e-33
Bmin.gene13270.mRNA1	349.575	2.05008	0.162744	12.597	2.19451e-36	1.6139e-33
Bmin.gene3494.mRNA1	472.911	-2.16634	0.173279	-12.502	7.27897e-36	5.22257e-33
Bmin.gene6822.mRNA1	1233.08	1.31833	0.105591	12.4852	8.9895e-36	6.29629e-33
Bmin.gene4898.mRNA1	960.733	-1.3101	0.105036	-12.4728	1.05007e-35	7.18371e-33
Bmin.gene29553.mRNA1	10348.5	-1.28246	0.10317	-12.4305	1.78561e-35	1.1938e-32
Bmin.gene21327.mRNA1	967.827	1.96946	0.164806	11.9502	6.47971e-33	4.23586e-30
Bmin.gene5201.mRNA1	2084.56	-1.73778	0.145721	-11.9254	8.73078e-33	5.58334e-30
Bmin.gene6322.mRNA1	2459.7	1.19837	0.100754	11.894	1.27179e-32	7.96005e-30
Bmin.gene16541.mRNA1	2930.49	-1.20106	0.101251	-11.8622	1.86109e-32	1.14057e-29
Bmin.gene15346.mRNA1	1606.11	1.45229	0.122592	11.8466	2.24182e-32	1.34587e-29
Bmin.gene10341.mRNA1	313.077	2.37815	0.201106	11.8253	2.88744e-32	1.6988e-29
Bmin.gene19427.mRNA1	1303.73	1.69539	0.144351	11.7449	7.50201e-32	4.32719e-29
Bmin.gene9476.mRNA1	13904.6	-1.52821	0.130507	-11.7097	1.13622e-31	6.42774e-29
Bmin.gene19864.mRNA1	1510.21	-1.08089	0.0925368	-11.6807	1.60016e-31	8.88149e-29
Bmin.gene23773.mRNA1	906.029	-1.33596	0.114422	-11.6758	1.69453e-31	9.23114e-29
Bmin.gene8864.mRNA1	2567.24	-1.05877	0.0908563	-11.6532	2.21038e-31	1.18223e-28
Bmin.gene30266.mRNA1	1679.88	-2.122	0.183428	-11.5686	5.94686e-31	3.1239e-28
Bmin.gene23114.mRNA1	870.185	-1.69416	0.146468	-11.5668	6.07401e-31	3.13472e-28
Bmin.gene4045.mRNA1	1648.41	1.18505	0.102725	11.5361	8.6773e-31	4.40104e-28
Bmin.gene26223.mRNA1	3452.49	-1.34969	0.117071	-11.5288	9.44247e-31	4.70795e-28
Bmin.gene27056.mRNA1	10584.4	-2.23007	0.193569	-11.5208	1.03657e-30	5.08212e-28
Bmin.gene10447.mRNA1	5798.62	-1.34131	0.116501	-11.5133	1.13022e-30	5.45046e-28
Bmin.gene8506.mRNA1	3788.36	-1.18611	0.103492	-11.4608	2.07477e-30	9.8441e-28
Bmin.gene13232.mRNA1	3445.15	-1.48465	0.13105	-11.3289	9.44158e-30	4.40862e-27
Bmin.gene19403.mRNA1	809.622	1.70481	0.150915	11.2965	1.36587e-29	6.2781e-27
Bmin.gene32583.mRNA1	1465.83	1.65793	0.146947	11.2825	1.60086e-29	7.245e-27
Bmin.gene5193.mRNA1	2195.94	1.12782	0.10002	11.2759	1.72554e-29	7.69096e-27
Bmin.gene14179.mRNA1	1880.14	1.32033	0.117199	11.2657	1.93858e-29	8.5115e-27
Bmin.gene19326.mRNA1	12725.9	-1.17398	0.10436	-11.2493	2.33418e-29	1.00977e-26
Bmin.gene14631.mRNA1	1069.79	1.37449	0.122554	11.2154	3.42811e-29	1.46152e-26
Bmin.gene31769.mRNA1	632.136	1.7071	0.152508	11.1935	4.38833e-29	1.84416e-26
Bmin.gene543.mRNA1	6906.33	-0.936976	0.0839242	-11.1646	6.07949e-29	2.51888e-26
Bmin.gene10525.mRNA1	4286.94	-0.978811	0.0879098	-11.1343	8.54474e-29	3.49112e-26
Bmin.gene2016.mRNA1	1853.34	-1.63301	0.146852	-11.1201	1.00145e-28	4.03557e-26
Bmin.gene29203.mRNA1	1607.35	-1.88233	0.169573	-11.1004	1.24931e-28	4.96633e-26
Bmin.gene26669.mRNA1	15457.3	-1.0579	0.0953378	-11.0963	1.30675e-28	5.12541e-26
Bmin.gene22290.mRNA1	1525.96	1.15452	0.104192	11.0806	1.5581e-28	6.03086e-26
Bmin.gene6307.mRNA1	12444.2	-1.29098	0.116777	-11.0551	2.07075e-28	7.91108e-26
Bmin.gene4012.mRNA1	16067	-0.730683	0.0661648	-11.0434	2.35989e-28	8.90012e-26
Bmin.gene16228.mRNA1	3097.98	1.30036	0.117903	11.0291	2.76646e-28	1.03014e-25
Bmin.gene19331.mRNA1	5064.44	-0.986593	0.0895097	-11.0222	2.98684e-28	1.0983e-25
Bmin.gene23286.mRNA1	2749	-1.60265	0.145474	-11.0167	3.17429e-28	1.15282e-25
Bmin.gene4798.mRNA1	715.054	1.55922	0.141723	11.0019	3.74151e-28	1.34224e-25
Bmin.gene30112.mRNA1	677.113	-1.43219	0.130213	-10.9988	3.87379e-28	1.37296e-25
Bmin.gene20008.mRNA1	1991.63	1.87478	0.170544	10.9929	4.13439e-28	1.44787e-25
Bmin.gene29368.mRNA1	2150.53	-1.48045	0.13522	-10.9485	6.75635e-28	2.33825e-25
Bmin.gene14188.mRNA1	4803.81	-1.13344	0.103539	-10.947	6.86526e-28	2.34832e-25
Bmin.gene13822.mRNA1	502.936	1.79831	0.164303	10.9451	7.01577e-28	2.37222e-25
Bmin.gene16591.mRNA1	959.393	1.4067	0.128715	10.9288	8.39903e-28	2.80766e-25
Bmin.gene17346.mRNA1	2220.97	1.12047	0.102752	10.9045	1.09682e-27	3.62529e-25
Bmin.gene28790.mRNA1	1961.84	1.28557	0.118477	10.8508	1.97698e-27	6.46188e-25
Bmin.gene23973.mRNA1	529.887	1.9801	0.182748	10.8351	2.34632e-27	7.58481e-25
Bmin.gene13735.mRNA1	3306.51	1.0403	0.0963809	10.7936	3.68848e-27	1.17939e-24
Bmin.gene18686.mRNA1	2992.18	-0.967165	0.0896825	-10.7843	4.08245e-27	1.29133e-24
Bmin.gene16960.mRNA1	1771.23	1.51488	0.14058	10.7759	4.47289e-27	1.39978e-24
Bmin.gene18342.mRNA1	3651.32	-1.10895	0.103047	-10.7616	5.22308e-27	1.61734e-24
Bmin.gene136.mRNA1	1821.02	-1.41731	0.131759	-10.7568	5.50348e-27	1.68642e-24
Bmin.gene3508.mRNA1	2625.44	1.14578	0.106588	10.7496	5.95461e-27	1.80584e-24
Bmin.gene4925.mRNA1	726.038	1.75227	0.163052	10.7467	6.14244e-27	1.8438e-24
Bmin.gene29479.mRNA1	378.426	-1.46564	0.136661	-10.7246	7.79928e-27	2.31749e-24
Bmin.gene25355.mRNA1	2558.94	1.3688	0.128126	10.6832	1.21986e-26	3.58847e-24
Bmin.gene20981.mRNA1	5340.26	1.08132	0.101605	10.6425	1.89053e-26	5.50632e-24
Bmin.gene18097.mRNA1	1521.97	-1.57504	0.148023	-10.6405	1.93153e-26	5.57057e-24
Bmin.gene13875.mRNA1	3606.23	0.902698	0.0849184	10.6302	2.15679e-26	6.15984e-24
Bmin.gene21239.mRNA1	1718.91	-1.10722	0.10419	-10.6269	2.23467e-26	6.32088e-24
Bmin.gene22174.mRNA1	429.248	-1.67412	0.15758	-10.624	2.30546e-26	6.45903e-24
Bmin.gene27812.mRNA1	4983.8	-1.03943	0.0979708	-10.6096	2.68974e-26	7.46453e-24
Bmin.gene18847.mRNA1	11145.2	-0.915411	0.0864172	-10.5929	3.21396e-26	8.83597e-24
Bmin.gene8762.mRNA1	2185.16	-1.44755	0.136896	-10.574	3.93284e-26	1.07122e-23
Bmin.gene14024.mRNA1	11146.2	-1.29453	0.122449	-10.572	4.02024e-26	1.08498e-23
Bmin.gene252.mRNA1	518.219	2.12001	0.200942	10.5503	5.06115e-26	1.35349e-23
Bmin.gene16820.mRNA1	1180.73	1.70399	0.161617	10.5434	5.44914e-26	1.44412e-23
Bmin.gene7531.mRNA1	2458.24	-1.15255	0.109531	-10.5226	6.79614e-26	1.78502e-23
Bmin.gene22935.mRNA1	2471.32	1.26382	0.12071	10.4698	1.18876e-25	3.09466e-23
Bmin.gene3839.mRNA1	997.442	1.16523	0.111327	10.4667	1.22811e-25	3.16907e-23
Bmin.gene28836.mRNA1	5148.96	-1.65888	0.158587	-10.4604	1.31272e-25	3.35794e-23
Bmin.gene10833.mRNA1	2280.58	1.29339	0.123724	10.4538	1.40704e-25	3.56819e-23
Bmin.gene14904.mRNA1	1341.19	-1.94061	0.185837	-10.4425	1.58558e-25	3.98658e-23
Bmin.gene8956.mRNA1	934.468	1.29996	0.124552	10.4371	1.67848e-25	4.18438e-23
Bmin.gene19748.mRNA1	15241.7	-0.817386	0.0784652	-10.4172	2.06996e-25	5.11697e-23
Bmin.gene15934.mRNA1	1672.05	1.50288	0.144573	10.3952	2.60605e-25	6.33571e-23
Bmin.gene21990.mRNA1	3765.17	-1.74674	0.168023	-10.3959	2.58919e-25	6.33571e-23
Bmin.gene5559.mRNA1	1117.45	1.03014	0.0992264	10.3817	3.00471e-25	7.24504e-23
Bmin.gene19890.mRNA1	2622.82	-1.25872	0.121333	-10.3741	3.25294e-25	7.73033e-23
Bmin.gene28409.mRNA1	3512.66	1.59281	0.15354	10.3739	3.25853e-25	7.73033e-23
Bmin.gene879.mRNA1	3730.1	-1.32818	0.128099	-10.3684	3.4541e-25	8.12875e-23
Bmin.gene21395.mRNA1	1402.65	1.60172	0.155228	10.3185	5.81168e-25	1.35684e-22
Bmin.gene3492.mRNA1	3820.18	1.1387	0.110958	10.2624	1.04086e-24	2.41095e-22
Bmin.gene17938.mRNA1	715.81	-2.4649	0.240263	-10.2592	1.07599e-24	2.47284e-22
Bmin.gene28723.mRNA1	1637.89	-1.36618	0.133655	-10.2217	1.58506e-24	3.61455e-22
Bmin.gene14795.mRNA1	783.577	1.54389	0.151269	10.2062	1.8598e-24	4.20844e-22
Bmin.gene26508.mRNA1	10028.8	-0.842128	0.0827368	-10.1784	2.47586e-24	5.55972e-22
Bmin.gene30339.mRNA1	2474.86	-1.02608	0.100822	-10.1772	2.50654e-24	5.58597e-22
Bmin.gene16542.mRNA1	2537.88	-1.02356	0.100709	-10.1636	2.88284e-24	6.37627e-22
Bmin.gene30699.mRNA1	1916.59	1.36402	0.134284	10.1577	3.06321e-24	6.72467e-22
Bmin.gene3835.mRNA1	1321	1.5808	0.155639	10.1568	3.09019e-24	6.73364e-22
Bmin.gene15244.mRNA1	1636.4	-0.974696	0.0961539	-10.1368	3.79179e-24	8.2017e-22
Bmin.gene12411.mRNA1	563.13	1.55936	0.154289	10.1067	5.15731e-24	1.10739e-21
Bmin.gene15173.mRNA1	1405.09	-1.37539	0.136449	-10.0799	6.78037e-24	1.44535e-21
Bmin.gene431.mRNA1	87241.3	-1.24655	0.123755	-10.0727	7.29357e-24	1.54254e-21
Bmin.gene28183.mRNA1	453.694	-2.07339	0.205855	-10.0721	7.34118e-24	1.54254e-21
Bmin.gene21385.mRNA1	2127.15	-1.79472	0.178516	-10.0535	8.86423e-24	1.84935e-21
Bmin.gene28483.mRNA1	1086.89	-1.52322	0.151721	-10.0397	1.02034e-23	2.11375e-21
Bmin.gene9073.mRNA1	889.58	1.30394	0.129898	10.0382	1.03499e-23	2.12912e-21
Bmin.gene13854.mRNA1	9018.69	-0.961302	0.0958317	-10.0311	1.11223e-23	2.27211e-21
Bmin.gene12201.mRNA1	5663.6	-1.18842	0.118627	-10.0181	1.26934e-23	2.57519e-21
Bmin.gene12710.mRNA1	1562.13	1.22862	0.123219	9.97102	2.04112e-23	4.11258e-21
Bmin.gene7800.mRNA1	7144.8	-0.868994	0.0872782	-9.9566	2.35998e-23	4.7227e-21
Bmin.gene32405.mRNA1	1560.57	1.42601	0.143271	9.9532	2.44201e-23	4.85383e-21
Bmin.gene16628.mRNA1	9992.71	-1.10298	0.110911	-9.94475	2.65851e-23	5.24869e-21
Bmin.gene21332.mRNA1	1248.21	-1.50399	0.151582	-9.92193	3.3422e-23	6.5545e-21
Bmin.gene20764.mRNA1	641.536	-1.36785	0.137925	-9.91737	3.49839e-23	6.81537e-21
Bmin.gene27521.mRNA1	912.255	1.30229	0.131335	9.91578	3.55467e-23	6.8345e-21
Bmin.gene27833.mRNA1	2678.45	-0.930487	0.0938337	-9.91634	3.53496e-23	6.8345e-21
Bmin.gene18336.mRNA1	941.4	-1.21619	0.12276	-9.90706	3.87898e-23	7.4096e-21
Bmin.gene13366.mRNA1	252.228	-2.6443	0.267503	-9.88513	4.82932e-23	9.16542e-21
Bmin.gene792.mRNA1	581.137	1.97601	0.200183	9.87102	5.55976e-23	1.04841e-20
Bmin.gene21893.mRNA1	948.928	-1.54015	0.156792	-9.82288	8.97436e-23	1.68152e-20
Bmin.gene29954.mRNA1	1112.88	-1.55966	0.159097	-9.80317	1.09105e-22	2.03135e-20
Bmin.gene2748.mRNA1	3794.59	0.919734	0.0938621	9.79878	1.13954e-22	2.1083e-20
Bmin.gene29057.mRNA1	3176.19	-1.03551	0.105758	-9.79135	1.22645e-22	2.25491e-20
Bmin.gene13496.mRNA1	119.488	2.40801	0.246574	9.76585	1.57786e-22	2.88298e-20
Bmin.gene26610.mRNA1	11751.3	-0.797344	0.0818815	-9.73778	2.08057e-22	3.77804e-20
Bmin.gene15230.mRNA1	1799.65	-1.11588	0.114735	-9.72574	2.34194e-22	4.22655e-20
Bmin.gene11441.mRNA1	3569.2	-1.0859	0.111731	-9.71885	2.50591e-22	4.49489e-20
Bmin.gene28386.mRNA1	9693.4	-0.804439	0.0828641	-9.70793	2.78936e-22	4.97301e-20
Bmin.gene28718.mRNA1	1232.65	1.33834	0.13835	9.67361	3.90371e-22	6.91781e-20
Bmin.gene23690.mRNA1	2648.99	1.0856	0.112331	9.66423	4.27838e-22	7.53636e-20
Bmin.gene3454.mRNA1	1093.11	2.1981	0.227559	9.65947	4.4816e-22	7.84733e-20
Bmin.gene29320.mRNA1	869.776	1.96859	0.203874	9.65596	4.63798e-22	8.0731e-20
Bmin.gene12858.mRNA1	20380	-1.0267	0.106349	-9.65404	4.72559e-22	8.15367e-20
Bmin.gene14329.mRNA1	490.025	1.82027	0.188556	9.65374	4.7397e-22	8.15367e-20
Bmin.gene27581.mRNA1	3664.8	1.42716	0.148138	9.63396	5.74738e-22	9.82968e-20
Bmin.gene5734.mRNA1	1060.53	-2.24028	0.232676	-9.62833	6.07066e-22	1.03226e-19
Bmin.gene8514.mRNA1	2262.22	0.921668	0.0957558	9.62519	6.25897e-22	1.05816e-19
Bmin.gene23196.mRNA1	536.525	1.52423	0.15847	9.61847	6.68168e-22	1.12317e-19
Bmin.gene452.mRNA1	2473.21	1.09586	0.114075	9.60641	7.5124e-22	1.25564e-19
Bmin.gene2045.mRNA1	780.665	1.67023	0.174249	9.58529	9.21979e-22	1.53231e-19
Bmin.gene12124.mRNA1	2560.97	1.38366	0.145083	9.53706	1.46936e-21	2.42833e-19
Bmin.gene15777.mRNA1	574.956	1.50486	0.157813	9.53575	1.48807e-21	2.44551e-19
Bmin.gene6705.mRNA1	796.91	-1.58813	0.166562	-9.53478	1.502e-21	2.45468e-19
Bmin.gene6252.mRNA1	1669.64	1.44073	0.151125	9.53336	1.52274e-21	2.47483e-19
Bmin.gene6717.mRNA1	1715.31	-1.6216	0.170369	-9.51813	1.76324e-21	2.84996e-19
Bmin.gene21507.mRNA1	728.429	1.71125	0.180139	9.4996	2.10691e-21	3.38683e-19
Bmin.gene25332.mRNA1	822.868	-1.98321	0.208968	-9.49052	2.29895e-21	3.67544e-19
Bmin.gene2268.mRNA1	1567.47	-1.2924	0.136383	-9.47622	2.63656e-21	4.19241e-19
Bmin.gene7572.mRNA1	1576.64	-1.52672	0.161594	-9.44783	3.45912e-21	5.47081e-19
Bmin.gene11631.mRNA1	3120.41	-0.883173	0.0936898	-9.42657	4.23726e-21	6.66563e-19
Bmin.gene8237.mRNA1	986.709	1.07928	0.1147	9.40962	4.97921e-21	7.74992e-19
Bmin.gene21134.mRNA1	2601.23	1.309	0.139111	9.40977	4.97233e-21	7.74992e-19
Bmin.gene24367.mRNA1	143.057	-2.18704	0.23258	-9.40341	5.28235e-21	8.17847e-19
Bmin.gene24535.mRNA1	4456.7	-0.907131	0.0966561	-9.38514	6.28342e-21	9.67745e-19
Bmin.gene29857.mRNA1	1780.61	1.68106	0.179201	9.38086	6.54389e-21	1.00261e-18
Bmin.gene7458.mRNA1	2379.4	-0.83479	0.0891497	-9.36391	7.68376e-21	1.17116e-18
Bmin.gene13902.mRNA1	469.969	1.7292	0.184754	9.35946	8.01426e-21	1.21524e-18
Bmin.gene14694.mRNA1	448.094	2.2607	0.241748	9.35148	8.64309e-21	1.30387e-18
Bmin.gene23933.mRNA1	2205.8	-1.15441	0.123837	-9.32208	1.14084e-20	1.71225e-18
Bmin.gene8520.mRNA1	2431.41	-0.815794	0.087525	-9.32069	1.15582e-20	1.72592e-18
Bmin.gene27556.mRNA1	5431.43	-0.734182	0.078838	-9.31255	1.24803e-20	1.85421e-18
Bmin.gene10653.mRNA1	2590.68	-0.844366	0.0908267	-9.29645	1.45216e-20	2.14664e-18
Bmin.gene30998.mRNA1	187.532	-2.05266	0.220849	-9.29442	1.4801e-20	2.17701e-18
Bmin.gene20507.mRNA1	936.109	1.14879	0.123898	9.27207	1.82571e-20	2.67198e-18
Bmin.gene25827.mRNA1	4784.98	-0.756273	0.0817434	-9.25178	2.20782e-20	3.19938e-18
Bmin.gene26483.mRNA1	1999.51	-1.38805	0.150026	-9.25203	2.20271e-20	3.19938e-18
Bmin.gene22247.mRNA1	1580.3	1.13484	0.122724	9.24714	2.30588e-20	3.3251e-18
Bmin.gene24684.mRNA1	4241.9	1.04703	0.113245	9.24568	2.33746e-20	3.3542e-18
Bmin.gene30477.mRNA1	1629.13	-1.22312	0.1323	-9.24504	2.35146e-20	3.35791e-18
Bmin.gene27212.mRNA1	498.85	1.3879	0.150174	9.242	2.41942e-20	3.43827e-18
Bmin.gene9991.mRNA1	559.612	1.92613	0.208685	9.22984	2.71029e-20	3.83311e-18
Bmin.gene12103.mRNA1	2968.58	0.922109	0.0999769	9.22321	2.88325e-20	4.05821e-18
Bmin.gene21346.mRNA1	3604.57	1.10825	0.120233	9.2175	3.04112e-20	4.26004e-18
Bmin.gene22792.mRNA1	1429.31	-1.10481	0.120205	-9.19111	3.88822e-20	5.42084e-18
Bmin.gene3938.mRNA1	272.419	2.01273	0.219049	9.18849	3.98396e-20	5.52812e-18
Bmin.gene5487.mRNA1	1787.69	-1.15025	0.125354	-9.17599	4.47427e-20	6.17933e-18
Bmin.gene31154.mRNA1	2625.52	-2.00098	0.218102	-9.17453	4.53544e-20	6.23454e-18
Bmin.gene2996.mRNA1	591.415	1.65001	0.179884	9.17261	4.61694e-20	6.31705e-18
Bmin.gene14339.mRNA1	890.608	1.71195	0.186657	9.17165	4.6583e-20	6.34413e-18
Bmin.gene992.mRNA1	3749.93	-1.2292	0.134181	-9.16075	5.15394e-20	6.98679e-18
Bmin.gene5769.mRNA1	1831.7	1.00777	0.110189	9.14582	5.91812e-20	7.98594e-18
Bmin.gene1326.mRNA1	409.078	1.6517	0.180655	9.14286	6.08208e-20	8.1697e-18
Bmin.gene30667.mRNA1	96.5068	-2.91125	0.31846	-9.14164	6.15114e-20	8.22492e-18
Bmin.gene4760.mRNA1	1943.68	1.72845	0.189144	9.13828	6.34523e-20	8.44605e-18
Bmin.gene8064.mRNA1	1082.29	-1.43371	0.157201	-9.12024	7.49576e-20	9.93255e-18
Bmin.gene8763.mRNA1	530.681	-1.34509	0.147507	-9.11883	7.59405e-20	1.00177e-17
Bmin.gene21619.mRNA1	3909.22	-1.65827	0.181867	-9.11803	7.64998e-20	1.00464e-17
Bmin.gene17659.mRNA1	1887	-1.9703	0.21611	-9.11712	7.7145e-20	1.00861e-17
Bmin.gene11390.mRNA1	1184.15	0.999487	0.109762	9.10596	8.55039e-20	1.11295e-17
Bmin.gene26284.mRNA1	2018	1.03032	0.113196	9.10211	8.85925e-20	1.14807e-17
Bmin.gene32413.mRNA1	1172.08	1.22382	0.134919	9.07073	1.18219e-19	1.52528e-17
Bmin.gene30540.mRNA1	1989.74	0.93222	0.102789	9.06922	1.19872e-19	1.53986e-17
Bmin.gene15865.mRNA1	17015.4	-0.908414	0.100256	-9.06091	1.29371e-19	1.65466e-17
Bmin.gene29703.mRNA1	162.307	1.96348	0.216884	9.05312	1.38943e-19	1.76938e-17
Bmin.gene30822.mRNA1	22526.1	-2.64363	0.293261	-9.0146	1.9759e-19	2.50539e-17
Bmin.gene7151.mRNA1	800.533	-1.2682	0.140706	-9.01314	2.00235e-19	2.52803e-17
Bmin.gene19158.mRNA1	6386.56	-0.754057	0.0837987	-8.99844	2.28951e-19	2.87823e-17
Bmin.gene14021.mRNA1	1717.02	0.982946	0.1094	8.98484	2.59101e-19	3.2434e-17
Bmin.gene23479.mRNA1	1267.21	1.00819	0.112332	8.97513	2.83027e-19	3.52789e-17
Bmin.gene12339.mRNA1	130.771	-1.96411	0.218942	-8.97089	2.94132e-19	3.65084e-17
Bmin.gene21918.mRNA1	1168.32	-1.37942	0.15387	-8.96484	3.10723e-19	3.84057e-17
Bmin.gene7997.mRNA1	664.199	-1.82213	0.203296	-8.96293	3.16167e-19	3.8915e-17
Bmin.gene11359.mRNA1	377.71	1.796	0.200447	8.95997	3.24753e-19	3.98053e-17
Bmin.gene26566.mRNA1	2614.36	1.77051	0.197705	8.95532	3.38744e-19	4.13479e-17
Bmin.gene6488.mRNA1	1991.27	-1.1321	0.126578	-8.9439	3.75674e-19	4.56661e-17
Bmin.gene25175.mRNA1	10894.8	-0.977162	0.109314	-8.93908	3.92419e-19	4.75053e-17
Bmin.gene1895.mRNA1	2523.17	-1.24604	0.139619	-8.92458	4.4738e-19	5.39368e-17
Bmin.gene6448.mRNA1	1534.2	1.16189	0.130286	8.918	4.74784e-19	5.7007e-17
Bmin.gene910.mRNA1	374.793	1.96988	0.220965	8.91489	4.88298e-19	5.83914e-17
Bmin.gene8153.mRNA1	287.795	-1.83539	0.205954	-8.91163	5.02871e-19	5.98905e-17
Bmin.gene11775.mRNA1	7029.71	-0.907655	0.101906	-8.90682	5.2515e-19	6.22916e-17
Bmin.gene21582.mRNA1	983.613	-1.4997	0.168482	-8.90123	5.52291e-19	6.5248e-17
Bmin.gene18513.mRNA1	1411.19	-1.09495	0.123127	-8.89287	5.95513e-19	7.00728e-17
Bmin.gene28737.mRNA1	6997.27	1.31945	0.148739	8.87088	7.25677e-19	8.50488e-17
Bmin.gene23148.mRNA1	1177.9	0.971252	0.109704	8.8534	8.48949e-19	9.91013e-17
Bmin.gene20550.mRNA1	2130.61	1.17728	0.132987	8.85261	8.54929e-19	9.94049e-17
Bmin.gene32365.mRNA1	216.028	-1.78996	0.202212	-8.85191	8.60326e-19	9.96387e-17
Bmin.gene17363.mRNA1	2562.6	-0.881131	0.099562	-8.85007	8.7461e-19	1.00896e-16
Bmin.gene17979.mRNA1	1385.22	-1.15777	0.130867	-8.84689	8.99895e-19	1.03407e-16
Bmin.gene14652.mRNA1	3777.83	-1.07038	0.121132	-8.83647	9.87901e-19	1.13078e-16
Bmin.gene5139.mRNA1	4335.54	1.23199	0.139458	8.83416	1.00858e-18	1.14997e-16
Bmin.gene29554.mRNA1	7055.56	-0.893744	0.10134	-8.81926	1.15219e-18	1.30865e-16
Bmin.gene20966.mRNA1	2367.08	1.01759	0.115533	8.80782	1.276e-18	1.44369e-16
Bmin.gene10947.mRNA1	2241.66	1.46724	0.166645	8.8046	1.31319e-18	1.47749e-16
Bmin.gene26086.mRNA1	798.04	1.12426	0.127693	8.80437	1.31591e-18	1.47749e-16
Bmin.gene19297.mRNA1	2261.29	-0.864802	0.0982844	-8.79898	1.38069e-18	1.54432e-16
Bmin.gene6725.mRNA1	808.961	1.4614	0.166591	8.77237	1.74938e-18	1.9493e-16
Bmin.gene20128.mRNA1	567.314	1.81929	0.208464	8.72711	2.61272e-18	2.90031e-16
Bmin.gene31945.mRNA1	172.02	-2.46669	0.283025	-8.71546	2.89593e-18	3.20261e-16
Bmin.gene12163.mRNA1	2086.48	-0.860559	0.0988381	-8.70675	3.12719e-18	3.44541e-16
Bmin.gene8034.mRNA1	3456.8	-0.705965	0.0812497	-8.68883	3.66184e-18	4.01941e-16
Bmin.gene4903.mRNA1	6505.07	-0.85182	0.0981486	-8.67888	3.99683e-18	4.37081e-16
Bmin.gene32786.mRNA1	16963.8	-1.35808	0.156655	-8.66928	4.34855e-18	4.73782e-16
Bmin.gene14261.mRNA1	3397.92	-1.20912	0.13951	-8.6669	4.44027e-18	4.81991e-16
Bmin.gene1674.mRNA1	640.187	1.38008	0.159243	8.66646	4.4578e-18	4.82115e-16
Bmin.gene16052.mRNA1	441.27	1.60238	0.185125	8.65567	4.90014e-18	5.28012e-16
Bmin.gene14997.mRNA1	2858.18	0.854717	0.0987617	8.65433	4.95812e-18	5.3231e-16
Bmin.gene24316.mRNA1	2484.6	-0.739357	0.0854523	-8.65228	5.04791e-18	5.3998e-16
Bmin.gene29048.mRNA1	7651.7	-1.09457	0.126555	-8.64902	5.19457e-18	5.53654e-16
Bmin.gene3899.mRNA1	2358.16	-1.07423	0.124406	-8.63487	5.87951e-18	6.1951e-16
Bmin.gene8324.mRNA1	594.52	1.46309	0.169435	8.63513	5.8659e-18	6.1951e-16
Bmin.gene16886.mRNA1	702.721	1.24387	0.144058	8.63453	5.89668e-18	6.1951e-16
Bmin.gene25530.mRNA1	4563.87	-0.873131	0.101112	-8.63529	5.85774e-18	6.1951e-16
Bmin.gene32702.mRNA1	2206.73	-1.01801	0.118029	-8.62511	6.40317e-18	6.70327e-16
Bmin.gene12670.mRNA1	11695.9	-0.690233	0.0802554	-8.60046	7.93996e-18	8.28262e-16
Bmin.gene10733.mRNA1	2099.81	-0.76868	0.0893811	-8.60003	7.96955e-18	8.28411e-16
Bmin.gene16511.mRNA1	440.822	1.55281	0.180593	8.59843	8.08165e-18	8.37105e-16
Bmin.gene20770.mRNA1	528.447	1.43731	0.167471	8.58242	9.29012e-18	9.58903e-16
Bmin.gene16517.mRNA1	3321.73	0.91355	0.106462	8.58101	9.40431e-18	9.67296e-16
Bmin.gene12494.mRNA1	2382.35	-0.783698	0.0913818	-8.57608	9.81605e-18	1.00613e-15
Bmin.gene4069.mRNA1	1017.19	1.16268	0.135779	8.56307	1.09902e-17	1.12257e-15
Bmin.gene20125.mRNA1	718.538	1.72195	0.201362	8.55155	1.21448e-17	1.23621e-15
Bmin.gene13603.mRNA1	5991.29	0.779178	0.0912866	8.53552	1.39529e-17	1.41535e-15
Bmin.gene18259.mRNA1	524.033	-1.58002	0.185227	-8.53015	1.46156e-17	1.47749e-15
Bmin.gene9586.mRNA1	2343.39	0.976465	0.114569	8.52293	1.55566e-17	1.56722e-15
Bmin.gene30259.mRNA1	2145.71	-0.966383	0.113454	-8.51782	1.62578e-17	1.63228e-15
Bmin.gene9190.mRNA1	788.106	1.05451	0.123834	8.51552	1.65845e-17	1.65941e-15
Bmin.gene14044.mRNA1	11376.6	-0.896872	0.105327	-8.51508	1.66475e-17	1.66006e-15
Bmin.gene7921.mRNA1	625.851	-1.53431	0.180455	-8.50243	1.85658e-17	1.8451e-15
Bmin.gene2246.mRNA1	1562.54	1.15216	0.135789	8.48489	2.1592e-17	2.13863e-15
Bmin.gene10764.mRNA1	3825.41	0.984053	0.116034	8.48074	2.2377e-17	2.20894e-15
Bmin.gene14676.mRNA1	2354.38	-1.12321	0.132462	-8.47947	2.26229e-17	2.22575e-15
Bmin.gene20797.mRNA1	7588.96	-1.03249	0.121815	-8.4759	2.33278e-17	2.28744e-15
Bmin.gene32029.mRNA1	817.582	1.34652	0.159077	8.46463	2.56969e-17	2.51138e-15
Bmin.gene26896.mRNA1	1732.96	1.37178	0.162234	8.45558	2.77696e-17	2.70496e-15
Bmin.gene7560.mRNA1	1582.82	1.3726	0.162378	8.45315	2.83552e-17	2.75289e-15
Bmin.gene22877.mRNA1	1252.71	-1.62821	0.192867	-8.44216	3.11514e-17	3.01441e-15
Bmin.gene32704.mRNA1	888.522	1.99809	0.236885	8.43486	3.31594e-17	3.1982e-15
Bmin.gene14680.mRNA1	1803.51	-0.839422	0.099582	-8.42945	3.4729e-17	3.33863e-15
Bmin.gene11761.mRNA1	2078.33	1.35927	0.161521	8.41547	3.91331e-17	3.74977e-15
Bmin.gene8371.mRNA1	876.818	1.30086	0.154594	8.41467	3.94e-17	3.7509e-15
Bmin.gene28832.mRNA1	1760.8	0.901626	0.107146	8.41495	3.93067e-17	3.7509e-15
Bmin.gene14882.mRNA1	907.583	2.10865	0.250653	8.41262	4.00959e-17	3.80484e-15
Bmin.gene6217.mRNA1	573.232	1.48159	0.176287	8.40439	4.30093e-17	4.06819e-15
Bmin.gene12468.mRNA1	2118.3	1.55526	0.185063	8.40395	4.3169e-17	4.0702e-15
Bmin.gene27117.mRNA1	495.784	-1.56613	0.1864	-8.402	4.38948e-17	4.12541e-15
Bmin.gene19830.mRNA1	2526.88	-1.42648	0.169871	-8.39745	4.56268e-17	4.27454e-15
Bmin.gene12022.mRNA1	314.544	1.67223	0.199358	8.38808	4.94131e-17	4.59995e-15
Bmin.gene24934.mRNA1	1866.06	0.899029	0.107175	8.38843	4.92672e-17	4.59995e-15
Bmin.gene8873.mRNA1	745.346	1.06771	0.127431	8.37872	5.35085e-17	4.96549e-15
Bmin.gene19004.mRNA1	860.115	1.12187	0.133952	8.37521	5.5126e-17	5.09951e-15
Bmin.gene28090.mRNA1	2907.49	-0.97679	0.116654	-8.37337	5.59922e-17	5.16339e-15
Bmin.gene23830.mRNA1	1531.98	1.23229	0.147233	8.36961	5.78069e-17	5.31408e-15
Bmin.gene17559.mRNA1	808.27	1.43557	0.171734	8.35925	6.31196e-17	5.78439e-15
Bmin.gene4360.mRNA1	250.838	-2.0254	0.242322	-8.35832	6.36198e-17	5.81212e-15
Bmin.gene10471.mRNA1	3174.86	0.759067	0.0908418	8.35593	6.492e-17	5.91254e-15
Bmin.gene6401.mRNA1	2061.71	-0.957406	0.114644	-8.35114	6.7607e-17	6.13825e-15
Bmin.gene14595.mRNA1	3145.42	-0.768072	0.0920053	-8.34813	6.93521e-17	6.27732e-15
Bmin.gene23774.mRNA1	384.798	-1.54324	0.184953	-8.34396	7.18443e-17	6.48296e-15
Bmin.gene23374.mRNA1	3249.73	-0.849764	0.101888	-8.34019	7.41717e-17	6.6725e-15
Bmin.gene32724.mRNA1	299.742	-1.2243	0.146876	-8.33557	7.71289e-17	6.91738e-15
Bmin.gene15307.mRNA1	1936.96	1.29611	0.155501	8.33506	7.74575e-17	6.92574e-15
Bmin.gene16852.mRNA1	1167.93	1.13549	0.136277	8.33222	7.93395e-17	7.07251e-15
Bmin.gene22996.mRNA1	3041.34	0.872369	0.1048	8.32416	8.49318e-17	7.54815e-15
Bmin.gene1443.mRNA1	5468.49	-0.851499	0.102315	-8.32236	8.62262e-17	7.64011e-15
Bmin.gene9827.mRNA1	685.986	-1.64667	0.197875	-8.32178	8.66516e-17	7.65474e-15
Bmin.gene19926.mRNA1	1202.41	1.04881	0.12606	8.31993	8.80146e-17	7.75187e-15
Bmin.gene9767.mRNA1	718.203	1.25896	0.151379	8.31662	9.05081e-17	7.94769e-15
Bmin.gene20052.mRNA1	475.117	1.40495	0.168991	8.31376	9.27176e-17	8.11748e-15
Bmin.gene24044.mRNA1	1311.68	1.80762	0.217598	8.30712	9.80522e-17	8.5303e-15
Bmin.gene24929.mRNA1	2460.24	0.959252	0.115478	8.30682	9.83027e-17	8.5303e-15
Bmin.gene30079.mRNA1	1484.42	-0.890326	0.107176	-8.30712	9.80531e-17	8.5303e-15
Bmin.gene72.mRNA1	2072.65	-0.78638	0.0947574	-8.29888	1.05099e-16	9.0932e-15
Bmin.gene2329.mRNA1	1438.89	-1.07902	0.130118	-8.29263	1.10774e-16	9.55609e-15
Bmin.gene25754.mRNA1	17993.2	-0.824019	0.0994746	-8.28371	1.19393e-16	1.02696e-14
Bmin.gene31319.mRNA1	2025.94	-0.817845	0.0987578	-8.28133	1.21808e-16	1.04467e-14
Bmin.gene32117.mRNA1	2529.88	-0.986781	0.119183	-8.27951	1.23679e-16	1.05764e-14
Bmin.gene31551.mRNA1	1802.11	1.4855	0.179525	8.27462	1.28861e-16	1.09876e-14
Bmin.gene25222.mRNA1	1436.59	1.75338	0.211978	8.2715	1.32289e-16	1.12473e-14
Bmin.gene20933.mRNA1	538.007	1.11724	0.135178	8.26498	1.39723e-16	1.18451e-14
Bmin.gene25870.mRNA1	16619.7	-0.756498	0.0918244	-8.23853	1.74337e-16	1.4737e-14
Bmin.gene4429.mRNA1	1937.07	1.39258	0.169144	8.2331	1.82436e-16	1.53769e-14
Bmin.gene8603.mRNA1	1941.75	1.17183	0.142338	8.23276	1.82953e-16	1.53769e-14
Bmin.gene21851.mRNA1	2331.97	-0.958654	0.116482	-8.23009	1.87071e-16	1.56783e-14
Bmin.gene9942.mRNA1	2005.69	1.00244	0.12187	8.22553	1.94328e-16	1.62402e-14
Bmin.gene12555.mRNA1	6207.43	-0.79226	0.0963773	-8.22041	2.02809e-16	1.6901e-14
Bmin.gene15275.mRNA1	1412.57	0.796557	0.0969541	8.21582	2.10727e-16	1.75112e-14
Bmin.gene26200.mRNA1	1685.59	-0.917893	0.111729	-8.21534	2.11558e-16	1.75307e-14
Bmin.gene5385.mRNA1	2146.21	0.871887	0.106173	8.21191	2.1769e-16	1.79881e-14
Bmin.gene1809.mRNA1	1300.49	0.941389	0.114651	8.21091	2.19514e-16	1.80881e-14
Bmin.gene11911.mRNA1	4715.8	-0.73991	0.0901528	-8.20729	2.26244e-16	1.85388e-14
Bmin.gene27260.mRNA1	3148.71	-1.0901	0.13282	-8.20739	2.26045e-16	1.85388e-14
Bmin.gene21588.mRNA1	448.251	1.41182	0.172072	8.20481	2.30948e-16	1.88716e-14
Bmin.gene5999.mRNA1	1322	1.27308	0.155232	8.20117	2.38065e-16	1.93993e-14
Bmin.gene21669.mRNA1	1890.4	-0.735785	0.0898092	-8.19276	2.55305e-16	2.07467e-14
Bmin.gene6297.mRNA1	8027.7	-0.679107	0.0829093	-8.19095	2.59166e-16	2.10025e-14
Bmin.gene13297.mRNA1	684.545	1.60643	0.196247	8.18577	2.70575e-16	2.18668e-14
Bmin.gene29820.mRNA1	763.338	-1.15186	0.140738	-8.18446	2.73517e-16	2.2044e-14
Bmin.gene22457.mRNA1	3796.07	-1.00293	0.12259	-8.18113	2.81193e-16	2.26007e-14
Bmin.gene4070.mRNA1	5301.89	-1.15374	0.141039	-8.1803	2.83145e-16	2.26956e-14
Bmin.gene9105.mRNA1	1257.46	1.04566	0.127844	8.17917	2.85799e-16	2.2846e-14
Bmin.gene8167.mRNA1	3119.37	-0.811262	0.0992101	-8.17721	2.90487e-16	2.31579e-14
Bmin.gene5513.mRNA1	1176.79	1.03282	0.126411	8.17034	3.07527e-16	2.445e-14
Bmin.gene16417.mRNA1	1692.69	-1.70857	0.209127	-8.17	3.0838e-16	2.44518e-14
Bmin.gene19821.mRNA1	767.749	1.10063	0.134776	8.16636	3.17833e-16	2.51336e-14
Bmin.gene25760.mRNA1	526.34	1.37927	0.168922	8.16511	3.21142e-16	2.53272e-14
Bmin.gene2015.mRNA1	1374.13	-1.20929	0.148164	-8.16184	3.29951e-16	2.59523e-14
Bmin.gene13971.mRNA1	885.416	1.10304	0.135162	8.16087	3.32621e-16	2.60925e-14
Bmin.gene22619.mRNA1	852.941	-2.08942	0.256089	-8.15893	3.37997e-16	2.64438e-14
Bmin.gene31954.mRNA1	182.387	-1.42385	0.174875	-8.14214	3.88344e-16	3.03022e-14
Bmin.gene28962.mRNA1	2497.46	0.766013	0.0942622	8.1264	4.4222e-16	3.44148e-14
Bmin.gene11231.mRNA1	619.869	1.22326	0.150546	8.12548	4.45603e-16	3.45865e-14
Bmin.gene1404.mRNA1	4399.23	0.791034	0.097474	8.11534	4.84446e-16	3.75025e-14
Bmin.gene31838.mRNA1	131.37	-1.77759	0.219411	-8.10167	5.4209e-16	4.18547e-14
Bmin.gene692.mRNA1	1905.81	0.957183	0.118252	8.09447	5.7515e-16	4.42911e-14
Bmin.gene6366.mRNA1	4483.65	-0.844825	0.104407	-8.09164	5.88644e-16	4.52118e-14
Bmin.gene16157.mRNA1	3050.01	-1.12696	0.139386	-8.08518	6.20702e-16	4.755e-14
Bmin.gene12516.mRNA1	1513.62	0.797572	0.0988014	8.07247	6.88889e-16	5.26365e-14
Bmin.gene9992.mRNA1	398.536	1.79869	0.222973	8.06683	7.21473e-16	5.49833e-14
Bmin.gene16490.mRNA1	1083.56	1.12036	0.13893	8.0642	7.37154e-16	5.60332e-14
Bmin.gene30092.mRNA1	69590.6	-1.35028	0.167454	-8.0636	7.40808e-16	5.61659e-14
Bmin.gene13518.mRNA1	1189.75	1.06411	0.132101	8.05524	7.93259e-16	5.99879e-14
Bmin.gene31034.mRNA1	266.838	1.71513	0.213087	8.04898	8.34869e-16	6.2857e-14
Bmin.gene32079.mRNA1	1262.63	-1.19891	0.148954	-8.04889	8.35473e-16	6.2857e-14
Bmin.gene20185.mRNA1	2677.24	-1.04676	0.13021	-8.03898	9.05883e-16	6.79805e-14
Bmin.gene2541.mRNA1	5672.45	0.972707	0.121019	8.03766	9.15676e-16	6.85406e-14
Bmin.gene1740.mRNA1	952.399	0.901604	0.112304	8.02826	9.88631e-16	7.38136e-14
Bmin.gene20267.mRNA1	1100.86	1.19625	0.149089	8.02372	1.02591e-15	7.64031e-14
Bmin.gene2091.mRNA1	2476.37	-1.50642	0.187878	-8.01805	1.07438e-15	7.98106e-14
Bmin.gene379.mRNA1	2854.16	1.07013	0.133474	8.01749	1.07927e-15	7.9972e-14
Bmin.gene2767.mRNA1	2058.28	1.07563	0.13428	8.01037	1.14366e-15	8.45303e-14
Bmin.gene18975.mRNA1	412.611	1.2806	0.159886	8.00947	1.15208e-15	8.49391e-14
Bmin.gene29107.mRNA1	1074.7	-1.07724	0.135084	-7.97461	1.5286e-15	1.12417e-13
Bmin.gene19733.mRNA1	6110.15	-0.619616	0.0777526	-7.96907	1.59873e-15	1.17281e-13
Bmin.gene28888.mRNA1	1091.76	1.07333	0.134708	7.96785	1.61463e-15	1.18154e-13
Bmin.gene2002.mRNA1	1186.17	-1.00308	0.1261	-7.95468	1.79602e-15	1.311e-13
Bmin.gene24456.mRNA1	557.496	1.42785	0.17965	7.94798	1.8958e-15	1.38041e-13
Bmin.gene19652.mRNA1	1595.16	1.40786	0.1773	7.94056	2.01269e-15	1.46191e-13
Bmin.gene11471.mRNA1	605.177	1.20698	0.152031	7.93904	2.0375e-15	1.47629e-13
Bmin.gene2049.mRNA1	750.56	-1.54672	0.194863	-7.93748	2.06328e-15	1.49129e-13
Bmin.gene8840.mRNA1	894.776	-1.07969	0.136298	-7.92155	2.34568e-15	1.69124e-13
Bmin.gene11248.mRNA1	4054.13	-0.750177	0.0947512	-7.91733	2.42665e-15	1.74535e-13
Bmin.gene19600.mRNA1	2665.03	0.792411	0.100107	7.91565	2.45965e-15	1.76477e-13
Bmin.gene163.mRNA1	4875.4	1.05688	0.133569	7.91267	2.51934e-15	1.79882e-13
Bmin.gene27053.mRNA1	829.453	1.43646	0.181533	7.91292	2.51413e-15	1.79882e-13
Bmin.gene2901.mRNA1	3288.14	-0.740164	0.0936406	-7.90431	2.69429e-15	1.91908e-13
Bmin.gene16121.mRNA1	2980.65	1.18164	0.149898	7.88294	3.19773e-15	2.27217e-13
Bmin.gene1286.mRNA1	2476.5	-1.15679	0.146752	-7.88262	3.20591e-15	2.27249e-13
Bmin.gene18766.mRNA1	483.363	1.31953	0.167459	7.87971	3.28133e-15	2.32036e-13
Bmin.gene24807.mRNA1	4060.58	1.2477	0.158359	7.87888	3.30316e-15	2.3302e-13
Bmin.gene26554.mRNA1	2267.97	0.659996	0.0838139	7.87454	3.41986e-15	2.401e-13
Bmin.gene29072.mRNA1	820.07	0.932346	0.1184	7.87456	3.41939e-15	2.401e-13
Bmin.gene21506.mRNA1	421.157	1.67499	0.213188	7.85689	3.93775e-15	2.75802e-13
Bmin.gene3048.mRNA1	545.688	1.14185	0.14534	7.85644	3.95215e-15	2.76153e-13
Bmin.gene188.mRNA1	4979.23	-1.13652	0.144668	-7.85605	3.96445e-15	2.76356e-13
Bmin.gene24503.mRNA1	15193.9	-0.591869	0.0754606	-7.84342	4.38451e-15	3.04915e-13
Bmin.gene26495.mRNA1	655.147	-1.22497	0.156227	-7.84098	4.47032e-15	3.1015e-13
Bmin.gene11604.mRNA1	530.136	0.995514	0.126981	7.83987	4.51029e-15	3.12186e-13
Bmin.gene24589.mRNA1	1359.72	1.29938	0.165803	7.83691	4.61764e-15	3.1863e-13
Bmin.gene26109.mRNA1	10643.3	-0.817037	0.104258	-7.83671	4.62504e-15	3.1863e-13
Bmin.gene5161.mRNA1	4394.61	-1.2287	0.156815	-7.83531	4.67673e-15	3.21438e-13
Bmin.gene258.mRNA1	479.59	-1.49151	0.190497	-7.82958	4.8951e-15	3.35662e-13
Bmin.gene9215.mRNA1	1631.35	-1.01606	0.129788	-7.82862	4.93237e-15	3.37432e-13
Bmin.gene29736.mRNA1	1150.91	0.936196	0.119601	7.82767	4.97005e-15	3.3922e-13
Bmin.gene4110.mRNA1	1137.08	1.18045	0.150816	7.8271	4.99267e-15	3.39975e-13
Bmin.gene31039.mRNA1	1545.69	1.33888	0.171197	7.82071	5.2528e-15	3.56863e-13
Bmin.gene16982.mRNA1	2373.21	1.36873	0.175078	7.8178	5.3753e-15	3.64344e-13
Bmin.gene19146.mRNA1	609.289	1.21025	0.154931	7.81151	5.65088e-15	3.82143e-13
Bmin.gene9978.mRNA1	3354.17	-0.781838	0.100203	-7.80254	6.06738e-15	4.09367e-13
Bmin.gene16399.mRNA1	1906.95	0.876815	0.112383	7.80201	6.09284e-15	4.10145e-13
Bmin.gene2553.mRNA1	368.444	-2.1274	0.272688	-7.80158	6.11352e-15	4.10597e-13
Bmin.gene29692.mRNA1	594.061	-0.923069	0.118324	-7.80123	6.1307e-15	4.10813e-13
Bmin.gene4074.mRNA1	23407.5	-0.735138	0.0942416	-7.80057	6.16287e-15	4.1203e-13
Bmin.gene10548.mRNA1	660.43	1.22105	0.156636	7.79545	6.41812e-15	4.28122e-13
Bmin.gene16259.mRNA1	629.937	-1.29767	0.16649	-7.79425	6.47922e-15	4.3122e-13
Bmin.gene11530.mRNA1	4677.82	-0.881845	0.113146	-7.79389	6.49746e-15	4.31458e-13
Bmin.gene361.mRNA1	934.525	0.997079	0.128011	7.78899	6.75474e-15	4.47532e-13
Bmin.gene29311.mRNA1	938.618	1.235	0.158573	7.78818	6.79789e-15	4.49378e-13
Bmin.gene4431.mRNA1	852.376	-1.25794	0.161577	-7.78539	6.9499e-15	4.58397e-13
Bmin.gene13712.mRNA1	5548.28	-0.974152	0.125205	-7.78044	7.22715e-15	4.74578e-13
Bmin.gene20443.mRNA1	479.229	-1.90909	0.24537	-7.78044	7.22748e-15	4.74578e-13
Bmin.gene17125.mRNA1	1758.03	0.862768	0.110899	7.77976	7.26635e-15	4.76067e-13
Bmin.gene6436.mRNA1	1609.35	-0.926056	0.119063	-7.77783	7.37768e-15	4.81218e-13
Bmin.gene30452.mRNA1	1603.4	-0.76407	0.0982349	-7.77799	7.36876e-15	4.81218e-13
Bmin.gene21008.mRNA1	6218.37	-0.571877	0.0735307	-7.77739	7.40352e-15	4.81835e-13
Bmin.gene26504.mRNA1	9374.56	-0.752119	0.0968566	-7.76529	8.14612e-15	5.28994e-13
Bmin.gene6570.mRNA1	13158.5	-0.670864	0.0864324	-7.76171	8.37911e-15	5.42926e-13
Bmin.gene25130.mRNA1	1008.76	1.42635	0.183838	7.75874	8.5778e-15	5.54579e-13
Bmin.gene7264.mRNA1	1490.4	0.883434	0.113891	7.75681	8.70895e-15	5.61823e-13
Bmin.gene2966.mRNA1	495.199	1.20198	0.154971	7.75613	8.75615e-15	5.63632e-13
Bmin.gene3114.mRNA1	6567.67	-0.703281	0.0907074	-7.7533	8.95373e-15	5.75091e-13
Bmin.gene23454.mRNA1	716.145	1.15853	0.149508	7.74895	9.26585e-15	5.93842e-13
Bmin.gene12123.mRNA1	3239.31	-0.681532	0.0879582	-7.74836	9.30864e-15	5.95288e-13
Bmin.gene1480.mRNA1	581.476	1.45964	0.188563	7.74088	9.87349e-15	6.3004e-13
Bmin.gene16656.mRNA1	5174.46	0.879491	0.113675	7.73687	1.01898e-14	6.48817e-13
Bmin.gene7392.mRNA1	681.249	-1.83912	0.237728	-7.73626	1.02382e-14	6.50493e-13
Bmin.gene26540.mRNA1	2635.87	1.13466	0.146678	7.73572	1.02822e-14	6.51881e-13
Bmin.gene25297.mRNA1	376.051	1.60864	0.20797	7.73495	1.03446e-14	6.54423e-13
Bmin.gene32338.mRNA1	4412.94	-0.641788	0.0830515	-7.72759	1.09604e-14	6.91893e-13
Bmin.gene26757.mRNA1	4992.99	-0.833861	0.108027	-7.71899	1.17259e-14	7.38631e-13
Bmin.gene14679.mRNA1	3854.47	0.879353	0.114006	7.71325	1.22656e-14	7.70979e-13
Bmin.gene14114.mRNA1	4335.62	1.27949	0.16589	7.71289	1.23e-14	7.71488e-13
Bmin.gene20890.mRNA1	860.548	0.852983	0.110596	7.71259	1.23293e-14	7.71684e-13
Bmin.gene12153.mRNA1	3067.6	-0.750284	0.0973319	-7.70851	1.27296e-14	7.95045e-13
Bmin.gene12524.mRNA1	2028.83	0.816952	0.106028	7.70502	1.3082e-14	8.15322e-13
Bmin.gene14070.mRNA1	2386.88	0.807553	0.104818	7.70431	1.31555e-14	8.1817e-13
Bmin.gene9581.mRNA1	2115.34	1.24101	0.161103	7.70318	1.3272e-14	8.23679e-13
Bmin.gene14590.mRNA1	3301.43	-0.952057	0.123604	-7.7025	1.33429e-14	8.26335e-13
Bmin.gene18039.mRNA1	463.972	-1.33091	0.17287	-7.69893	1.37206e-14	8.47939e-13
Bmin.gene19822.mRNA1	1547.19	0.978488	0.127126	7.69699	1.39308e-14	8.59121e-13
Bmin.gene28109.mRNA1	2101.24	-0.73767	0.0958799	-7.69369	1.4295e-14	8.79742e-13
Bmin.gene22913.mRNA1	906.022	0.809112	0.105208	7.69062	1.46419e-14	8.97335e-13
Bmin.gene28129.mRNA1	1329.23	-0.823678	0.107099	-7.69082	1.46196e-14	8.97335e-13
Bmin.gene684.mRNA1	1425.39	1.15492	0.150273	7.68551	1.52393e-14	9.32004e-13
Bmin.gene6948.mRNA1	3150.36	-0.787909	0.102534	-7.68439	1.53727e-14	9.37748e-13
Bmin.gene23009.mRNA1	3282.02	-1.22002	0.158776	-7.68392	1.54288e-14	9.37748e-13
Bmin.gene27765.mRNA1	1252.22	-0.780668	0.101595	-7.68412	1.54048e-14	9.37748e-13
Bmin.gene21585.mRNA1	1128.21	1.23584	0.161028	7.67465	1.65871e-14	1.00607e-12
Bmin.gene13834.mRNA1	378.798	1.33742	0.174295	7.67331	1.6762e-14	1.01458e-12
Bmin.gene14158.mRNA1	254.753	1.52218	0.198579	7.66535	1.78348e-14	1.0773e-12
Bmin.gene29482.mRNA1	1128.45	-0.948572	0.123779	-7.66344	1.81017e-14	1.09118e-12
Bmin.gene20113.mRNA1	279.501	1.79325	0.234416	7.64988	2.01161e-14	1.21014e-12
Bmin.gene8321.mRNA1	646.563	-1.47262	0.192853	-7.63598	2.24109e-14	1.34543e-12
Bmin.gene26404.mRNA1	1733.84	-0.778973	0.102073	-7.63152	2.31994e-14	1.38993e-12
Bmin.gene12184.mRNA1	3144.72	1.42345	0.186547	7.63053	2.33796e-14	1.3959e-12
Bmin.gene24734.mRNA1	3378.14	-1.0478	0.137319	-7.63045	2.3394e-14	1.3959e-12
Bmin.gene6317.mRNA1	1382.02	0.770171	0.100946	7.62953	2.3561e-14	1.40302e-12
Bmin.gene5209.mRNA1	5030.99	-0.77354	0.101454	-7.62455	2.44895e-14	1.45537e-12
Bmin.gene2108.mRNA1	1460.95	-0.992333	0.130275	-7.6172	2.59233e-14	1.53747e-12
Bmin.gene14383.mRNA1	778.329	1.22881	0.161402	7.61333	2.67113e-14	1.58102e-12
Bmin.gene3058.mRNA1	1211.4	-0.897575	0.117913	-7.61216	2.69545e-14	1.59221e-12
Bmin.gene1039.mRNA1	376.817	-1.46836	0.193106	-7.6039	2.87346e-14	1.69396e-12
Bmin.gene16320.mRNA1	9150.93	-0.621539	0.0817512	-7.60282	2.89745e-14	1.70469e-12
Bmin.gene7149.mRNA1	1885.86	-1.50011	0.197468	-7.59675	3.03661e-14	1.783e-12
Bmin.gene27466.mRNA1	13799.1	-0.493666	0.06501	-7.59369	3.10918e-14	1.82197e-12
Bmin.gene9836.mRNA1	2312.32	1.06767	0.14071	7.58777	3.25457e-14	1.90337e-12
Bmin.gene22939.mRNA1	1923.6	-0.782945	0.103262	-7.58215	3.39876e-14	1.98376e-12
Bmin.gene19107.mRNA1	397.812	-1.43421	0.189219	-7.57962	3.46566e-14	2.0188e-12
Bmin.gene3086.mRNA1	3549.72	-0.718114	0.0947615	-7.57812	3.50598e-14	2.03423e-12
Bmin.gene26463.mRNA1	670.882	1.30389	0.172059	7.57815	3.50506e-14	2.03423e-12
Bmin.gene17032.mRNA1	3220.34	-0.752567	0.0993359	-7.57598	3.56424e-14	2.06396e-12
Bmin.gene7410.mRNA1	295.637	-1.6807	0.221964	-7.57193	3.67723e-14	2.12521e-12
Bmin.gene29361.mRNA1	1603.21	1.55463	0.205674	7.55873	4.07024e-14	2.34773e-12
Bmin.gene14672.mRNA1	2254.57	0.895929	0.11854	7.55804	4.09173e-14	2.35551e-12
Bmin.gene21423.mRNA1	2356.38	-0.834629	0.110469	-7.5553	4.17895e-14	2.40102e-12
Bmin.gene23002.mRNA1	2117.46	0.678346	0.0898105	7.55309	4.25064e-14	2.43745e-12
Bmin.gene18530.mRNA1	429.219	-1.21981	0.161575	-7.54949	4.3696e-14	2.50079e-12
Bmin.gene16203.mRNA1	1196.06	0.872537	0.115593	7.54835	4.40804e-14	2.51789e-12
Bmin.gene30328.mRNA1	3500.18	-0.903221	0.119734	-7.54355	4.57344e-14	2.60731e-12
Bmin.gene2525.mRNA1	2138.75	-1.23866	0.164212	-7.54303	4.59161e-14	2.6126e-12
Bmin.gene20109.mRNA1	1609.16	0.9616	0.127565	7.53811	4.7685e-14	2.70801e-12
Bmin.gene27179.mRNA1	10193.8	-0.605878	0.080378	-7.53785	4.7777e-14	2.70801e-12
Bmin.gene16471.mRNA1	1118.38	1.05863	0.140507	7.53438	4.90664e-14	2.77574e-12
Bmin.gene23284.mRNA1	13335.1	-0.681187	0.0904217	-7.53345	4.9417e-14	2.79021e-12
Bmin.gene26611.mRNA1	761.789	1.49861	0.199138	7.52547	5.25312e-14	2.96037e-12
Bmin.gene1205.mRNA1	1681.93	0.860008	0.114435	7.51528	5.67905e-14	3.19428e-12
Bmin.gene9353.mRNA1	825.906	1.29644	0.172514	7.51499	5.69145e-14	3.19514e-12
Bmin.gene20282.mRNA1	1193.93	-0.928221	0.123557	-7.51251	5.80042e-14	3.25011e-12
Bmin.gene19760.mRNA1	371.415	1.19731	0.159422	7.51032	5.89827e-14	3.29866e-12
Bmin.gene12884.mRNA1	3214.31	-0.880161	0.117401	-7.49706	6.52641e-14	3.64302e-12
Bmin.gene6161.mRNA1	1924.5	0.990926	0.132196	7.49588	6.5854e-14	3.66899e-12
Bmin.gene16480.mRNA1	205.391	1.73956	0.23212	7.49425	6.66794e-14	3.70796e-12
Bmin.gene11267.mRNA1	2818.7	-0.819008	0.109322	-7.4917	6.79859e-14	3.77347e-12
Bmin.gene27054.mRNA1	191.436	1.65797	0.221416	7.48805	6.99054e-14	3.8727e-12
Bmin.gene23806.mRNA1	1546.19	1.42486	0.190369	7.48472	7.16997e-14	3.96464e-12
Bmin.gene13615.mRNA1	1153.05	1.03696	0.138574	7.48309	7.25977e-14	4.00676e-12
Bmin.gene21618.mRNA1	3105.9	0.659333	0.0881771	7.47737	7.58253e-14	4.17707e-12
Bmin.gene16385.mRNA1	2962.35	0.99092	0.132595	7.47328	7.82231e-14	4.3011e-12
Bmin.gene2844.mRNA1	862.924	1.15273	0.154348	7.4684	8.11787e-14	4.45529e-12
Bmin.gene14649.mRNA1	1357.37	1.17053	0.157053	7.45313	9.1152e-14	4.99333e-12
Bmin.gene30725.mRNA1	1657.71	-0.92576	0.124251	-7.4507	9.28482e-14	5.07679e-12
Bmin.gene27355.mRNA1	3587.85	0.668892	0.0897881	7.44968	9.35651e-14	5.1065e-12
Bmin.gene26676.mRNA1	2918.16	0.801429	0.107613	7.44735	9.52336e-14	5.18794e-12
Bmin.gene21052.mRNA1	499.238	1.26595	0.170231	7.43669	1.03243e-13	5.61388e-12
Bmin.gene12206.mRNA1	12878.4	-0.599724	0.0806626	-7.43497	1.0459e-13	5.67663e-12
Bmin.gene3819.mRNA1	8608.49	-0.897117	0.120799	-7.42651	1.11502e-13	6.04062e-12
Bmin.gene17230.mRNA1	474.095	1.20713	0.162572	7.42524	1.12577e-13	6.08764e-12
Bmin.gene8018.mRNA1	655.786	1.15796	0.156005	7.42254	1.14892e-13	6.20143e-12
Bmin.gene15758.mRNA1	824.798	1.2733	0.171552	7.42225	1.1515e-13	6.20399e-12
Bmin.gene10301.mRNA1	1291.6	0.924932	0.124633	7.42124	1.16025e-13	6.23968e-12
Bmin.gene17558.mRNA1	2354.15	-0.876285	0.118085	-7.42081	1.16406e-13	6.24874e-12
Bmin.gene29290.mRNA1	4312.57	-1.53533	0.207026	-7.41613	1.20594e-13	6.46179e-12
Bmin.gene25079.mRNA1	1136.25	-0.831394	0.112277	-7.40482	1.31328e-13	7.02413e-12
Bmin.gene22929.mRNA1	585.018	-1.24455	0.168108	-7.40327	1.32868e-13	7.08076e-12
Bmin.gene29955.mRNA1	2538.73	-1.0177	0.137463	-7.40339	1.32748e-13	7.08076e-12
Bmin.gene10523.mRNA1	2214.29	-0.863733	0.116775	-7.39657	1.39742e-13	7.43362e-12
Bmin.gene23227.mRNA1	8355.1	-1.56876	0.212275	-7.39022	1.46581e-13	7.78333e-12
Bmin.gene20840.mRNA1	747.67	0.867542	0.117436	7.38734	1.49796e-13	7.93975e-12
Bmin.gene8532.mRNA1	983.882	1.00255	0.135765	7.38446	1.53072e-13	8.09877e-12
Bmin.gene11591.mRNA1	2572.8	-0.735542	0.0996457	-7.38157	1.56432e-13	8.2617e-12
Bmin.gene28463.mRNA1	15064.6	-0.52888	0.0716741	-7.37896	1.59531e-13	8.41028e-12
Bmin.gene9959.mRNA1	390.628	1.16681	0.158192	7.37591	1.63227e-13	8.58973e-12
Bmin.gene14030.mRNA1	922.336	1.01146	0.137223	7.37093	1.69437e-13	8.90059e-12
Bmin.gene4037.mRNA1	448.164	1.1543	0.156718	7.36549	1.76493e-13	9.23823e-12
Bmin.gene27327.mRNA1	1924.31	-0.710376	0.0964437	-7.36571	1.76204e-13	9.23823e-12
Bmin.gene6533.mRNA1	1936.9	-1.15887	0.157393	-7.36292	1.79932e-13	9.40154e-12
Bmin.gene9175.mRNA1	1893.56	0.695238	0.0944407	7.36164	1.81663e-13	9.47303e-12
Bmin.gene29329.mRNA1	353.598	1.47519	0.200401	7.3612	1.82267e-13	9.47303e-12
Bmin.gene32684.mRNA1	2634.2	-0.898378	0.122039	-7.36138	1.82016e-13	9.47303e-12
Bmin.gene31716.mRNA1	792.599	-0.984934	0.133823	-7.35997	1.83952e-13	9.54378e-12
Bmin.gene4916.mRNA1	4599.72	-0.869979	0.118232	-7.35822	1.86381e-13	9.64698e-12
Bmin.gene20042.mRNA1	1334.07	-0.834005	0.113346	-7.35806	1.86597e-13	9.64698e-12
Bmin.gene5349.mRNA1	668.667	1.0407	0.141492	7.35521	1.90629e-13	9.83813e-12
Bmin.gene29308.mRNA1	648.574	-1.77467	0.241704	-7.34234	2.09887e-13	1.0813e-11
Bmin.gene26298.mRNA1	4735.41	0.641884	0.0874386	7.34097	2.12059e-13	1.09058e-11
Bmin.gene29104.mRNA1	717.955	1.00634	0.137155	7.33728	2.17977e-13	1.11906e-11
Bmin.gene13103.mRNA1	11997.7	-1.09608	0.149408	-7.33619	2.1976e-13	1.12429e-11
Bmin.gene26953.mRNA1	450.535	1.5388	0.20975	7.33634	2.19506e-13	1.12429e-11
Bmin.gene5158.mRNA1	1159.21	1.02951	0.140357	7.33493	2.21836e-13	1.13294e-11
Bmin.gene9626.mRNA1	564.604	0.930126	0.126834	7.33344	2.24325e-13	1.14367e-11
Bmin.gene19863.mRNA1	3465.7	-0.81818	0.111603	-7.33118	2.28143e-13	1.16112e-11
Bmin.gene7115.mRNA1	6211.97	-0.588367	0.0802637	-7.33042	2.2943e-13	1.16565e-11
Bmin.gene24288.mRNA1	2228.89	1.50912	0.20604	7.32441	2.39958e-13	1.21704e-11
Bmin.gene4770.mRNA1	1477.76	-0.870112	0.118864	-7.32024	2.47533e-13	1.2533e-11
Bmin.gene138.mRNA1	1266.22	0.760634	0.103924	7.31916	2.49521e-13	1.2612e-11
Bmin.gene21411.mRNA1	1059.92	1.01616	0.138898	7.31585	2.5576e-13	1.29052e-11
Bmin.gene29376.mRNA1	2671.6	-1.41706	0.193751	-7.31379	2.59703e-13	1.30816e-11
Bmin.gene3645.mRNA1	3459.05	1.49815	0.20493	7.31053	2.66099e-13	1.33809e-11
Bmin.gene30138.mRNA1	392.324	-1.62747	0.222917	-7.3008	2.86061e-13	1.43602e-11
Bmin.gene23570.mRNA1	989.008	0.903079	0.123794	7.29502	2.98625e-13	1.49654e-11
Bmin.gene386.mRNA1	827.424	1.25183	0.171722	7.28986	3.10269e-13	1.55224e-11
Bmin.gene11670.mRNA1	1731.36	1.05838	0.145244	7.28688	3.17223e-13	1.58434e-11
Bmin.gene24407.mRNA1	240.774	1.5168	0.208174	7.28622	3.18776e-13	1.58939e-11
Bmin.gene8198.mRNA1	3655.29	-0.883793	0.121319	-7.28487	3.21976e-13	1.60263e-11
Bmin.gene9682.mRNA1	2972.36	-0.727111	0.09982	-7.28422	3.23538e-13	1.60769e-11
Bmin.gene18556.mRNA1	8745.56	0.909462	0.124861	7.2838	3.24553e-13	1.61001e-11
Bmin.gene8496.mRNA1	1126.79	-0.878189	0.120597	-7.28201	3.28885e-13	1.62875e-11
Bmin.gene16548.mRNA1	1427.78	-0.808523	0.111087	-7.27829	3.38074e-13	1.67145e-11
Bmin.gene19343.mRNA1	2852.63	-1.48777	0.204459	-7.27661	3.4231e-13	1.68955e-11
Bmin.gene14752.mRNA1	77.3649	2.23768	0.307725	7.27168	3.55042e-13	1.74946e-11
Bmin.gene12723.mRNA1	258.73	1.31955	0.181635	7.26488	3.73369e-13	1.83362e-11
Bmin.gene18330.mRNA1	849.383	0.98857	0.136073	7.265	3.73036e-13	1.83362e-11
Bmin.gene17517.mRNA1	2371.45	-0.758447	0.104437	-7.26227	3.8065e-13	1.86573e-11
Bmin.gene32606.mRNA1	4894.89	0.922155	0.126982	7.26208	3.81176e-13	1.86573e-11
Bmin.gene20809.mRNA1	1339.33	0.895087	0.123274	7.26095	3.84373e-13	1.87826e-11
Bmin.gene19052.mRNA1	938.679	0.865487	0.119219	7.25966	3.88072e-13	1.89318e-11
Bmin.gene31387.mRNA1	4783.34	-0.9813	0.135192	-7.25854	3.91284e-13	1.9057e-11
Bmin.gene16702.mRNA1	5016.63	-0.65129	0.0897346	-7.25796	3.9297e-13	1.90759e-11
Bmin.gene22894.mRNA1	1982.54	-0.725279	0.0999302	-7.25785	3.93279e-13	1.90759e-11
Bmin.gene25951.mRNA1	632.776	1.12105	0.154462	7.25774	3.93619e-13	1.90759e-11
Bmin.gene28006.mRNA1	7167.25	0.804319	0.110828	7.25735	3.94736e-13	1.90986e-11
Bmin.gene11598.mRNA1	819.336	0.939917	0.129578	7.25368	4.05604e-13	1.95922e-11
Bmin.gene10214.mRNA1	1262.5	-0.908368	0.125241	-7.25294	4.07812e-13	1.96344e-11
Bmin.gene29906.mRNA1	805.432	1.06065	0.146233	7.25314	4.07231e-13	1.96344e-11
Bmin.gene4789.mRNA1	1274.63	0.950806	0.131205	7.24674	4.26924e-13	2.0521e-11
Bmin.gene10027.mRNA1	1090.83	0.980674	0.135365	7.24464	4.33576e-13	2.07897e-11
Bmin.gene14735.mRNA1	6314.98	-0.830538	0.114643	-7.24453	4.33929e-13	2.07897e-11
Bmin.gene26242.mRNA1	2165.09	-1.07161	0.147981	-7.24153	4.43637e-13	2.12203e-11
Bmin.gene22632.mRNA1	2086.65	-0.654536	0.0904028	-7.24022	4.47958e-13	2.13922e-11
Bmin.gene1576.mRNA1	2353.66	-1.05227	0.145457	-7.23423	4.68184e-13	2.23218e-11
Bmin.gene24119.mRNA1	1076.06	-0.91618	0.12667	-7.23283	4.73037e-13	2.25167e-11
Bmin.gene16526.mRNA1	921.526	1.26438	0.174856	7.23096	4.79577e-13	2.27911e-11
Bmin.gene25389.mRNA1	1382.9	1.11198	0.153876	7.22648	4.9569e-13	2.35189e-11
Bmin.gene16703.mRNA1	2001.11	-0.842391	0.116666	-7.22055	5.17792e-13	2.4528e-11
Bmin.gene3247.mRNA1	168.118	-1.43489	0.198736	-7.22005	5.19698e-13	2.45787e-11
Bmin.gene32327.mRNA1	463.174	-1.18596	0.164291	-7.21863	5.25149e-13	2.47966e-11
Bmin.gene27457.mRNA1	1430.31	-1.11683	0.154766	-7.21627	5.34346e-13	2.51905e-11
Bmin.gene27451.mRNA1	366.127	1.55924	0.216091	7.2157	5.36584e-13	2.52555e-11
Bmin.gene22073.mRNA1	2260.05	0.803391	0.111403	7.21158	5.53058e-13	2.59893e-11
Bmin.gene13158.mRNA1	1681.79	0.73526	0.101961	7.21122	5.54533e-13	2.60171e-11
Bmin.gene20150.mRNA1	2838.58	-1.09554	0.152113	-7.20215	5.92715e-13	2.77642e-11
Bmin.gene25780.mRNA1	890.72	0.918495	0.12755	7.20106	5.97482e-13	2.7943e-11
Bmin.gene15191.mRNA1	2149.22	-0.688187	0.0956514	-7.19474	6.25791e-13	2.92205e-11
Bmin.gene26468.mRNA1	4459.31	-0.642298	0.0892925	-7.19319	6.32927e-13	2.95068e-11
Bmin.gene12139.mRNA1	4245.49	-0.888459	0.123619	-7.18705	6.6208e-13	3.08171e-11
Bmin.gene12689.mRNA1	7200.72	-0.807423	0.112352	-7.18653	6.64578e-13	3.08845e-11
Bmin.gene3412.mRNA1	6011.11	-0.570248	0.0793528	-7.18624	6.66017e-13	3.09026e-11
Bmin.gene9577.mRNA1	1631.53	-0.904232	0.125924	-7.18076	6.93251e-13	3.21155e-11
Bmin.gene2801.mRNA1	2614.94	0.773702	0.107753	7.18032	6.95462e-13	3.2149e-11
Bmin.gene18593.mRNA1	2531.17	0.839339	0.116896	7.18019	6.9616e-13	3.2149e-11
Bmin.gene22265.mRNA1	1080.61	-1.23556	0.172194	-7.17543	7.20792e-13	3.32344e-11
Bmin.gene31157.mRNA1	741.925	-1.162	0.16197	-7.17417	7.27479e-13	3.34902e-11
Bmin.gene4531.mRNA1	979.186	-0.843416	0.117572	-7.17362	7.30414e-13	3.35728e-11
Bmin.gene461.mRNA1	2422.42	0.66272	0.0924055	7.17187	7.39818e-13	3.3952e-11
Bmin.gene20006.mRNA1	3794.88	-0.677048	0.0944092	-7.17142	7.42219e-13	3.40091e-11
Bmin.gene10423.mRNA1	2256.4	-1.05593	0.147275	-7.16974	7.51429e-13	3.43776e-11
Bmin.gene14168.mRNA1	2585.08	0.786586	0.109777	7.16533	7.7601e-13	3.5447e-11
Bmin.gene31889.mRNA1	156.89	-1.60592	0.224173	-7.16375	7.84999e-13	3.5802e-11
Bmin.gene10973.mRNA1	1382	1.01936	0.142532	7.15181	8.56416e-13	3.89988e-11
Bmin.gene21967.mRNA1	6625.01	-0.599221	0.0838174	-7.14913	8.73318e-13	3.9707e-11
Bmin.gene13879.mRNA1	622.863	1.0044	0.140531	7.14718	8.8577e-13	4.02109e-11
Bmin.gene24538.mRNA1	1838.36	-0.809107	0.113297	-7.14146	9.23475e-13	4.1858e-11
Bmin.gene26786.mRNA1	4473.78	-0.901767	0.126334	-7.13796	9.47284e-13	4.28712e-11
Bmin.gene6665.mRNA1	2421.49	-1.65816	0.232361	-7.13613	9.59983e-13	4.33791e-11
Bmin.gene24970.mRNA1	3280.45	-0.94565	0.132554	-7.13406	9.74509e-13	4.3968e-11
Bmin.gene999.mRNA1	6045.83	-0.663698	0.093055	-7.13232	9.86882e-13	4.44581e-11
Bmin.gene8760.mRNA1	2358.29	-1.59681	0.223932	-7.13079	9.97975e-13	4.48891e-11
Bmin.gene30096.mRNA1	320.964	1.25384	0.175867	7.12945	1.00774e-12	4.5259e-11
Bmin.gene7215.mRNA1	3457.98	0.714111	0.100203	7.12667	1.02825e-12	4.60997e-11
Bmin.gene9076.mRNA1	819.952	-1.0127	0.142108	-7.12628	1.03116e-12	4.60997e-11
Bmin.gene9200.mRNA1	4020.21	-0.776173	0.108916	-7.12633	1.03081e-12	4.60997e-11
Bmin.gene6854.mRNA1	1140.18	-0.899594	0.126269	-7.12444	1.04504e-12	4.66493e-11
Bmin.gene22883.mRNA1	1048.01	-0.97246	0.136538	-7.12229	1.06147e-12	4.73108e-11
Bmin.gene2582.mRNA1	430.314	1.17677	0.165247	7.12128	1.06927e-12	4.75867e-11
Bmin.gene5841.mRNA1	2952.06	0.876221	0.123083	7.11892	1.08778e-12	4.82235e-11
Bmin.gene19327.mRNA1	6629.49	-0.665806	0.0935274	-7.11884	1.08843e-12	4.82235e-11
Bmin.gene20719.mRNA1	2291.71	1.22717	0.172384	7.11883	1.0885e-12	4.82235e-11
Bmin.gene23578.mRNA1	2065.42	1.24859	0.175463	7.11599	1.11112e-12	4.91515e-11
Bmin.gene10530.mRNA1	613.782	1.15535	0.162383	7.11499	1.11922e-12	4.94356e-11
Bmin.gene6294.mRNA1	870.934	-1.07049	0.15049	-7.11331	1.1329e-12	4.99649e-11
Bmin.gene3854.mRNA1	1246.95	-1.01755	0.143064	-7.11253	1.13938e-12	5.01752e-11
Bmin.gene8209.mRNA1	844.62	0.95848	0.134826	7.10903	1.16865e-12	5.13875e-11
Bmin.gene10576.mRNA1	2413.43	0.763756	0.107497	7.10491	1.20399e-12	5.28624e-11
Bmin.gene19655.mRNA1	4423.57	-0.550143	0.0774531	-7.10292	1.22152e-12	5.35522e-11
Bmin.gene29223.mRNA1	924.73	1.20897	0.170244	7.10142	1.23485e-12	5.40559e-11
Bmin.gene5102.mRNA1	1012.62	0.861854	0.12138	7.10044	1.24364e-12	5.43598e-11
Bmin.gene22289.mRNA1	520.56	1.0701	0.150779	7.09716	1.27343e-12	5.55792e-11
Bmin.gene27583.mRNA1	18071.1	-0.730858	0.102988	-7.09651	1.27942e-12	5.57582e-11
Bmin.gene24661.mRNA1	1343.97	1.00359	0.141463	7.09435	1.29962e-12	5.65547e-11
Bmin.gene20983.mRNA1	3376.5	-0.804196	0.113378	-7.09306	1.31179e-12	5.69999e-11
Bmin.gene9284.mRNA1	956.545	-0.928484	0.130942	-7.09083	1.33313e-12	5.78415e-11
Bmin.gene11427.mRNA1	32198.6	-0.648406	0.0914876	-7.08736	1.36698e-12	5.90491e-11
Bmin.gene12260.mRNA1	5833.32	-0.623658	0.0879949	-7.08744	1.36619e-12	5.90491e-11
Bmin.gene17866.mRNA1	1169.77	0.848223	0.119675	7.08775	1.36314e-12	5.90491e-11
Bmin.gene22102.mRNA1	2672.02	-0.720852	0.101716	-7.08688	1.37165e-12	5.91638e-11
Bmin.gene3217.mRNA1	1234.21	0.963872	0.136241	7.07478	1.49688e-12	6.44712e-11
Bmin.gene22978.mRNA1	895.081	0.804633	0.113768	7.07257	1.52088e-12	6.54089e-11
Bmin.gene283.mRNA1	832.823	1.05882	0.149999	7.05886	1.67873e-12	7.20922e-11
Bmin.gene1615.mRNA1	79.5288	-2.08142	0.294924	-7.05747	1.69565e-12	7.27128e-11
Bmin.gene4515.mRNA1	2231.14	-0.753264	0.106757	-7.05589	1.71499e-12	7.34349e-11
Bmin.gene19137.mRNA1	3538.07	-0.952799	0.135091	-7.053	1.75104e-12	7.48695e-11
Bmin.gene2761.mRNA1	2782.19	1.24792	0.176986	7.05094	1.77719e-12	7.58777e-11
Bmin.gene7933.mRNA1	9177.77	-0.725791	0.102945	-7.05027	1.78571e-12	7.61308e-11
Bmin.gene984.mRNA1	1042.63	0.785572	0.111476	7.047	1.82816e-12	7.78276e-11
Bmin.gene28115.mRNA1	1318.74	-0.856019	0.121477	-7.04676	1.83134e-12	7.78506e-11
Bmin.gene6428.mRNA1	4201.72	-1.06588	0.151302	-7.04468	1.85886e-12	7.89062e-11
Bmin.gene28635.mRNA1	22652.5	-0.871218	0.123709	-7.04248	1.88845e-12	8.0047e-11
Bmin.gene21736.mRNA1	610.193	-0.918937	0.130489	-7.04223	1.89187e-12	8.00766e-11
Bmin.gene24683.mRNA1	5816.03	-0.599044	0.085085	-7.04054	1.91499e-12	8.09385e-11
Bmin.gene30280.mRNA1	2282.41	-0.710897	0.101016	-7.03746	1.95777e-12	8.2628e-11
Bmin.gene22263.mRNA1	426.271	1.24991	0.177619	7.03705	1.96357e-12	8.27542e-11
Bmin.gene5227.mRNA1	2177	-0.886245	0.12602	-7.03258	2.02753e-12	8.52057e-11
Bmin.gene16574.mRNA1	2418.18	-0.898796	0.127804	-7.03261	2.02711e-12	8.52057e-11
Bmin.gene2836.mRNA1	2089.58	0.978572	0.139153	7.03237	2.03051e-12	8.5209e-11
Bmin.gene17943.mRNA1	3519.8	1.36731	0.194653	7.02433	2.15093e-12	9.01337e-11
Bmin.gene21923.mRNA1	3820.9	-0.843058	0.120048	-7.02268	2.17651e-12	9.10758e-11
Bmin.gene21366.mRNA1	1347.35	1.15194	0.164054	7.02173	2.19139e-12	9.15683e-11
Bmin.gene5096.mRNA1	661.604	0.907267	0.129252	7.01937	2.22871e-12	9.29959e-11
Bmin.gene21250.mRNA1	2544.34	1.17972	0.168132	7.01658	2.27359e-12	9.47341e-11
Bmin.gene1918.mRNA1	1945.15	0.805936	0.114887	7.01502	2.29919e-12	9.5665e-11
Bmin.gene12861.mRNA1	6695.11	-0.924085	0.1318	-7.01129	2.36124e-12	9.79698e-11
Bmin.gene21026.mRNA1	2956.79	-0.883539	0.126015	-7.01139	2.3596e-12	9.79698e-11
Bmin.gene18811.mRNA1	576.409	1.38504	0.197571	7.01034	2.37736e-12	9.84996e-11
Bmin.gene4632.mRNA1	1116.96	-1.30437	0.186119	-7.00824	2.4133e-12	9.9848e-11
Bmin.gene3945.mRNA1	2360.55	-0.614859	0.0877871	-7.00398	2.48797e-12	1.02793e-10
Bmin.gene3612.mRNA1	1015.63	0.87773	0.125329	7.0034	2.49821e-12	1.03071e-10
Bmin.gene20180.mRNA1	306.336	1.38573	0.197885	7.00274	2.50999e-12	1.03412e-10
Bmin.gene6408.mRNA1	1553.86	1.7078	0.24394	7.00091	2.54298e-12	1.04625e-10
Bmin.gene16633.mRNA1	2190.73	0.604896	0.0864079	7.00046	2.55117e-12	1.04815e-10
Bmin.gene23274.mRNA1	431.542	1.31653	0.188404	6.98776	2.79303e-12	1.14592e-10
Bmin.gene19474.mRNA1	1136.11	0.775547	0.11102	6.98562	2.83599e-12	1.16192e-10
Bmin.gene5079.mRNA1	1486.9	1.0005	0.143262	6.98371	2.87488e-12	1.17622e-10
Bmin.gene7321.mRNA1	417.732	-1.23048	0.176333	-6.97819	2.99008e-12	1.22166e-10
Bmin.gene6577.mRNA1	2222.29	-0.793558	0.113747	-6.97651	3.0261e-12	1.23323e-10
Bmin.gene8712.mRNA1	9791.04	-0.725379	0.103977	-6.97632	3.03008e-12	1.23323e-10
Bmin.gene31353.mRNA1	1551.7	-1.24064	0.177837	-6.97628	3.031e-12	1.23323e-10
Bmin.gene4688.mRNA1	6900.63	-0.682125	0.0978064	-6.97424	3.07536e-12	1.24956e-10
Bmin.gene9109.mRNA1	1939.27	0.75975	0.108961	6.97265	3.11028e-12	1.262e-10
Bmin.gene3493.mRNA1	925.278	0.95239	0.136606	6.9718	3.12914e-12	1.2679e-10
Bmin.gene1131.mRNA1	1382.35	0.914599	0.131209	6.97058	3.15644e-12	1.27702e-10
Bmin.gene28674.mRNA1	1849.64	-1.32975	0.190771	-6.9704	3.16031e-12	1.27702e-10
Bmin.gene9703.mRNA1	1855.36	1.19548	0.171682	6.96337	3.32225e-12	1.34061e-10
Bmin.gene2426.mRNA1	1765.12	-1.50408	0.216063	-6.96131	3.37122e-12	1.35851e-10
Bmin.gene9852.mRNA1	1953.75	0.799239	0.114901	6.95587	3.50405e-12	1.4101e-10
Bmin.gene14498.mRNA1	480.408	-1.03413	0.148688	-6.95501	3.52538e-12	1.41675e-10
Bmin.gene15454.mRNA1	1535.59	0.667593	0.09601	6.95337	3.56658e-12	1.43135e-10
Bmin.gene2857.mRNA1	4276.32	-0.6973	0.100293	-6.95262	3.58564e-12	1.43704e-10
Bmin.gene27928.mRNA1	2926.07	-1.07423	0.154577	-6.94946	3.66674e-12	1.46754e-10
Bmin.gene2095.mRNA1	466.185	1.08418	0.156159	6.94281	3.84386e-12	1.53634e-10
Bmin.gene14017.mRNA1	3047.74	0.735436	0.106037	6.93566	4.04328e-12	1.61167e-10
Bmin.gene20315.mRNA1	1541.97	-1.04672	0.150917	-6.93577	4.04002e-12	1.61167e-10
Bmin.gene25836.mRNA1	6237.98	-0.770322	0.111093	-6.93404	4.08979e-12	1.628e-10
Bmin.gene10622.mRNA1	1575.24	-0.784813	0.11319	-6.93361	4.10225e-12	1.63076e-10
Bmin.gene12097.mRNA1	2274.37	0.728283	0.105047	6.93292	4.12239e-12	1.63655e-10
Bmin.gene17645.mRNA1	1312.58	-0.727986	0.105036	-6.93084	4.1836e-12	1.65861e-10
Bmin.gene12108.mRNA1	3984.72	-1.02617	0.148066	-6.93052	4.19283e-12	1.66003e-10
Bmin.gene26876.mRNA1	763.248	-1.13493	0.163793	-6.92904	4.23721e-12	1.67535e-10
Bmin.gene28488.mRNA1	1597.76	1.2196	0.176043	6.92786	4.27244e-12	1.68475e-10
Bmin.gene29070.mRNA1	1985.39	1.16046	0.167506	6.9279	4.27138e-12	1.68475e-10
Bmin.gene4155.mRNA1	751.633	0.901066	0.130106	6.92563	4.34039e-12	1.70469e-10
Bmin.gene17764.mRNA1	2134.49	0.732993	0.105837	6.9257	4.33831e-12	1.70469e-10
Bmin.gene23641.mRNA1	1548.03	1.51964	0.219419	6.92576	4.33648e-12	1.70469e-10
Bmin.gene7479.mRNA1	305.578	-1.70879	0.246829	-6.92295	4.42324e-12	1.73491e-10
Bmin.gene5627.mRNA1	557.961	1.33132	0.192319	6.92249	4.43781e-12	1.73831e-10
Bmin.gene19196.mRNA1	6611.11	-0.737953	0.106627	-6.9209	4.48784e-12	1.75557e-10
Bmin.gene995.mRNA1	3638.2	-0.792459	0.114578	-6.91634	4.63461e-12	1.81012e-10
Bmin.gene17963.mRNA1	1181.48	-1.06463	0.153933	-6.91619	4.63961e-12	1.81012e-10
Bmin.gene2189.mRNA1	323.065	-2.07181	0.299635	-6.91445	4.69688e-12	1.83004e-10
Bmin.gene1325.mRNA1	2589.04	0.973315	0.140781	6.9137	4.7218e-12	1.83247e-10
Bmin.gene15755.mRNA1	1667.62	-0.909082	0.131489	-6.91375	4.7201e-12	1.83247e-10
Bmin.gene27224.mRNA1	641.29	1.19197	0.172404	6.91382	4.71765e-12	1.83247e-10
Bmin.gene15285.mRNA1	806.838	-0.934253	0.135172	-6.91157	4.79319e-12	1.85528e-10
Bmin.gene28305.mRNA1	1904.54	-1.54129	0.223001	-6.91159	4.79254e-12	1.85528e-10
Bmin.gene15138.mRNA1	1661.59	0.973348	0.140875	6.90931	4.87018e-12	1.8826e-10
Bmin.gene29188.mRNA1	2805.97	-0.777256	0.112574	-6.90439	5.04195e-12	1.94644e-10
Bmin.gene835.mRNA1	1798.52	1.05689	0.153188	6.89932	5.2251e-12	2.01187e-10
Bmin.gene22714.mRNA1	1028.45	0.926856	0.13434	6.89933	5.22498e-12	2.01187e-10
Bmin.gene6777.mRNA1	3306.95	-0.912702	0.132316	-6.8979	5.27766e-12	2.0268e-10
Bmin.gene14259.mRNA1	17989	-0.529017	0.0766917	-6.89798	5.27489e-12	2.0268e-10
Bmin.gene1761.mRNA1	1929.86	1.13162	0.1641	6.89591	5.35223e-12	2.05276e-10
Bmin.gene8578.mRNA1	4151.65	-0.932546	0.135281	-6.89339	5.4479e-12	2.08673e-10
Bmin.gene2125.mRNA1	4669.18	-0.691945	0.100383	-6.89305	5.46089e-12	2.08898e-10
Bmin.gene9464.mRNA1	1047.72	-0.910859	0.132186	-6.89076	5.5496e-12	2.12016e-10
Bmin.gene15867.mRNA1	2148.86	0.647163	0.0939288	6.88993	5.58183e-12	2.12971e-10
Bmin.gene22749.mRNA1	1804.91	0.812274	0.117896	6.88974	5.5896e-12	2.12991e-10
Bmin.gene6263.mRNA1	1259.02	0.840778	0.122143	6.88353	5.83853e-12	2.22189e-10
Bmin.gene22060.mRNA1	1698.01	0.807907	0.117397	6.88183	5.9088e-12	2.24573e-10
Bmin.gene26684.mRNA1	662.654	-1.32128	0.192095	-6.87826	6.05874e-12	2.29974e-10
Bmin.gene3071.mRNA1	4143.83	-0.916138	0.133198	-6.87802	6.06885e-12	2.30061e-10
Bmin.gene8797.mRNA1	2439	-0.702007	0.102095	-6.87604	6.15383e-12	2.32982e-10
Bmin.gene29385.mRNA1	6593.06	-1.1941	0.173702	-6.87439	6.22539e-12	2.35388e-10
Bmin.gene22392.mRNA1	7638.1	-0.744272	0.108287	-6.87317	6.2791e-12	2.37115e-10
Bmin.gene22108.mRNA1	2358.42	0.799613	0.116358	6.872	6.33101e-12	2.38768e-10
Bmin.gene7512.mRNA1	15592.1	-0.934271	0.13596	-6.87168	6.3449e-12	2.38986e-10
Bmin.gene31413.mRNA1	10621.1	0.553608	0.0806094	6.86778	6.5207e-12	2.45294e-10
Bmin.gene15812.mRNA1	430.181	1.21452	0.176874	6.86658	6.57597e-12	2.47056e-10
Bmin.gene12749.mRNA1	3587.34	-0.674292	0.098236	-6.864	6.69597e-12	2.51244e-10
Bmin.gene3132.mRNA1	650.386	-1.14428	0.166812	-6.85968	6.90154e-12	2.58627e-10
Bmin.gene15656.mRNA1	1168.94	-0.982251	0.143399	-6.84977	7.39669e-12	2.7683e-10
Bmin.gene8343.mRNA1	598.919	0.918825	0.134223	6.84549	7.62156e-12	2.84884e-10
Bmin.gene16184.mRNA1	1510.85	1.37533	0.200983	6.843	7.75513e-12	2.89509e-10
Bmin.gene20511.mRNA1	556.138	-1.14818	0.167821	-6.84169	7.82633e-12	2.91796e-10
Bmin.gene17113.mRNA1	2017.94	-1.1257	0.164552	-6.84099	7.86504e-12	2.92498e-10
Bmin.gene20596.mRNA1	1453.27	1.15533	0.168881	6.84111	7.8582e-12	2.92498e-10
Bmin.gene9320.mRNA1	1076.48	-0.846856	0.123807	-6.84012	7.91251e-12	2.93892e-10
Bmin.gene19912.mRNA1	1296.27	0.869895	0.127212	6.83814	8.02295e-12	2.97618e-10
Bmin.gene15785.mRNA1	366.074	-1.14866	0.168257	-6.82684	8.68079e-12	3.21615e-10
Bmin.gene25877.mRNA1	3387.33	-0.670761	0.0983063	-6.82317	8.90509e-12	3.29511e-10
Bmin.gene338.mRNA1	3281.56	0.780048	0.11435	6.8216	9.00315e-12	3.32721e-10
Bmin.gene7334.mRNA1	126.694	-1.57309	0.230711	-6.81845	9.20304e-12	3.39681e-10
Bmin.gene23952.mRNA1	5713.3	-0.800072	0.117378	-6.81622	9.34667e-12	3.4455e-10
Bmin.gene5994.mRNA1	950.197	1.16708	0.171384	6.80978	9.77499e-12	3.59889e-10
Bmin.gene8521.mRNA1	798.915	-0.966066	0.14195	-6.80567	1.00582e-11	3.69852e-10
Bmin.gene28396.mRNA1	622.769	1.41147	0.20757	6.79995	1.04655e-11	3.84348e-10
Bmin.gene19212.mRNA1	11655.8	-0.687557	0.101132	-6.7986	1.05643e-11	3.87493e-10
Bmin.gene23338.mRNA1	3376.19	0.822643	0.121082	6.7941	1.08995e-11	3.99289e-10
Bmin.gene15254.mRNA1	4811.15	1.04185	0.153357	6.79361	1.09365e-11	4.00148e-10
Bmin.gene6096.mRNA1	415.356	1.30919	0.192722	6.79317	1.097e-11	4.00874e-10
Bmin.gene2038.mRNA1	6293.43	-0.599604	0.0883083	-6.7899	1.12213e-11	4.0955e-10
Bmin.gene14668.mRNA1	6100.44	-0.737759	0.108715	-6.78618	1.15144e-11	4.19726e-10
Bmin.gene2027.mRNA1	386.617	1.48447	0.218888	6.78186	1.18637e-11	4.31389e-10
Bmin.gene23344.mRNA1	3806.68	-0.707814	0.104367	-6.78201	1.18518e-11	4.31389e-10
Bmin.gene13862.mRNA1	545.989	-0.89942	0.132636	-6.78111	1.19257e-11	4.33109e-10
Bmin.gene4900.mRNA1	10879.9	-0.815162	0.12023	-6.78004	1.2014e-11	4.35778e-10
Bmin.gene11962.mRNA1	3225.32	0.701584	0.103539	6.77605	1.2351e-11	4.4745e-10
Bmin.gene8272.mRNA1	543.218	-1.85457	0.273819	-6.77297	1.26166e-11	4.5651e-10
Bmin.gene5720.mRNA1	774.07	1.02499	0.151408	6.76974	1.29015e-11	4.66247e-10
Bmin.gene20231.mRNA1	2355.22	-0.797421	0.117815	-6.76843	1.30184e-11	4.69894e-10
Bmin.gene26514.mRNA1	3224.4	0.726265	0.107308	6.76803	1.30545e-11	4.70618e-10
Bmin.gene11373.mRNA1	559.04	-2.00995	0.297023	-6.76699	1.3149e-11	4.73446e-10
Bmin.gene16434.mRNA1	3104.68	-0.902373	0.133387	-6.76509	1.33225e-11	4.79106e-10
Bmin.gene2969.mRNA1	2104.38	-0.898279	0.13286	-6.7611	1.36945e-11	4.91818e-10
Bmin.gene19162.mRNA1	939.651	0.977459	0.144574	6.76094	1.37095e-11	4.91818e-10
Bmin.gene20014.mRNA1	11820	-0.654238	0.0968008	-6.7586	1.39328e-11	4.99222e-10
Bmin.gene23483.mRNA1	968.165	1.04077	0.1541	6.75387	1.43957e-11	5.1518e-10
Bmin.gene20194.mRNA1	1746.54	-1.03328	0.153108	-6.74867	1.49208e-11	5.33324e-10
Bmin.gene25716.mRNA1	4541.75	-0.538876	0.0798547	-6.74821	1.49679e-11	5.34356e-10
Bmin.gene18388.mRNA1	1495.66	0.861453	0.127683	6.74683	1.51105e-11	5.38795e-10
Bmin.gene23769.mRNA1	2104.31	0.675708	0.10017	6.74562	1.52377e-11	5.42672e-10
Bmin.gene13276.mRNA1	1880.35	0.907354	0.134539	6.74416	1.53919e-11	5.47502e-10
Bmin.gene9954.mRNA1	1748.26	0.767972	0.11389	6.74312	1.5502e-11	5.50753e-10
Bmin.gene5502.mRNA1	1218.95	0.901836	0.133751	6.74267	1.55499e-11	5.51787e-10
Bmin.gene26222.mRNA1	3147.4	-0.898607	0.133306	-6.74095	1.57356e-11	5.57702e-10
Bmin.gene18201.mRNA1	579.215	1.19677	0.177551	6.74043	1.57915e-11	5.59013e-10
Bmin.gene13295.mRNA1	2044.52	-0.808587	0.119999	-6.7383	1.60254e-11	5.6661e-10
Bmin.gene14265.mRNA1	2956.48	-0.677937	0.10069	-6.73294	1.66274e-11	5.87189e-10
Bmin.gene17552.mRNA1	1767.17	-0.76299	0.113452	-6.72522	1.75332e-11	6.18433e-10
Bmin.gene1219.mRNA1	4845.84	-1.19401	0.177549	-6.72496	1.75635e-11	6.18761e-10
Bmin.gene16692.mRNA1	370.559	1.39973	0.208184	6.72353	1.77371e-11	6.24128e-10
Bmin.gene16214.mRNA1	3917.9	-0.721177	0.107307	-6.72068	1.80874e-11	6.35695e-10
Bmin.gene22800.mRNA1	934.467	-1.06728	0.158832	-6.71953	1.82317e-11	6.40002e-10
Bmin.gene20597.mRNA1	1528.1	0.693012	0.10318	6.7165	1.86141e-11	6.52648e-10
Bmin.gene1029.mRNA1	5667.53	-0.935151	0.139236	-6.71632	1.86369e-11	6.52669e-10
Bmin.gene22425.mRNA1	554.298	-1.27377	0.189693	-6.71494	1.88148e-11	6.58116e-10
Bmin.gene10129.mRNA1	440.185	1.27301	0.189603	6.71405	1.893e-11	6.61358e-10
Bmin.gene26264.mRNA1	259.013	-1.40949	0.210022	-6.71115	1.93101e-11	6.73837e-10
Bmin.gene17107.mRNA1	822.103	1.20112	0.179073	6.70742	1.98094e-11	6.90442e-10
Bmin.gene11388.mRNA1	3976.95	0.944785	0.140876	6.70648	1.99371e-11	6.9407e-10
Bmin.gene19892.mRNA1	1016.11	0.805331	0.120136	6.7035	2.0349e-11	7.07571e-10
Bmin.gene3841.mRNA1	548.283	1.15681	0.172594	6.70248	2.04908e-11	7.11662e-10
Bmin.gene6118.mRNA1	4786.31	1.19009	0.177568	6.70217	2.05346e-11	7.12343e-10
Bmin.gene11756.mRNA1	1486.7	1.06351	0.158802	6.69706	2.12653e-11	7.3682e-10
Bmin.gene24675.mRNA1	3751.12	-0.547999	0.0818454	-6.69553	2.14889e-11	7.43692e-10
Bmin.gene9431.mRNA1	310.728	1.26945	0.189706	6.69166	2.20656e-11	7.62753e-10
Bmin.gene9898.mRNA1	2523.09	-0.697472	0.104246	-6.69064	2.22195e-11	7.67172e-10
Bmin.gene7948.mRNA1	1477.37	-1.05748	0.158077	-6.68961	2.23761e-11	7.71672e-10
Bmin.gene2560.mRNA1	799.918	0.91461	0.136813	6.68512	2.30741e-11	7.9451e-10
Bmin.gene23200.mRNA1	775.68	0.963157	0.144079	6.68493	2.31041e-11	7.9451e-10
Bmin.gene32498.mRNA1	1661.63	-1.11261	0.166438	-6.68483	2.31193e-11	7.9451e-10
Bmin.gene18288.mRNA1	701.958	1.39427	0.208601	6.68392	2.32633e-11	7.98526e-10
Bmin.gene13231.mRNA1	3106.94	-0.816566	0.122258	-6.67904	2.40505e-11	8.24585e-10
Bmin.gene18865.mRNA1	1628.67	-1.28938	0.193086	-6.67773	2.4267e-11	8.31038e-10
Bmin.gene17847.mRNA1	964.797	-0.929357	0.139209	-6.67599	2.45572e-11	8.39999e-10
Bmin.gene25911.mRNA1	1371.57	-0.73272	0.109832	-6.6713	2.53547e-11	8.6627e-10
Bmin.gene27268.mRNA1	758.62	-0.953577	0.142974	-6.66957	2.56548e-11	8.75508e-10
Bmin.gene18031.mRNA1	968.234	0.938181	0.1407	6.66795	2.59403e-11	8.84224e-10
Bmin.gene15674.mRNA1	3997.42	-0.836194	0.125417	-6.66731	2.60526e-11	8.87026e-10
Bmin.gene13729.mRNA1	10822.3	-0.787371	0.118121	-6.66577	2.63277e-11	8.95356e-10
Bmin.gene23231.mRNA1	842.056	0.893502	0.13413	6.66147	2.71093e-11	9.20871e-10
Bmin.gene16199.mRNA1	2240.62	0.725288	0.108883	6.6612	2.71602e-11	9.21537e-10
Bmin.gene26767.mRNA1	1596.88	0.753158	0.113076	6.66064	2.72639e-11	9.23987e-10
Bmin.gene5419.mRNA1	384.698	-1.34094	0.201384	-6.65863	2.76387e-11	9.35612e-10
Bmin.gene16283.mRNA1	595.507	-1.03766	0.155898	-6.65604	2.81299e-11	9.51146e-10
Bmin.gene23317.mRNA1	1130.35	1.10365	0.165832	6.65524	2.82835e-11	9.55242e-10
Bmin.gene31655.mRNA1	771.853	1.10494	0.166161	6.64985	2.93391e-11	9.89758e-10
Bmin.gene7346.mRNA1	284.591	1.2515	0.188214	6.64933	2.9443e-11	9.92123e-10
Bmin.gene28021.mRNA1	622.814	0.927418	0.139592	6.64377	3.05763e-11	1.02913e-09
Bmin.gene26417.mRNA1	1177.08	0.824384	0.124115	6.64212	3.0921e-11	1.03954e-09
Bmin.gene26328.mRNA1	1927.1	-0.856758	0.129036	-6.63968	3.14355e-11	1.05564e-09
Bmin.gene25190.mRNA1	2182.53	1.02091	0.153783	6.63862	3.16628e-11	1.06206e-09
Bmin.gene16100.mRNA1	731.741	-1.72876	0.260421	-6.63832	3.17275e-11	1.06302e-09
Bmin.gene25526.mRNA1	2255.67	-0.64695	0.0974802	-6.63674	3.20707e-11	1.07329e-09
Bmin.gene25933.mRNA1	6589.07	-0.576528	0.0869309	-6.63202	3.31124e-11	1.1069e-09
Bmin.gene3815.mRNA1	6772.54	-0.587871	0.0886478	-6.63154	3.32209e-11	1.10926e-09
Bmin.gene8021.mRNA1	1762.7	0.856289	0.129189	6.62817	3.39872e-11	1.13356e-09
Bmin.gene6941.mRNA1	692.874	0.953583	0.143926	6.6255	3.46075e-11	1.15294e-09
Bmin.gene11906.mRNA1	720.892	1.21442	0.183366	6.62293	3.52149e-11	1.17185e-09
Bmin.gene14949.mRNA1	2126.88	1.25073	0.18886	6.62252	3.53131e-11	1.17379e-09
Bmin.gene26041.mRNA1	507.656	1.17013	0.176705	6.62191	3.54581e-11	1.17728e-09
Bmin.gene15984.mRNA1	1982.19	-0.741294	0.111977	-6.62004	3.59097e-11	1.19093e-09
Bmin.gene15957.mRNA1	2474.05	0.978151	0.147782	6.61888	3.61942e-11	1.19902e-09
Bmin.gene24376.mRNA1	244.929	-1.35888	0.205393	-6.616	3.69039e-11	1.22115e-09
Bmin.gene1803.mRNA1	364.896	1.36359	0.206347	6.60822	3.88981e-11	1.28569e-09
Bmin.gene32429.mRNA1	474.728	1.41761	0.214541	6.60763	3.90527e-11	1.28935e-09
Bmin.gene24390.mRNA1	219.635	-1.67799	0.253965	-6.60717	3.91748e-11	1.29193e-09
Bmin.gene3163.mRNA1	2207.77	-0.786607	0.119073	-6.6061	3.94577e-11	1.29981e-09
Bmin.gene16547.mRNA1	1423.89	-1.20534	0.182519	-6.60391	4.00448e-11	1.31767e-09
Bmin.gene3924.mRNA1	1212.28	-0.825641	0.125105	-6.59959	4.12288e-11	1.35512e-09
Bmin.gene14838.mRNA1	2090.85	-0.626949	0.0951007	-6.59248	4.32544e-11	1.42011e-09
Bmin.gene22759.mRNA1	807.332	0.981123	0.148875	6.59023	4.39145e-11	1.44017e-09
Bmin.gene930.mRNA1	7652.04	-0.626032	0.0950007	-6.58976	4.40537e-11	1.44313e-09
Bmin.gene11551.mRNA1	563.896	1.07213	0.162788	6.58605	4.51696e-11	1.47804e-09
Bmin.gene12625.mRNA1	522.813	-1.04441	0.1587	-6.58102	4.67225e-11	1.52715e-09
Bmin.gene6319.mRNA1	937.949	0.969446	0.14734	6.57966	4.71537e-11	1.53954e-09
Bmin.gene5122.mRNA1	925.563	1.16973	0.17781	6.57852	4.75147e-11	1.5496e-09
Bmin.gene16429.mRNA1	2097.93	0.863236	0.13127	6.57604	4.83145e-11	1.57394e-09
Bmin.gene22672.mRNA1	1459.49	1.08344	0.164766	6.57559	4.84611e-11	1.57697e-09
Bmin.gene1337.mRNA1	2513.22	-1.09944	0.167251	-6.57357	4.91228e-11	1.59673e-09
Bmin.gene32236.mRNA1	3952.1	-0.826187	0.125727	-6.5713	4.98775e-11	1.61948e-09
Bmin.gene12122.mRNA1	6260.29	0.878298	0.133722	6.56808	5.09671e-11	1.65303e-09
Bmin.gene30117.mRNA1	171.699	-1.90298	0.289839	-6.56563	5.18119e-11	1.67858e-09
Bmin.gene17190.mRNA1	1203.26	1.33279	0.203163	6.56018	5.37415e-11	1.73918e-09
Bmin.gene12489.mRNA1	3198.68	1.16698	0.177993	6.55635	5.51403e-11	1.78249e-09
Bmin.gene28339.mRNA1	1465.89	1.02051	0.155706	6.55409	5.59807e-11	1.80767e-09
Bmin.gene31431.mRNA1	1733.77	-0.762109	0.11629	-6.55354	5.61887e-11	1.8124e-09
Bmin.gene863.mRNA1	663.306	0.9593	0.146395	6.5528	5.64672e-11	1.81803e-09
Bmin.gene27533.mRNA1	1563.01	-0.918872	0.140227	-6.55275	5.6487e-11	1.81803e-09
Bmin.gene4986.mRNA1	1015.71	-1.2815	0.195666	-6.54945	5.77498e-11	1.85664e-09
Bmin.gene7701.mRNA1	1952.83	0.679652	0.103779	6.549	5.79244e-11	1.86022e-09
Bmin.gene16549.mRNA1	194.431	-1.47041	0.224539	-6.54859	5.80837e-11	1.8633e-09
Bmin.gene9999.mRNA1	9728.89	-0.687174	0.10499	-6.54512	5.94489e-11	1.90502e-09
Bmin.gene26917.mRNA1	660.537	-0.798414	0.122014	-6.54363	6.0045e-11	1.92017e-09
Bmin.gene29509.mRNA1	854.262	0.981662	0.150018	6.54361	6.00524e-11	1.92017e-09
Bmin.gene24701.mRNA1	1932.24	-0.854941	0.130737	-6.5394	6.17676e-11	1.97127e-09
Bmin.gene31465.mRNA1	2242.52	0.687752	0.105171	6.53936	6.17843e-11	1.97127e-09
Bmin.gene28284.mRNA1	5243.83	1.13081	0.17295	6.53833	6.22098e-11	1.98269e-09
Bmin.gene12273.mRNA1	652.824	1.11026	0.169816	6.53802	6.23405e-11	1.98471e-09
Bmin.gene5914.mRNA1	3320.85	0.600189	0.0918244	6.53627	6.30705e-11	2.00578e-09
Bmin.gene16275.mRNA1	819.945	1.11644	0.170837	6.53515	6.35463e-11	2.01873e-09
Bmin.gene12337.mRNA1	1489.87	-0.913662	0.139815	-6.53478	6.37018e-11	2.02149e-09
Bmin.gene16007.mRNA1	6357.3	-0.958868	0.146785	-6.53246	6.46969e-11	2.05085e-09
Bmin.gene14819.mRNA1	1044.52	0.734411	0.112448	6.53113	6.52731e-11	2.06467e-09
Bmin.gene16225.mRNA1	1624.63	0.96433	0.14765	6.53121	6.52404e-11	2.06467e-09
Bmin.gene4267.mRNA1	1111.83	0.895935	0.137188	6.53072	6.54529e-11	2.06813e-09
Bmin.gene8587.mRNA1	2043.58	-1.01636	0.155642	-6.53008	6.5735e-11	2.07481e-09
Bmin.gene22515.mRNA1	1147.24	0.935274	0.143263	6.52837	6.64887e-11	2.09635e-09
Bmin.gene9838.mRNA1	1334.91	0.827287	0.126735	6.52767	6.68002e-11	2.10392e-09
Bmin.gene4118.mRNA1	1124.24	1.02685	0.157473	6.52082	6.99223e-11	2.1999e-09
Bmin.gene19814.mRNA1	916.249	-0.791506	0.121407	-6.51942	7.05795e-11	2.2182e-09
Bmin.gene19295.mRNA1	981.147	1.18857	0.182331	6.51876	7.08889e-11	2.22555e-09
Bmin.gene12236.mRNA1	1705.34	1.12129	0.172071	6.51647	7.19829e-11	2.25748e-09
Bmin.gene22023.mRNA1	1441.5	0.951538	0.146047	6.51528	7.25523e-11	2.27292e-09
Bmin.gene13181.mRNA1	504.418	1.28078	0.196713	6.51093	7.46879e-11	2.33733e-09
Bmin.gene774.mRNA1	447.327	1.02632	0.157646	6.51027	7.50152e-11	2.34508e-09
Bmin.gene11781.mRNA1	3220.33	-0.652315	0.100229	-6.50824	7.60375e-11	2.37452e-09
Bmin.gene14204.mRNA1	1968.89	-0.758186	0.116502	-6.5079	7.62103e-11	2.37739e-09
Bmin.gene10569.mRNA1	8231.46	0.794656	0.122114	6.50748	7.64232e-11	2.38151e-09
Bmin.gene19780.mRNA1	1218.59	1.14802	0.176501	6.50431	7.80516e-11	2.42968e-09
Bmin.gene2519.mRNA1	368.476	-1.64736	0.253315	-6.50323	7.86157e-11	2.44465e-09
Bmin.gene18887.mRNA1	1506.16	0.947512	0.145761	6.50044	8.00842e-11	2.48768e-09
Bmin.gene20253.mRNA1	4599.82	-1.27216	0.195711	-6.50022	8.02027e-11	2.48874e-09
Bmin.gene10690.mRNA1	1006.3	-0.846016	0.130225	-6.49658	8.21657e-11	2.54696e-09
Bmin.gene6633.mRNA1	9994.35	-0.626147	0.0964604	-6.49123	8.51392e-11	2.63636e-09
Bmin.gene19232.mRNA1	6690.7	-0.578894	0.0891854	-6.4909	8.53228e-11	2.63926e-09
Bmin.gene25302.mRNA1	3202.5	-0.747866	0.11523	-6.49019	8.57289e-11	2.64904e-09
Bmin.gene9527.mRNA1	1187.71	-1.18386	0.182536	-6.48563	8.83638e-11	2.7276e-09
Bmin.gene24772.mRNA1	2028.64	-0.651543	0.100466	-6.48523	8.85952e-11	2.73187e-09
Bmin.gene20127.mRNA1	3361.65	0.611437	0.094363	6.47963	9.19465e-11	2.83224e-09
Bmin.gene15052.mRNA1	1824.86	1.06492	0.164377	6.47849	9.26421e-11	2.85068e-09
Bmin.gene21896.mRNA1	1140.78	1.0939	0.169082	6.46969	9.82065e-11	3.01875e-09
Bmin.gene7468.mRNA1	2096.29	-0.843934	0.130507	-6.46657	1.0025e-10	3.07833e-09
Bmin.gene6597.mRNA1	1128.22	1.05145	0.162647	6.4646	1.01564e-10	3.11546e-09
Bmin.gene21494.mRNA1	15085.6	-1.00501	0.155468	-6.46439	1.01705e-10	3.11652e-09
Bmin.gene3276.mRNA1	2364.25	1.41256	0.218564	6.46291	1.02711e-10	3.14407e-09
Bmin.gene17221.mRNA1	350.493	1.08915	0.168573	6.46101	1.04004e-10	3.18033e-09
Bmin.gene24166.mRNA1	12942.5	-0.579379	0.0896846	-6.46018	1.04578e-10	3.19456e-09
Bmin.gene31041.mRNA1	795.524	-1.0305	0.159569	-6.45802	1.06082e-10	3.23714e-09
Bmin.gene17614.mRNA1	1055.4	1.32535	0.205237	6.45765	1.06343e-10	3.24174e-09
Bmin.gene12143.mRNA1	1131.54	-0.710388	0.110034	-6.45606	1.07465e-10	3.27255e-09
Bmin.gene26189.mRNA1	1375.19	1.07772	0.166942	6.45566	1.07751e-10	3.27788e-09
Bmin.gene6403.mRNA1	6141.5	-0.841832	0.130481	-6.45175	1.10567e-10	3.36007e-09
Bmin.gene19270.mRNA1	928.175	1.11835	0.173443	6.44792	1.13396e-10	3.44249e-09
Bmin.gene2083.mRNA1	15595.6	-0.644024	0.0998884	-6.44744	1.13756e-10	3.44987e-09
Bmin.gene6769.mRNA1	2344.76	0.618076	0.0958731	6.44681	1.14226e-10	3.46056e-09
Bmin.gene20120.mRNA1	555.276	0.993646	0.154195	6.44408	1.163e-10	3.51975e-09
Bmin.gene3035.mRNA1	1337.4	-0.842896	0.130844	-6.44197	1.17931e-10	3.56545e-09
Bmin.gene1962.mRNA1	1385.68	0.980109	0.152188	6.44012	1.19381e-10	3.60557e-09
Bmin.gene19484.mRNA1	5529.5	0.665739	0.103403	6.43827	1.20843e-10	3.646e-09
Bmin.gene23441.mRNA1	404.158	-1.78022	0.276725	-6.43318	1.24963e-10	3.76258e-09
Bmin.gene25015.mRNA1	1195.24	0.944907	0.14688	6.43319	1.24957e-10	3.76258e-09
Bmin.gene12419.mRNA1	1089.31	0.819875	0.127483	6.43127	1.26544e-10	3.80372e-09
Bmin.gene27789.mRNA1	599.382	-1.43156	0.222595	-6.43121	1.26588e-10	3.80372e-09
Bmin.gene32082.mRNA1	790.065	0.735189	0.114362	6.42864	1.28748e-10	3.86467e-09
Bmin.gene15810.mRNA1	457.472	-1.09623	0.17055	-6.42762	1.29616e-10	3.88676e-09
Bmin.gene26243.mRNA1	831.818	-1.68724	0.2626	-6.42513	1.31759e-10	3.94699e-09
Bmin.gene9137.mRNA1	1448.45	0.77625	0.120841	6.42376	1.32952e-10	3.9787e-09
Bmin.gene12442.mRNA1	1998.61	0.861488	0.134182	6.42032	1.35992e-10	4.06553e-09
Bmin.gene26650.mRNA1	1728.88	0.75771	0.118039	6.41917	1.37023e-10	4.09218e-09
Bmin.gene12381.mRNA1	1176.87	1.55969	0.243039	6.41744	1.38587e-10	4.1347e-09
Bmin.gene2627.mRNA1	949.185	1.02757	0.160148	6.4164	1.39534e-10	4.15873e-09
Bmin.gene3682.mRNA1	345.97	1.56651	0.244179	6.41541	1.40441e-10	4.18154e-09
Bmin.gene26481.mRNA1	759.652	1.63621	0.255054	6.41514	1.40696e-10	4.18488e-09
Bmin.gene7122.mRNA1	206.623	-1.99902	0.311657	-6.41417	1.41589e-10	4.20718e-09
Bmin.gene3469.mRNA1	2025.1	0.750523	0.117026	6.4133	1.424e-10	4.22702e-09
Bmin.gene18107.mRNA1	290.146	1.1665	0.181916	6.41227	1.43372e-10	4.2516e-09
Bmin.gene25944.mRNA1	704.436	-0.992549	0.154807	-6.41154	1.44059e-10	4.26767e-09
Bmin.gene23143.mRNA1	1344.72	1.05669	0.164816	6.41133	1.44252e-10	4.26907e-09
Bmin.gene16515.mRNA1	3502.42	-0.663935	0.103592	-6.40913	1.46355e-10	4.32697e-09
Bmin.gene28822.mRNA1	1289.85	0.746899	0.116554	6.4082	1.47247e-10	4.34897e-09
Bmin.gene20265.mRNA1	1321.42	1.02127	0.159407	6.40665	1.48756e-10	4.38911e-09
Bmin.gene11952.mRNA1	1385.26	0.911555	0.142318	6.40504	1.50327e-10	4.43103e-09
Bmin.gene28180.mRNA1	907.214	0.894194	0.139642	6.40345	1.51901e-10	4.47294e-09
Bmin.gene20534.mRNA1	2004.97	-1.47335	0.230106	-6.4029	1.52455e-10	4.4803e-09
Bmin.gene23406.mRNA1	1791.06	1.14049	0.178117	6.40305	1.52305e-10	4.4803e-09
Bmin.gene9099.mRNA1	2010.58	0.877613	0.137133	6.3997	1.55682e-10	4.566e-09
Bmin.gene21253.mRNA1	2226.04	-0.800608	0.1251	-6.39977	1.55615e-10	4.566e-09
Bmin.gene28322.mRNA1	1634.86	0.739278	0.115532	6.39892	1.56476e-10	4.58472e-09
Bmin.gene17537.mRNA1	2284.92	0.786631	0.12295	6.398	1.57428e-10	4.60803e-09
Bmin.gene563.mRNA1	1628.35	-0.775477	0.121285	-6.39384	1.61775e-10	4.72974e-09
Bmin.gene2590.mRNA1	639.117	0.922799	0.144329	6.39371	1.61908e-10	4.72974e-09
Bmin.gene21565.mRNA1	2672.88	-0.725071	0.113417	-6.39295	1.62712e-10	4.74852e-09
Bmin.gene29903.mRNA1	1331.27	-0.656108	0.102678	-6.38998	1.65906e-10	4.83692e-09
Bmin.gene27921.mRNA1	453.58	0.864495	0.135347	6.38724	1.68906e-10	4.91951e-09
Bmin.gene24196.mRNA1	719.527	-0.846548	0.132559	-6.38617	1.70086e-10	4.94899e-09
Bmin.gene24820.mRNA1	7458.03	0.687073	0.10764	6.38307	1.73574e-10	5.04547e-09
Bmin.gene4083.mRNA1	13466.6	-0.514494	0.0806129	-6.38228	1.74465e-10	5.06526e-09
Bmin.gene11510.mRNA1	3915.89	-0.639514	0.100203	-6.38217	1.74599e-10	5.06526e-09
Bmin.gene17218.mRNA1	2690.64	-0.801498	0.125587	-6.38199	1.74802e-10	5.06617e-09
Bmin.gene32278.mRNA1	223.328	1.30046	0.203778	6.38175	1.75078e-10	5.06917e-09
Bmin.gene30069.mRNA1	609.857	1.2697	0.198992	6.38067	1.76316e-10	5.09998e-09
Bmin.gene2422.mRNA1	849.172	-0.763223	0.119663	-6.37807	1.79328e-10	5.18203e-09
Bmin.gene26829.mRNA1	2103.51	-0.856806	0.134359	-6.37699	1.80603e-10	5.21373e-09
Bmin.gene8459.mRNA1	2103.04	-1.14709	0.17992	-6.37555	1.82302e-10	5.25764e-09
Bmin.gene13252.mRNA1	1680.6	0.936164	0.146853	6.37485	1.83143e-10	5.2767e-09
Bmin.gene871.mRNA1	2030.09	-0.820836	0.128852	-6.37036	1.8859e-10	5.42832e-09
Bmin.gene21690.mRNA1	772.992	-1.00586	0.157955	-6.36804	1.91455e-10	5.5054e-09
Bmin.gene22029.mRNA1	1672.93	-0.616018	0.0967627	-6.36627	1.93675e-10	5.56381e-09
Bmin.gene24174.mRNA1	6759.64	-0.638831	0.10036	-6.36541	1.94771e-10	5.58984e-09
Bmin.gene30191.mRNA1	839.271	0.775949	0.121925	6.36414	1.96386e-10	5.6307e-09
Bmin.gene16327.mRNA1	1667.77	-0.913833	0.143637	-6.36209	1.99026e-10	5.69972e-09
Bmin.gene28610.mRNA1	185.558	-1.82445	0.286775	-6.36197	1.99181e-10	5.69972e-09
Bmin.gene10543.mRNA1	2450.66	-0.915413	0.143951	-6.3592	2.02806e-10	5.79359e-09
Bmin.gene23697.mRNA1	1363.19	0.70628	0.111068	6.35901	2.03052e-10	5.79359e-09
Bmin.gene24781.mRNA1	6276.73	-0.557931	0.0877385	-6.35902	2.03041e-10	5.79359e-09
Bmin.gene16137.mRNA1	1825.28	-1.05533	0.165993	-6.35768	2.04821e-10	5.83839e-09
Bmin.gene9350.mRNA1	950.09	-0.713158	0.112252	-6.3532	2.1088e-10	6.00527e-09
Bmin.gene10239.mRNA1	1255.43	-0.86004	0.135452	-6.34941	2.16149e-10	6.14937e-09
Bmin.gene2599.mRNA1	643.858	1.24593	0.196255	6.34856	2.17343e-10	6.17737e-09
Bmin.gene27028.mRNA1	3558.78	-0.881682	0.138891	-6.34802	2.18099e-10	6.19287e-09
Bmin.gene26371.mRNA1	2639.46	0.967868	0.152481	6.34746	2.18903e-10	6.20972e-09
Bmin.gene11526.mRNA1	668.468	-1.19364	0.18817	-6.34344	2.24696e-10	6.36789e-09
Bmin.gene5847.mRNA1	444.341	1.11111	0.175217	6.34132	2.27805e-10	6.44981e-09
Bmin.gene13890.mRNA1	276.366	1.56629	0.247128	6.33799	2.32786e-10	6.58448e-09
Bmin.gene11847.mRNA1	58.1937	-1.71062	0.269912	-6.33767	2.33263e-10	6.59163e-09
Bmin.gene11888.mRNA1	968.626	0.908831	0.143424	6.33666	2.34806e-10	6.62886e-09
Bmin.gene25094.mRNA1	625.547	1.02133	0.161204	6.33567	2.36316e-10	6.66511e-09
Bmin.gene11949.mRNA1	1990.07	-0.901393	0.14229	-6.33491	2.37482e-10	6.69159e-09
Bmin.gene16936.mRNA1	4692.07	-1.11437	0.175957	-6.3332	2.40128e-10	6.75966e-09
Bmin.gene7664.mRNA1	1226.11	-0.804237	0.127011	-6.33202	2.41972e-10	6.80507e-09
Bmin.gene20212.mRNA1	3920.06	-0.643146	0.101623	-6.32872	2.47201e-10	6.94548e-09
Bmin.gene7814.mRNA1	1191.25	-0.953704	0.150862	-6.32168	2.58741e-10	7.26277e-09
Bmin.gene11661.mRNA1	8093.26	-1.12291	0.177637	-6.32137	2.59255e-10	7.27026e-09
Bmin.gene11137.mRNA1	1913.17	-0.743218	0.11758	-6.32096	2.59948e-10	7.28275e-09
Bmin.gene23083.mRNA1	1690.17	-0.906441	0.14342	-6.32019	2.6125e-10	7.31226e-09
Bmin.gene4274.mRNA1	749.198	-1.00143	0.158575	-6.31519	2.69833e-10	7.54531e-09
Bmin.gene28977.mRNA1	3569.15	-0.585058	0.0926719	-6.31322	2.73293e-10	7.63481e-09
Bmin.gene9149.mRNA1	4293.38	0.845244	0.133902	6.31239	2.74751e-10	7.66826e-09
Bmin.gene27383.mRNA1	1379.15	-0.888876	0.140819	-6.3122	2.75097e-10	7.67064e-09
Bmin.gene11843.mRNA1	1630.61	-0.653503	0.103548	-6.31112	2.77015e-10	7.71681e-09
Bmin.gene5307.mRNA1	3524.8	0.965381	0.152992	6.31001	2.79021e-10	7.76533e-09
Bmin.gene18663.mRNA1	1812.29	0.858411	0.136072	6.30851	2.81737e-10	7.8335e-09
Bmin.gene1627.mRNA1	5086.7	-0.738214	0.117086	-6.30487	2.88437e-10	8.01222e-09
Bmin.gene12698.mRNA1	1767.43	0.753578	0.119535	6.30426	2.89568e-10	8.03606e-09
Bmin.gene11920.mRNA1	3071.65	-0.72818	0.115528	-6.30307	2.91814e-10	8.09076e-09
Bmin.gene7845.mRNA1	1158.63	-0.921592	0.146316	-6.29866	3.00239e-10	8.30946e-09
Bmin.gene15271.mRNA1	1766.86	-0.683353	0.108492	-6.29864	3.00267e-10	8.30946e-09
Bmin.gene26792.mRNA1	837.13	-0.9984	0.158574	-6.29612	3.05188e-10	8.43771e-09
Bmin.gene7839.mRNA1	3085.38	-0.701959	0.111521	-6.2944	3.08587e-10	8.52365e-09
Bmin.gene23183.mRNA1	2823.72	0.748179	0.11894	6.29041	3.16629e-10	8.7376e-09
Bmin.gene8078.mRNA1	2712.3	0.616495	0.0980224	6.28933	3.18849e-10	8.79061e-09
Bmin.gene10136.mRNA1	774.25	0.893684	0.142118	6.28831	3.20931e-10	8.83971e-09
Bmin.gene9849.mRNA1	3041.57	-0.638277	0.101515	-6.28754	3.2253e-10	8.87547e-09
Bmin.gene20077.mRNA1	3624.39	0.958034	0.152413	6.28576	3.26246e-10	8.96933e-09
Bmin.gene17501.mRNA1	656.643	0.947867	0.150812	6.28509	3.27664e-10	8.9999e-09
Bmin.gene22020.mRNA1	1034.26	-0.960451	0.152863	-6.28308	3.31924e-10	9.09992e-09
Bmin.gene24731.mRNA1	10457.8	-0.63245	0.100659	-6.28311	3.31875e-10	9.09992e-09
Bmin.gene9792.mRNA1	351.288	1.20941	0.192494	6.28284	3.32435e-10	9.10545e-09
Bmin.gene22723.mRNA1	1567.85	-0.873061	0.138974	-6.2822	3.33825e-10	9.13501e-09
Bmin.gene9720.mRNA1	3954.59	1.02157	0.162653	6.28072	3.37016e-10	9.21376e-09
Bmin.gene20086.mRNA1	6991.45	-0.505868	0.0805516	-6.28005	3.38456e-10	9.24453e-09
Bmin.gene11307.mRNA1	892.477	1.07903	0.171919	6.2764	3.46499e-10	9.45545e-09
Bmin.gene7771.mRNA1	1760.06	-0.712651	0.113597	-6.27349	3.53053e-10	9.62537e-09
Bmin.gene30168.mRNA1	1051.15	-1.04381	0.166401	-6.27288	3.54433e-10	9.65404e-09
Bmin.gene14434.mRNA1	315.255	-1.11968	0.178522	-6.27198	3.5648e-10	9.70081e-09
Bmin.gene18624.mRNA1	5204.84	-0.87949	0.140233	-6.27164	3.57257e-10	9.71296e-09
Bmin.gene14952.mRNA1	1252.05	0.933306	0.148844	6.27035	3.60244e-10	9.78514e-09
Bmin.gene23802.mRNA1	1802.4	0.910574	0.145269	6.26818	3.65282e-10	9.91282e-09
Bmin.gene628.mRNA1	1401.03	-1.01619	0.162155	-6.26682	3.685e-10	9.99093e-09
Bmin.gene24968.mRNA1	2275.84	0.688401	0.109857	6.26634	3.69637e-10	1.00125e-08
Bmin.gene26143.mRNA1	9526.13	-0.945805	0.151007	-6.26332	3.76878e-10	1.01993e-08
Bmin.gene29434.mRNA1	39939	-0.498064	0.079531	-6.26252	3.7881e-10	1.02421e-08
Bmin.gene5882.mRNA1	3070.48	-0.65391	0.104423	-6.26215	3.79716e-10	1.02572e-08
Bmin.gene13677.mRNA1	3953.88	0.679908	0.108624	6.2593	3.86703e-10	1.04364e-08
Bmin.gene20684.mRNA1	542.834	-1.00226	0.160195	-6.25653	3.93637e-10	1.06138e-08
Bmin.gene16845.mRNA1	1296.33	-1.11035	0.17749	-6.25587	3.95313e-10	1.06492e-08
Bmin.gene31173.mRNA1	342.602	-1.14683	0.183328	-6.25561	3.95968e-10	1.06571e-08
Bmin.gene93.mRNA1	573.363	1.13445	0.181522	6.24964	4.11391e-10	1.10621e-08
Bmin.gene7708.mRNA1	1563.19	0.703182	0.112548	6.24783	4.16206e-10	1.11813e-08
Bmin.gene10324.mRNA1	367.435	1.35563	0.216991	6.2474	4.17352e-10	1.12019e-08
Bmin.gene23889.mRNA1	1040.52	0.985832	0.157805	6.24715	4.18005e-10	1.12092e-08
Bmin.gene8156.mRNA1	862.06	-0.75343	0.120642	-6.24516	4.23371e-10	1.13427e-08
Bmin.gene10950.mRNA1	664.454	1.33792	0.214269	6.2441	4.26238e-10	1.14091e-08
Bmin.gene2273.mRNA1	852.583	0.860101	0.137796	6.24183	4.32475e-10	1.15656e-08
Bmin.gene7285.mRNA1	1142.35	0.789649	0.126514	6.24161	4.3308e-10	1.15712e-08
Bmin.gene12539.mRNA1	2498.27	-0.736075	0.117983	-6.23882	4.40876e-10	1.17688e-08
Bmin.gene20864.mRNA1	2388.23	-0.754485	0.121017	-6.23452	4.5316e-10	1.20748e-08
Bmin.gene24685.mRNA1	496.477	1.27419	0.204372	6.23465	4.52782e-10	1.20748e-08
Bmin.gene1023.mRNA1	4492.95	0.850547	0.13643	6.23432	4.53733e-10	1.20792e-08
Bmin.gene2578.mRNA1	271.953	1.21813	0.195497	6.23093	4.63677e-10	1.23327e-08
Bmin.gene7094.mRNA1	1795.68	-1.2425	0.199431	-6.23022	4.65782e-10	1.23775e-08
Bmin.gene10424.mRNA1	6230.43	-1.41162	0.226755	-6.2253	4.80642e-10	1.27609e-08
Bmin.gene14765.mRNA1	1868.63	-1.1514	0.185017	-6.22322	4.87059e-10	1.29196e-08
Bmin.gene27423.mRNA1	5605.5	-0.696197	0.111924	-6.22024	4.96382e-10	1.3155e-08
Bmin.gene20988.mRNA1	1145.59	0.780733	0.125529	6.21952	4.9869e-10	1.32043e-08
Bmin.gene832.mRNA1	2353.21	-0.562585	0.0905067	-6.21595	5.10153e-10	1.34957e-08
Bmin.gene32026.mRNA1	29974.8	-0.824574	0.132676	-6.21496	5.13372e-10	1.35686e-08
Bmin.gene30851.mRNA1	568.291	1.08774	0.175114	6.21164	5.24353e-10	1.38464e-08
Bmin.gene11467.mRNA1	7437.85	-0.758696	0.122144	-6.21149	5.24829e-10	1.38465e-08
Bmin.gene14219.mRNA1	2793.41	0.613815	0.0989157	6.20544	5.45429e-10	1.43771e-08
Bmin.gene2211.mRNA1	2843.15	-0.482713	0.0777961	-6.20485	5.47495e-10	1.44187e-08
Bmin.gene10790.mRNA1	435.3	-0.856609	0.138061	-6.20458	5.48437e-10	1.44306e-08
Bmin.gene19131.mRNA1	5119.66	-0.679849	0.109591	-6.20351	5.52193e-10	1.45164e-08
Bmin.gene1717.mRNA1	516.916	0.865814	0.139696	6.19785	5.7238e-10	1.50337e-08
Bmin.gene15706.mRNA1	2103.6	-0.759773	0.122632	-6.19553	5.8088e-10	1.52433e-08
Bmin.gene25495.mRNA1	392.605	1.18165	0.190734	6.19528	5.818e-10	1.52538e-08
Bmin.gene5065.mRNA1	645.975	0.913591	0.147482	6.19461	5.84311e-10	1.5306e-08
Bmin.gene12392.mRNA1	1949.79	-0.62444	0.100808	-6.19437	5.85196e-10	1.53156e-08
Bmin.gene10489.mRNA1	2333.16	-0.778915	0.125756	-6.19388	5.86997e-10	1.53463e-08
Bmin.gene23499.mRNA1	1794.41	-0.801041	0.12933	-6.19377	5.87412e-10	1.53463e-08
Bmin.gene21574.mRNA1	541.129	-0.82152	0.132688	-6.19136	5.9646e-10	1.55688e-08
Bmin.gene12276.mRNA1	9059.75	-0.764468	0.123498	-6.19012	6.01186e-10	1.56783e-08
Bmin.gene19180.mRNA1	1277.25	-1.52394	0.246194	-6.18997	6.01743e-10	1.56789e-08
Bmin.gene22437.mRNA1	14355.5	-0.547676	0.0885074	-6.18792	6.09641e-10	1.58706e-08
Bmin.gene21779.mRNA1	95.7024	1.83075	0.295907	6.1869	6.13607e-10	1.59597e-08
Bmin.gene8119.mRNA1	1143.47	0.719922	0.116367	6.18665	6.14568e-10	1.59706e-08
Bmin.gene24078.mRNA1	6560.97	-1.18855	0.192133	-6.18608	6.16791e-10	1.60142e-08
Bmin.gene3196.mRNA1	570.226	1.13967	0.18424	6.1858	6.17869e-10	1.60281e-08
Bmin.gene3395.mRNA1	977.398	1.17599	0.19012	6.18554	6.18909e-10	1.60328e-08
Bmin.gene17877.mRNA1	1232.79	0.959304	0.15509	6.18548	6.19141e-10	1.60328e-08
Bmin.gene19789.mRNA1	1290.24	0.882712	0.142767	6.1829	6.29361e-10	1.62831e-08
Bmin.gene28145.mRNA1	1638.84	-0.785453	0.127089	-6.18036	6.39569e-10	1.65327e-08
Bmin.gene28892.mRNA1	1706.35	-0.909337	0.14714	-6.18007	6.40741e-10	1.65339e-08
Bmin.gene29069.mRNA1	727.42	0.902217	0.145987	6.18011	6.40576e-10	1.65339e-08
Bmin.gene31761.mRNA1	578.501	-0.803263	0.129989	-6.17946	6.43194e-10	1.65827e-08
Bmin.gene13404.mRNA1	1558.6	0.818386	0.132442	6.17919	6.44314e-10	1.6597e-08
Bmin.gene25746.mRNA1	531.897	1.07908	0.174661	6.17816	6.48515e-10	1.66906e-08
Bmin.gene799.mRNA1	1561.67	0.593955	0.0961659	6.17636	6.55944e-10	1.6867e-08
Bmin.gene23133.mRNA1	4070.46	-0.510579	0.0826778	-6.17554	6.59392e-10	1.69409e-08
Bmin.gene21357.mRNA1	5884.31	-0.523788	0.0848218	-6.17516	6.60982e-10	1.69669e-08
Bmin.gene21210.mRNA1	412.117	-1.14857	0.186063	-6.173	6.7007e-10	1.71852e-08
Bmin.gene22829.mRNA1	679.006	0.753277	0.12207	6.17089	6.7907e-10	1.74009e-08
Bmin.gene22264.mRNA1	2160.09	-0.792407	0.128463	-6.16838	6.89915e-10	1.76634e-08
Bmin.gene29207.mRNA1	336.234	-0.995307	0.161443	-6.16505	7.04608e-10	1.80239e-08
Bmin.gene12666.mRNA1	519.942	-0.836601	0.135705	-6.16486	7.05443e-10	1.80296e-08
Bmin.gene14064.mRNA1	3738.78	0.697795	0.113207	6.1639	7.0973e-10	1.81234e-08
Bmin.gene12414.mRNA1	1898.12	-0.764601	0.124083	-6.16202	7.1823e-10	1.83245e-08
Bmin.gene23930.mRNA1	1627.09	0.964629	0.156601	6.15978	7.28445e-10	1.8569e-08
Bmin.gene20787.mRNA1	950.781	-0.980378	0.159172	-6.15922	7.31018e-10	1.86082e-08
Bmin.gene21165.mRNA1	6953.15	0.74534	0.121013	6.15918	7.31247e-10	1.86082e-08
Bmin.gene27732.mRNA1	2257.47	0.736511	0.119591	6.15859	7.33966e-10	1.86613e-08
Bmin.gene8359.mRNA1	3888.79	-0.755057	0.122682	-6.1546	7.5266e-10	1.912e-08
Bmin.gene13333.mRNA1	2158.81	-1.02987	0.167351	-6.15396	7.55731e-10	1.91815e-08
Bmin.gene14343.mRNA1	733.699	0.75655	0.122969	6.15236	7.63402e-10	1.93595e-08
Bmin.gene14336.mRNA1	1195.44	0.806496	0.13112	6.15082	7.70849e-10	1.95147e-08
Bmin.gene26942.mRNA1	929.687	-1.53857	0.250138	-6.1509	7.70453e-10	1.95147e-08
Bmin.gene21939.mRNA1	12652.8	-0.47636	0.0774488	-6.15065	7.71674e-10	1.95188e-08
Bmin.gene25532.mRNA1	2838.09	0.621176	0.101039	6.1479	7.85179e-10	1.98433e-08
Bmin.gene12900.mRNA1	3669.23	0.648947	0.10556	6.14765	7.8637e-10	1.98563e-08
Bmin.gene15480.mRNA1	404.399	-0.9732	0.158324	-6.14687	7.90269e-10	1.99377e-08
Bmin.gene21970.mRNA1	1924.95	1.09593	0.178298	6.14661	7.91572e-10	1.99535e-08
Bmin.gene7553.mRNA1	433.28	1.19617	0.19463	6.14587	7.95265e-10	2.00294e-08
Bmin.gene15437.mRNA1	4314.63	-0.747938	0.121742	-6.14362	8.06639e-10	2.02985e-08
Bmin.gene26806.mRNA1	290.79	1.41808	0.230843	6.14305	8.09529e-10	2.03538e-08
Bmin.gene25439.mRNA1	1812.47	-0.677778	0.110384	-6.14017	8.24347e-10	2.07086e-08
Bmin.gene11487.mRNA1	2416.46	-0.686524	0.111836	-6.13865	8.32246e-10	2.08892e-08
Bmin.gene21644.mRNA1	605.529	1.04085	0.169586	6.13758	8.37892e-10	2.1013e-08
Bmin.gene25750.mRNA1	1790.44	-0.748704	0.122007	-6.13659	8.43135e-10	2.11265e-08
Bmin.gene31832.mRNA1	2540.02	-0.745211	0.121449	-6.13601	8.46207e-10	2.11854e-08
Bmin.gene6358.mRNA1	611.359	1.09756	0.179024	6.13078	8.74492e-10	2.18749e-08
Bmin.gene5434.mRNA1	1590.79	-1.00518	0.164002	-6.12909	8.8384e-10	2.209e-08
Bmin.gene22674.mRNA1	974.329	0.816214	0.133178	6.12873	8.85809e-10	2.21204e-08
Bmin.gene1373.mRNA1	1526.49	-0.712934	0.116385	-6.12563	9.03245e-10	2.25367e-08
Bmin.gene13598.mRNA1	8764.5	-1.82996	0.298815	-6.12406	9.12217e-10	2.27413e-08
Bmin.gene490.mRNA1	524.951	1.30794	0.213602	6.12323	9.16974e-10	2.28405e-08
Bmin.gene31782.mRNA1	17850.3	-0.816893	0.133439	-6.12184	9.25028e-10	2.30216e-08
Bmin.gene11345.mRNA1	1181.94	0.745978	0.121867	6.12124	9.28492e-10	2.30883e-08
Bmin.gene19758.mRNA1	306.888	-1.83745	0.300287	-6.11897	9.41805e-10	2.33996e-08
Bmin.gene19077.mRNA1	1782.63	0.65889	0.107726	6.11633	9.57532e-10	2.37702e-08
Bmin.gene3223.mRNA1	2004.2	1.20429	0.196948	6.11477	9.6694e-10	2.39835e-08
Bmin.gene8649.mRNA1	1749.83	-0.585572	0.0957873	-6.11326	9.76183e-10	2.41924e-08
Bmin.gene10451.mRNA1	7800.17	0.565441	0.0925391	6.11029	9.94473e-10	2.46249e-08
Bmin.gene395.mRNA1	732.93	-1.42563	0.233358	-6.10922	1.00118e-09	2.47701e-08
Bmin.gene6906.mRNA1	670.155	0.885747	0.145019	6.10781	1.0101e-09	2.49698e-08
Bmin.gene25278.mRNA1	868.367	1.11317	0.182312	6.10586	1.02249e-09	2.5255e-08
Bmin.gene116.mRNA1	301.076	1.0353	0.169618	6.1037	1.03638e-09	2.55765e-08
Bmin.gene4080.mRNA1	2649	-0.587296	0.0962228	-6.1035	1.03769e-09	2.55874e-08
Bmin.gene25435.mRNA1	3095.13	-0.754321	0.123649	-6.10053	1.0572e-09	2.60466e-08
Bmin.gene26446.mRNA1	7135.18	0.656876	0.107684	6.10002	1.06053e-09	2.61067e-08
Bmin.gene23661.mRNA1	1095.92	-0.747179	0.122507	-6.09907	1.06686e-09	2.62406e-08
Bmin.gene16556.mRNA1	1490.78	0.893988	0.146693	6.09428	1.09933e-09	2.70166e-08
Bmin.gene20325.mRNA1	103.704	1.38996	0.228103	6.09353	1.10446e-09	2.71201e-08
Bmin.gene31403.mRNA1	442.31	0.946855	0.155395	6.09323	1.10658e-09	2.71495e-08
Bmin.gene1593.mRNA1	1793.38	-1.06764	0.175232	-6.09268	1.11033e-09	2.72187e-08
Bmin.gene7209.mRNA1	1520.71	-0.715689	0.117482	-6.09189	1.11586e-09	2.73317e-08
Bmin.gene27077.mRNA1	509.553	-0.954525	0.156718	-6.09071	1.12414e-09	2.75115e-08
Bmin.gene15719.mRNA1	1122.72	0.700111	0.114976	6.08917	1.13497e-09	2.77535e-08
Bmin.gene2236.mRNA1	2951	0.586269	0.0962986	6.08803	1.14311e-09	2.79292e-08
Bmin.gene12659.mRNA1	3555.17	-0.681544	0.111953	-6.08776	1.14499e-09	2.79377e-08
Bmin.gene20875.mRNA1	2746.32	0.56269	0.0924305	6.08771	1.14535e-09	2.79377e-08
Bmin.gene24112.mRNA1	263.291	1.05927	0.174044	6.08621	1.15615e-09	2.81778e-08
Bmin.gene12380.mRNA1	382.904	0.979773	0.161043	6.08392	1.17283e-09	2.85605e-08
Bmin.gene24812.mRNA1	4195.31	-0.61414	0.100962	-6.08291	1.18022e-09	2.87168e-08
Bmin.gene8009.mRNA1	431.654	1.02195	0.168015	6.08251	1.18314e-09	2.8764e-08
Bmin.gene28811.mRNA1	1354.22	0.912182	0.149991	6.08158	1.19003e-09	2.89076e-08
Bmin.gene10174.mRNA1	1053.36	-1.43981	0.236785	-6.08069	1.19669e-09	2.90269e-08
Bmin.gene30220.mRNA1	449.582	1.20356	0.197932	6.08066	1.19691e-09	2.90269e-08
Bmin.gene1574.mRNA1	2950.87	-0.842595	0.138619	-6.0785	1.2131e-09	2.93952e-08
Bmin.gene30676.mRNA1	1243.51	0.879121	0.144707	6.07517	1.23858e-09	2.99879e-08
Bmin.gene28939.mRNA1	139.162	-1.65643	0.272747	-6.07312	1.25451e-09	3.03485e-08
Bmin.gene18938.mRNA1	1136.09	-0.711923	0.117229	-6.07295	1.25584e-09	3.03559e-08
Bmin.gene17087.mRNA1	1797.55	0.840957	0.138497	6.07203	1.26306e-09	3.05053e-08
Bmin.gene15495.mRNA1	1940.93	-0.705168	0.116147	-6.07136	1.26831e-09	3.06069e-08
Bmin.gene5217.mRNA1	776.211	1.02867	0.169446	6.07077	1.27298e-09	3.06944e-08
Bmin.gene23447.mRNA1	2262.16	-0.93549	0.154117	-6.07	1.2791e-09	3.08167e-08
Bmin.gene5969.mRNA1	301.045	-1.3692	0.2256	-6.06917	1.28569e-09	3.09503e-08
Bmin.gene24420.mRNA1	283.716	-1.78632	0.294353	-6.06863	1.29007e-09	3.10164e-08
Bmin.gene30035.mRNA1	955.788	-0.774024	0.127546	-6.06857	1.29055e-09	3.10164e-08
Bmin.gene29333.mRNA1	2030.96	-0.835836	0.137742	-6.06813	1.29409e-09	3.10761e-08
Bmin.gene9315.mRNA1	666.005	-0.786015	0.129585	-6.06564	1.31432e-09	3.15362e-08
Bmin.gene1765.mRNA1	1434.63	-0.643471	0.106096	-6.06498	1.31966e-09	3.16386e-08
Bmin.gene10155.mRNA1	2481.2	0.990705	0.163359	6.06457	1.32305e-09	3.16938e-08
Bmin.gene574.mRNA1	2263.23	-0.749687	0.123646	-6.06318	1.33455e-09	3.19175e-08
Bmin.gene23180.mRNA1	1894.25	-0.592548	0.0977289	-6.06318	1.33453e-09	3.19175e-08
Bmin.gene16731.mRNA1	2402.62	0.74802	0.123392	6.06215	1.34313e-09	3.20966e-08
Bmin.gene14002.mRNA1	1217.33	-0.697827	0.115129	-6.06124	1.35078e-09	3.22532e-08
Bmin.gene21994.mRNA1	6092.93	-0.932746	0.153932	-6.05945	1.36589e-09	3.25874e-08
Bmin.gene13671.mRNA1	1018.06	-0.8123	0.13406	-6.05925	1.3676e-09	3.26017e-08
Bmin.gene5255.mRNA1	689.971	1.19787	0.19779	6.05628	1.39308e-09	3.31288e-08
Bmin.gene6877.mRNA1	999.825	0.980366	0.161876	6.05629	1.39296e-09	3.31288e-08
Bmin.gene30461.mRNA1	255.783	0.999025	0.164956	6.0563	1.39285e-09	3.31288e-08
Bmin.gene14907.mRNA1	5355.95	-0.563983	0.0931513	-6.05448	1.4087e-09	3.34732e-08
Bmin.gene14812.mRNA1	1228.59	0.881902	0.145675	6.05389	1.41392e-09	3.35701e-08
Bmin.gene23363.mRNA1	1798.93	-0.716679	0.118397	-6.05316	1.42029e-09	3.36941e-08
Bmin.gene18492.mRNA1	638.435	-0.954438	0.157745	-6.05051	1.4439e-09	3.42266e-08
Bmin.gene24754.mRNA1	186.184	1.51012	0.249641	6.04914	1.45623e-09	3.44911e-08
Bmin.gene27713.mRNA1	307.515	1.05796	0.174917	6.04835	1.46336e-09	3.4632e-08
Bmin.gene15671.mRNA1	2143.32	-1.07615	0.178021	-6.04507	1.49345e-09	3.53158e-08
Bmin.gene29867.mRNA1	428.273	-1.27347	0.210853	-6.03963	1.54472e-09	3.64988e-08
Bmin.gene13741.mRNA1	1948.15	0.625584	0.103625	6.03698	1.5703e-09	3.70734e-08
Bmin.gene10553.mRNA1	815.46	0.975432	0.161602	6.03601	1.57972e-09	3.7266e-08
Bmin.gene32059.mRNA1	435.244	-0.993963	0.164685	-6.03553	1.58439e-09	3.73462e-08
Bmin.gene30505.mRNA1	12283.8	-0.553596	0.091736	-6.03467	1.59289e-09	3.75164e-08
Bmin.gene31164.mRNA1	7520.18	-0.569255	0.0943416	-6.03397	1.59976e-09	3.76482e-08
Bmin.gene30754.mRNA1	5772.08	-0.76274	0.126415	-6.03362	1.60327e-09	3.77007e-08
Bmin.gene25215.mRNA1	2159.26	-0.722469	0.119761	-6.03257	1.61374e-09	3.79163e-08
Bmin.gene17767.mRNA1	2944.56	-0.665382	0.110343	-6.03014	1.63817e-09	3.84598e-08
Bmin.gene12338.mRNA1	70.6399	-1.72385	0.285905	-6.02947	1.64501e-09	3.85896e-08
Bmin.gene14797.mRNA1	3047.15	-0.746857	0.123887	-6.02855	1.65434e-09	3.87774e-08
Bmin.gene29972.mRNA1	928.135	-1.09059	0.180916	-6.02815	1.65843e-09	3.88423e-08
Bmin.gene52.mRNA1	602.413	0.933506	0.154927	6.02547	1.68624e-09	3.94622e-08
Bmin.gene28281.mRNA1	2941.55	-0.733884	0.1219	-6.02038	1.74006e-09	4.06895e-08
Bmin.gene8752.mRNA1	3416.92	-0.847356	0.140808	-6.01782	1.76781e-09	4.13055e-08
Bmin.gene14118.mRNA1	1179.15	0.614102	0.102097	6.01487	1.80035e-09	4.20324e-08
Bmin.gene22854.mRNA1	2902.88	0.799723	0.133005	6.01273	1.82421e-09	4.25558e-08
Bmin.gene2992.mRNA1	1466.76	-0.62703	0.104341	-6.00943	1.8618e-09	4.33982e-08
Bmin.gene21066.mRNA1	921.202	0.797342	0.132701	6.00856	1.87177e-09	4.35961e-08
Bmin.gene8538.mRNA1	529.914	0.875279	0.145678	6.00831	1.87463e-09	4.36282e-08
Bmin.gene28157.mRNA1	1060.68	0.615842	0.102553	6.00513	1.91174e-09	4.44565e-08
Bmin.gene9370.mRNA1	833.788	-0.818851	0.136362	-6.00497	1.91372e-09	4.44675e-08
Bmin.gene1549.mRNA1	749.655	-1.20897	0.201472	-6.00068	1.96488e-09	4.56202e-08
Bmin.gene22460.mRNA1	1805.28	0.635627	0.105942	5.99978	1.9758e-09	4.58376e-08
Bmin.gene15379.mRNA1	597.351	-0.81428	0.13585	-5.99397	2.04777e-09	4.74699e-08
Bmin.gene14716.mRNA1	332.901	1.27771	0.213237	5.99198	2.07295e-09	4.80158e-08
Bmin.gene4032.mRNA1	304.662	1.03533	0.172813	5.99107	2.08464e-09	4.82486e-08
Bmin.gene21129.mRNA1	961.244	0.959242	0.160117	5.9909	2.08684e-09	4.82615e-08
Bmin.gene31184.mRNA1	640.165	0.992635	0.165702	5.99048	2.09217e-09	4.83468e-08
Bmin.gene25594.mRNA1	608.013	-1.43101	0.238936	-5.98908	2.11032e-09	4.87279e-08
Bmin.gene24799.mRNA1	4066.59	0.722597	0.120666	5.98843	2.11875e-09	4.88841e-08
Bmin.gene16934.mRNA1	9201.36	-0.814875	0.136085	-5.988	2.12433e-09	4.89746e-08
Bmin.gene12298.mRNA1	14624	-0.519255	0.086744	-5.98606	2.1498e-09	4.95229e-08
Bmin.gene28508.mRNA1	1399.99	0.590138	0.0986231	5.98377	2.18032e-09	5.01865e-08
Bmin.gene13953.mRNA1	871.528	-1.24935	0.208902	-5.98055	2.22388e-09	5.11492e-08
Bmin.gene24472.mRNA1	2662.03	0.721171	0.120628	5.97847	2.25243e-09	5.17654e-08
Bmin.gene14182.mRNA1	4944.59	0.87875	0.146995	5.97808	2.25785e-09	5.18495e-08
Bmin.gene25561.mRNA1	1078.99	1.09573	0.183325	5.97699	2.27294e-09	5.21552e-08
Bmin.gene27739.mRNA1	801.279	0.785851	0.131509	5.97565	2.2917e-09	5.25447e-08
Bmin.gene30684.mRNA1	106.928	1.6618	0.278145	5.97459	2.30664e-09	5.28461e-08
Bmin.gene7942.mRNA1	297.018	1.07152	0.179367	5.97393	2.31612e-09	5.3022e-08
Bmin.gene31810.mRNA1	595.071	0.864927	0.144793	5.97353	2.32167e-09	5.31078e-08
Bmin.gene27688.mRNA1	1807.68	-0.570315	0.0955048	-5.97159	2.34956e-09	5.3704e-08
Bmin.gene32261.mRNA1	1939.14	-1.43363	0.240116	-5.97059	2.36398e-09	5.39916e-08
Bmin.gene7478.mRNA1	975.887	-0.841348	0.140919	-5.97043	2.36624e-09	5.40013e-08
Bmin.gene18353.mRNA1	363.14	1.0281	0.172223	5.9696	2.37836e-09	5.42358e-08
Bmin.gene1991.mRNA1	3758.5	-0.696399	0.11666	-5.96947	2.38022e-09	5.42361e-08
Bmin.gene8071.mRNA1	1028.67	-0.899206	0.150639	-5.96928	2.38309e-09	5.42361e-08
Bmin.gene23622.mRNA1	374.913	1.50372	0.251912	5.96922	2.3839e-09	5.42361e-08
Bmin.gene5182.mRNA1	2370.01	-0.899887	0.150762	-5.96892	2.38831e-09	5.42945e-08
Bmin.gene6336.mRNA1	1343.28	0.899136	0.150678	5.96726	2.41264e-09	5.48052e-08
Bmin.gene32280.mRNA1	46.7343	-1.84423	0.309109	-5.96629	2.42713e-09	5.50918e-08
Bmin.gene11509.mRNA1	426.26	1.16965	0.196112	5.96423	2.45794e-09	5.57481e-08
Bmin.gene30735.mRNA1	4077.99	0.722725	0.121195	5.96334	2.47136e-09	5.60092e-08
Bmin.gene25957.mRNA1	15722	-0.674565	0.113134	-5.96255	2.48336e-09	5.62379e-08
Bmin.gene21309.mRNA1	2979.52	-0.871756	0.146266	-5.96009	2.52096e-09	5.70455e-08
Bmin.gene1872.mRNA1	2169.91	0.87463	0.146787	5.95849	2.54574e-09	5.75619e-08
Bmin.gene9491.mRNA1	1080.03	1.06808	0.179276	5.95776	2.55718e-09	5.77762e-08
Bmin.gene4.mRNA1	996.192	-1.34078	0.22507	-5.95718	2.56621e-09	5.79357e-08
Bmin.gene4443.mRNA1	2023.75	0.715868	0.12021	5.95517	2.59797e-09	5.86078e-08
Bmin.gene6929.mRNA1	4963.38	-0.956191	0.160584	-5.95444	2.60964e-09	5.88258e-08
Bmin.gene27317.mRNA1	445.057	-1.19214	0.200244	-5.95342	2.6259e-09	5.9147e-08
Bmin.gene17961.mRNA1	649.483	0.910278	0.153006	5.94931	2.69276e-09	6.06067e-08
Bmin.gene1930.mRNA1	1410.88	0.720135	0.121123	5.94547	2.75672e-09	6.19987e-08
Bmin.gene20828.mRNA1	2589.29	-0.630054	0.105987	-5.94462	2.77095e-09	6.22713e-08
Bmin.gene19198.mRNA1	7040.83	-0.758847	0.127701	-5.9424	2.80882e-09	6.30741e-08
Bmin.gene20552.mRNA1	382.422	1.1501	0.193552	5.9421	2.8139e-09	6.314e-08
Bmin.gene25703.mRNA1	1771.74	0.571805	0.0962492	5.94088	2.83489e-09	6.35624e-08
Bmin.gene4028.mRNA1	3136.11	-0.532693	0.0896806	-5.93989	2.85209e-09	6.38993e-08
Bmin.gene27232.mRNA1	1086.02	0.80517	0.135598	5.93793	2.88641e-09	6.46191e-08
Bmin.gene19939.mRNA1	1081.25	0.649537	0.109404	5.93705	2.90197e-09	6.48688e-08
Bmin.gene29844.mRNA1	729.168	0.846534	0.142583	5.93714	2.90032e-09	6.48688e-08
Bmin.gene14464.mRNA1	1203.18	0.894985	0.150754	5.93674	2.9075e-09	6.49429e-08
Bmin.gene17624.mRNA1	876.882	-1.87772	0.316303	-5.93645	2.91263e-09	6.50081e-08
Bmin.gene22692.mRNA1	527.318	0.77084	0.129888	5.93467	2.94436e-09	6.56666e-08
Bmin.gene2197.mRNA1	1170.36	0.695233	0.11718	5.93306	2.97336e-09	6.62631e-08
Bmin.gene12443.mRNA1	1379.81	0.89401	0.150697	5.9325	2.98351e-09	6.6439e-08
Bmin.gene26393.mRNA1	4691.26	-0.44175	0.0744703	-5.93189	2.9946e-09	6.66356e-08
Bmin.gene1846.mRNA1	1132.89	0.785129	0.132388	5.93053	3.01965e-09	6.71421e-08
Bmin.gene7261.mRNA1	5439.89	-0.812046	0.136942	-5.92984	3.03233e-09	6.73732e-08
Bmin.gene4236.mRNA1	761.818	1.06024	0.178867	5.92754	3.07507e-09	6.82711e-08
Bmin.gene21131.mRNA1	12514.8	-0.605581	0.102192	-5.92591	3.1057e-09	6.88992e-08
Bmin.gene18629.mRNA1	2620.37	1.19571	0.201799	5.92523	3.11854e-09	6.9132e-08
Bmin.gene12886.mRNA1	5789	-0.53254	0.0898863	-5.92459	3.1307e-09	6.93492e-08
Bmin.gene22153.mRNA1	3474.82	1.34359	0.2268	5.92411	3.13993e-09	6.95014e-08
Bmin.gene13601.mRNA1	3398.99	-0.437275	0.0738376	-5.92212	3.17822e-09	7.02961e-08
Bmin.gene24079.mRNA1	3693.6	-1.28227	0.216605	-5.91985	3.22239e-09	7.12194e-08
Bmin.gene70.mRNA1	219.821	1.21993	0.206091	5.91939	3.23129e-09	7.13625e-08
Bmin.gene4741.mRNA1	3037.84	-0.616021	0.104143	-5.91513	3.31604e-09	7.31792e-08
Bmin.gene8962.mRNA1	1386.68	0.809671	0.136893	5.91463	3.3262e-09	7.33422e-08
Bmin.gene23533.mRNA1	620.823	1.08582	0.183586	5.91452	3.32841e-09	7.33422e-08
Bmin.gene24011.mRNA1	1706.68	-0.636288	0.107587	-5.91416	3.33581e-09	7.34503e-08
Bmin.gene811.mRNA1	967.017	0.729106	0.123324	5.91212	3.37724e-09	7.42513e-08
Bmin.gene19899.mRNA1	456.733	1.25132	0.211651	5.9122	3.37571e-09	7.42513e-08
Bmin.gene8300.mRNA1	462.473	0.972305	0.164509	5.91036	3.4137e-09	7.49968e-08
Bmin.gene4590.mRNA1	10729.4	-0.675531	0.114324	-5.9089	3.44394e-09	7.56049e-08
Bmin.gene9619.mRNA1	821.156	0.733968	0.124217	5.90877	3.4468e-09	7.56112e-08
Bmin.gene30679.mRNA1	865.488	-1.19186	0.201765	-5.90718	3.48019e-09	7.62866e-08
Bmin.gene28726.mRNA1	2804.97	-0.826415	0.139959	-5.90471	3.53273e-09	7.73808e-08
Bmin.gene2728.mRNA1	908.347	0.65292	0.110603	5.90329	3.56322e-09	7.79904e-08
Bmin.gene20972.mRNA1	124.415	1.45518	0.246571	5.90166	3.59865e-09	7.87074e-08
Bmin.gene16816.mRNA1	8543.99	-0.532439	0.0902314	-5.90082	3.61695e-09	7.9049e-08
Bmin.gene13800.mRNA1	3246.46	-0.658184	0.111555	-5.90009	3.63311e-09	7.92842e-08
Bmin.gene19027.mRNA1	4961.04	-0.776093	0.131538	-5.90013	3.63224e-09	7.92842e-08
Bmin.gene16788.mRNA1	1175.79	0.596993	0.101209	5.89861	3.66571e-09	7.99364e-08
Bmin.gene5572.mRNA1	2863.27	-0.657914	0.111565	-5.89716	3.69821e-09	8.05855e-08
Bmin.gene4413.mRNA1	5154.01	0.928931	0.157544	5.89634	3.71655e-09	8.09251e-08
Bmin.gene4790.mRNA1	560.476	0.799735	0.135646	5.89575	3.72986e-09	8.11547e-08
Bmin.gene19887.mRNA1	1802.01	1.40831	0.238946	5.89385	3.7731e-09	8.20349e-08
Bmin.gene27797.mRNA1	945.125	-1.0624	0.180314	-5.89192	3.81734e-09	8.29356e-08
Bmin.gene29707.mRNA1	1088.18	0.79599	0.135136	5.89031	3.85479e-09	8.36873e-08
Bmin.gene8961.mRNA1	2404.27	0.698126	0.118532	5.88978	3.86711e-09	8.38312e-08
Bmin.gene28358.mRNA1	1065.84	0.981187	0.166588	5.88988	3.86465e-09	8.38312e-08
Bmin.gene17254.mRNA1	6127.44	0.624445	0.106096	5.88567	3.96456e-09	8.58802e-08
Bmin.gene15520.mRNA1	1879.53	0.710072	0.120662	5.88482	3.98488e-09	8.62569e-08
Bmin.gene18600.mRNA1	3531.12	0.630591	0.107159	5.88461	3.98983e-09	8.63007e-08
Bmin.gene31344.mRNA1	1133.2	0.704734	0.119765	5.88429	3.99771e-09	8.64075e-08
Bmin.gene17121.mRNA1	426.563	1.02737	0.174789	5.87776	4.15856e-09	8.98182e-08
Bmin.gene14641.mRNA1	701.38	0.761535	0.129566	5.87757	4.16334e-09	8.98555e-08
Bmin.gene20124.mRNA1	1885.1	0.861697	0.146616	5.87721	4.17227e-09	8.99822e-08
Bmin.gene15115.mRNA1	534.739	0.823369	0.140139	5.87537	4.21898e-09	9.09229e-08
Bmin.gene14696.mRNA1	1913.45	0.774981	0.131949	5.87334	4.27105e-09	9.19777e-08
Bmin.gene2261.mRNA1	129.736	-1.68465	0.286871	-5.8725	4.29276e-09	9.23776e-08
Bmin.gene32132.mRNA1	1040.18	0.753384	0.12832	5.87114	4.32801e-09	9.30681e-08
Bmin.gene6433.mRNA1	4017.58	-0.83299	0.141913	-5.86973	4.36499e-09	9.37947e-08
Bmin.gene15672.mRNA1	2355.44	-0.814507	0.138824	-5.8672	4.43207e-09	9.51665e-08
Bmin.gene7984.mRNA1	1292.83	0.69674	0.118759	5.86684	4.44181e-09	9.52367e-08
Bmin.gene30298.mRNA1	1257.23	0.714326	0.121755	5.8669	4.44013e-09	9.52367e-08
Bmin.gene9783.mRNA1	1862.34	0.734127	0.125227	5.86238	4.56282e-09	9.76889e-08
Bmin.gene26331.mRNA1	171.377	-1.65269	0.281912	-5.86243	4.56135e-09	9.76889e-08
Bmin.gene9090.mRNA1	1116.34	-0.762047	0.129994	-5.86219	4.56815e-09	9.77318e-08
Bmin.gene19342.mRNA1	2537.45	0.727634	0.124155	5.86069	4.6096e-09	9.85471e-08
Bmin.gene23609.mRNA1	1231.02	0.868276	0.148158	5.86047	4.6155e-09	9.86014e-08
Bmin.gene25549.mRNA1	2659.59	0.856372	0.146142	5.85988	4.63208e-09	9.88838e-08
Bmin.gene3537.mRNA1	2727.07	-0.568341	0.0970181	-5.8581	4.682e-09	9.98047e-08
Bmin.gene10294.mRNA1	753.233	-1.15045	0.196383	-5.8582	4.67923e-09	9.98047e-08
Bmin.gene32717.mRNA1	1179.95	-0.955406	0.163125	-5.85691	4.7157e-09	1.0045e-07
Bmin.gene5212.mRNA1	424.601	1.18433	0.202245	5.85592	4.74386e-09	1.00977e-07
Bmin.gene3340.mRNA1	2863.26	-0.722184	0.123331	-5.85566	4.75132e-09	1.01063e-07
Bmin.gene11945.mRNA1	7085.92	-0.604992	0.103323	-5.85536	4.75989e-09	1.01172e-07
Bmin.gene22875.mRNA1	2174.2	-0.717835	0.122636	-5.8534	4.81638e-09	1.02298e-07
Bmin.gene53.mRNA1	424.694	-1.00213	0.171208	-5.85327	4.82011e-09	1.02304e-07
Bmin.gene21843.mRNA1	557.121	-1.02837	0.175742	-5.85157	4.8696e-09	1.03205e-07
Bmin.gene22417.mRNA1	996.987	0.774408	0.13234	5.85166	4.86702e-09	1.03205e-07
Bmin.gene5095.mRNA1	3409.59	0.556415	0.0950942	5.8512	4.88032e-09	1.03358e-07
Bmin.gene24958.mRNA1	1089.21	0.949326	0.162284	5.8498	4.92173e-09	1.04085e-07
Bmin.gene30606.mRNA1	1711.23	0.763456	0.130509	5.84984	4.92045e-09	1.04085e-07
Bmin.gene5276.mRNA1	1251.9	-0.804339	0.137581	-5.8463	5.0263e-09	1.0622e-07
Bmin.gene5782.mRNA1	1019.17	0.872497	0.149287	5.84442	5.08348e-09	1.07351e-07
Bmin.gene2144.mRNA1	921.495	0.940588	0.160942	5.84425	5.08845e-09	1.07379e-07
Bmin.gene11236.mRNA1	4305.96	-0.552564	0.0945884	-5.84177	5.16485e-09	1.08914e-07
Bmin.gene9516.mRNA1	1155.79	-0.659887	0.112981	-5.8407	5.19814e-09	1.09537e-07
Bmin.gene18091.mRNA1	5275.38	-0.497698	0.0852192	-5.84021	5.2134e-09	1.09745e-07
Bmin.gene27456.mRNA1	3312.77	-0.705371	0.12078	-5.84015	5.21547e-09	1.09745e-07
Bmin.gene3304.mRNA1	445.249	-1.12254	0.192239	-5.83932	5.2414e-09	1.10212e-07
Bmin.gene24444.mRNA1	763.952	-0.842893	0.144368	-5.83849	5.26761e-09	1.10684e-07
Bmin.gene5996.mRNA1	301.677	1.33747	0.22911	5.83767	5.29365e-09	1.10993e-07
Bmin.gene15673.mRNA1	521.524	1.06913	0.183135	5.8379	5.28627e-09	1.10993e-07
Bmin.gene17736.mRNA1	1426.5	-0.774003	0.132587	-5.83769	5.29293e-09	1.10993e-07
Bmin.gene6187.mRNA1	685.844	0.776833	0.133103	5.83634	5.33592e-09	1.118e-07
Bmin.gene6556.mRNA1	2386.4	-0.808647	0.138558	-5.83616	5.34182e-09	1.11844e-07
Bmin.gene14872.mRNA1	2656.75	0.513115	0.0879299	5.8355	5.363e-09	1.12207e-07
Bmin.gene19873.mRNA1	2204.32	-0.490866	0.0841243	-5.835	5.37896e-09	1.12461e-07
Bmin.gene4560.mRNA1	1968.51	0.698311	0.119685	5.83459	5.39245e-09	1.12663e-07
Bmin.gene2688.mRNA1	3206.24	0.670784	0.114978	5.83401	5.41117e-09	1.12894e-07
Bmin.gene7919.mRNA1	2945.61	-0.547218	0.0937966	-5.8341	5.40816e-09	1.12894e-07
Bmin.gene1355.mRNA1	602.118	0.956515	0.163959	5.83386	5.4161e-09	1.12917e-07
Bmin.gene11420.mRNA1	661.973	-1.02792	0.176215	-5.83329	5.4346e-09	1.13222e-07
Bmin.gene17358.mRNA1	751.999	0.857804	0.147059	5.83306	5.44205e-09	1.13297e-07
Bmin.gene10342.mRNA1	310.748	1.40138	0.240291	5.832	5.47684e-09	1.13941e-07
Bmin.gene6595.mRNA1	1310.16	-0.682351	0.117063	-5.82892	5.57869e-09	1.15978e-07
Bmin.gene19321.mRNA1	1423.69	-0.662927	0.113941	-5.81817	5.94968e-09	1.23603e-07
Bmin.gene1709.mRNA1	1562.66	0.708407	0.121771	5.81753	5.97242e-09	1.23988e-07
Bmin.gene15059.mRNA1	129.902	-1.57972	0.271562	-5.81714	5.98614e-09	1.24185e-07
Bmin.gene671.mRNA1	5514.08	-0.624813	0.107435	-5.81574	6.03675e-09	1.2513e-07
Bmin.gene10602.mRNA1	1705.38	-0.841853	0.144757	-5.81563	6.04063e-09	1.2513e-07
Bmin.gene30844.mRNA1	2443.75	-0.907782	0.156096	-5.81552	6.04447e-09	1.2513e-07
Bmin.gene6249.mRNA1	543.877	0.747298	0.128508	5.8152	6.05629e-09	1.25287e-07
Bmin.gene3315.mRNA1	339.179	-0.946453	0.162774	-5.8145	6.08141e-09	1.25718e-07
Bmin.gene20213.mRNA1	1006.12	-0.72111	0.124062	-5.8125	6.15469e-09	1.27144e-07
Bmin.gene19621.mRNA1	1875.57	0.85128	0.14646	5.81236	6.1598e-09	1.2716e-07
Bmin.gene4306.mRNA1	918.771	0.837702	0.144128	5.81222	6.16514e-09	1.27181e-07
Bmin.gene26365.mRNA1	2003.05	1.08381	0.186481	5.8119	6.17664e-09	1.27329e-07
Bmin.gene8666.mRNA1	1508.26	-0.719697	0.123837	-5.81164	6.18627e-09	1.27353e-07
Bmin.gene10041.mRNA1	848.928	-0.937026	0.161233	-5.81164	6.18646e-09	1.27353e-07
Bmin.gene20407.mRNA1	628.182	1.35244	0.232738	5.81101	6.2096e-09	1.2774e-07
Bmin.gene24706.mRNA1	3050.24	-0.702713	0.120942	-5.81034	6.23473e-09	1.28167e-07
Bmin.gene2028.mRNA1	445.569	1.18079	0.203231	5.81011	6.24301e-09	1.28248e-07
Bmin.gene3860.mRNA1	705.526	0.707469	0.121801	5.8084	6.30709e-09	1.29474e-07
Bmin.gene8608.mRNA1	896.255	-0.711238	0.122454	-5.8082	6.31469e-09	1.29539e-07
Bmin.gene29798.mRNA1	444.952	1.08477	0.186776	5.80787	6.32736e-09	1.29709e-07
Bmin.gene24473.mRNA1	826.065	-1.0323	0.177766	-5.8071	6.35654e-09	1.30216e-07
Bmin.gene18206.mRNA1	3467.13	-0.80918	0.139385	-5.80534	6.4235e-09	1.31496e-07
Bmin.gene18261.mRNA1	7882.96	-0.701614	0.120875	-5.80444	6.45824e-09	1.32115e-07
Bmin.gene27373.mRNA1	1570.3	0.979099	0.168714	5.80332	6.50145e-09	1.32907e-07
Bmin.gene6455.mRNA1	1512.42	1.12879	0.194565	5.80164	6.56699e-09	1.34092e-07
Bmin.gene20626.mRNA1	3219.66	-0.861919	0.148566	-5.8016	6.56852e-09	1.34092e-07
Bmin.gene12947.mRNA1	1082.87	0.976916	0.168393	5.80141	6.57591e-09	1.3415e-07
Bmin.gene12439.mRNA1	836.648	1.05929	0.182613	5.80074	6.60235e-09	1.34595e-07
Bmin.gene18864.mRNA1	709.465	-1.41452	0.243884	-5.79998	6.63243e-09	1.35115e-07
Bmin.gene18527.mRNA1	504.437	0.869932	0.15002	5.79877	6.68029e-09	1.35996e-07
Bmin.gene21676.mRNA1	3287.37	-0.737794	0.127253	-5.79784	6.71748e-09	1.36658e-07
Bmin.gene7259.mRNA1	2703.57	0.674975	0.116439	5.79683	6.75802e-09	1.37388e-07
Bmin.gene15488.mRNA1	1728.51	-0.905704	0.156265	-5.79597	6.79292e-09	1.38002e-07
Bmin.gene13068.mRNA1	1258.36	0.867932	0.14979	5.79432	6.85984e-09	1.39266e-07
Bmin.gene10611.mRNA1	305.195	0.972705	0.167897	5.79348	6.8944e-09	1.3984e-07
Bmin.gene26604.mRNA1	5287.72	0.712453	0.122977	5.7934	6.89763e-09	1.3984e-07
Bmin.gene11714.mRNA1	2457.97	-0.73586	0.127041	-5.79229	6.94331e-09	1.40669e-07
Bmin.gene22017.mRNA1	1627.1	-0.733414	0.126624	-5.79205	6.95305e-09	1.40769e-07
Bmin.gene22747.mRNA1	2885.31	-0.595449	0.102821	-5.79113	6.99134e-09	1.41447e-07
Bmin.gene25300.mRNA1	987.633	0.808859	0.139703	5.78984	7.04549e-09	1.42445e-07
Bmin.gene1684.mRNA1	1641.04	0.537884	0.0929185	5.78878	7.09001e-09	1.43246e-07
Bmin.gene16.mRNA1	1603.83	0.784697	0.135578	5.78777	7.13279e-09	1.44012e-07
Bmin.gene6125.mRNA1	2552.96	-0.602558	0.104114	-5.7875	7.1441e-09	1.44141e-07
Bmin.gene6132.mRNA1	409.121	-1.11622	0.192896	-5.78662	7.18161e-09	1.44799e-07
Bmin.gene20162.mRNA1	6743.25	-0.764026	0.132069	-5.78506	7.24885e-09	1.46054e-07
Bmin.gene14240.mRNA1	371.271	-1.28461	0.222073	-5.78464	7.26688e-09	1.46317e-07
Bmin.gene23782.mRNA1	662.136	-0.813668	0.140674	-5.78405	7.29227e-09	1.46728e-07
Bmin.gene18014.mRNA1	118.098	-1.49933	0.259248	-5.78336	7.32213e-09	1.47151e-07
Bmin.gene25354.mRNA1	330.546	1.16158	0.200849	5.78334	7.32327e-09	1.47151e-07
Bmin.gene10108.mRNA1	624.149	-0.730593	0.126332	-5.7831	7.33367e-09	1.47259e-07
Bmin.gene24190.mRNA1	1070.8	-0.866621	0.149892	-5.78165	7.39695e-09	1.48428e-07
Bmin.gene11773.mRNA1	972.011	0.946315	0.163686	5.78129	7.41297e-09	1.48649e-07
Bmin.gene13363.mRNA1	3838.45	1.02109	0.176632	5.78088	7.43119e-09	1.48912e-07
Bmin.gene20811.mRNA1	1230.21	-0.640487	0.110806	-5.78025	7.45882e-09	1.49278e-07
Bmin.gene23719.mRNA1	1914.16	-0.602645	0.10426	-5.78024	7.45961e-09	1.49278e-07
Bmin.gene16899.mRNA1	1323.1	0.719862	0.124544	5.77997	7.47159e-09	1.49416e-07
Bmin.gene14504.mRNA1	1065.58	0.793859	0.137367	5.77912	7.50914e-09	1.50066e-07
Bmin.gene11558.mRNA1	7648.22	-0.635157	0.109941	-5.77726	7.59262e-09	1.51631e-07
Bmin.gene6875.mRNA1	1547.78	0.57301	0.0991881	5.77701	7.60401e-09	1.51755e-07
Bmin.gene7113.mRNA1	589.931	0.913331	0.158113	5.77644	7.62989e-09	1.52169e-07
Bmin.gene19723.mRNA1	2654.23	0.930497	0.161091	5.77623	7.63936e-09	1.52254e-07
Bmin.gene14597.mRNA1	1434.79	0.62602	0.108403	5.77493	7.6984e-09	1.53327e-07
Bmin.gene5360.mRNA1	1099.46	0.87417	0.15142	5.77316	7.77972e-09	1.54842e-07
Bmin.gene31896.mRNA1	1700.23	-0.939174	0.162723	-5.77162	7.85152e-09	1.56165e-07
Bmin.gene1132.mRNA1	1088.59	0.663808	0.115059	5.76928	7.96107e-09	1.58003e-07
Bmin.gene8681.mRNA1	291.218	-1.11989	0.194116	-5.76919	7.96539e-09	1.58003e-07
Bmin.gene26346.mRNA1	3478.65	-0.997724	0.172933	-5.76941	7.95486e-09	1.58003e-07
Bmin.gene28158.mRNA1	2340.94	-0.561809	0.0973781	-5.76936	7.95729e-09	1.58003e-07
Bmin.gene8287.mRNA1	1100.39	0.7813	0.135439	5.76867	7.98986e-09	1.58168e-07
Bmin.gene19999.mRNA1	1085.65	-0.822184	0.142525	-5.7687	7.9886e-09	1.58168e-07
Bmin.gene23089.mRNA1	2937.67	-0.726606	0.125953	-5.76887	7.98035e-09	1.58168e-07
Bmin.gene7362.mRNA1	4788.71	-0.62897	0.109047	-5.7679	8.0263e-09	1.58783e-07
Bmin.gene31815.mRNA1	2210.18	-0.913391	0.158379	-5.76711	8.06434e-09	1.59428e-07
Bmin.gene30361.mRNA1	2950.68	0.936269	0.162368	5.76636	8.10027e-09	1.60031e-07
Bmin.gene21172.mRNA1	3507.6	-0.869301	0.150774	-5.76559	8.13746e-09	1.60658e-07
Bmin.gene20170.mRNA1	1725.25	-0.641679	0.111298	-5.76542	8.14541e-09	1.60707e-07
Bmin.gene10317.mRNA1	1046.92	0.692753	0.120162	5.76515	8.1583e-09	1.60853e-07
Bmin.gene2113.mRNA1	9185.88	0.751655	0.130388	5.76476	8.1774e-09	1.61122e-07
Bmin.gene23632.mRNA1	4808.4	-0.481688	0.0835788	-5.76328	8.24943e-09	1.62388e-07
Bmin.gene23875.mRNA1	1002.91	0.7288	0.126457	5.76321	8.25269e-09	1.62388e-07
Bmin.gene6692.mRNA1	2699.8	0.601429	0.104385	5.76167	8.32856e-09	1.63661e-07
Bmin.gene22891.mRNA1	1306.69	0.967341	0.16789	5.76175	8.32457e-09	1.63661e-07
Bmin.gene19840.mRNA1	702.048	-0.966926	0.167828	-5.76141	8.34152e-09	1.63755e-07
Bmin.gene27905.mRNA1	2270.75	0.694562	0.120555	5.76135	8.34445e-09	1.63755e-07
Bmin.gene437.mRNA1	963.13	0.776846	0.134854	5.76064	8.37938e-09	1.64265e-07
Bmin.gene1157.mRNA1	787.893	0.850504	0.147642	5.7606	8.3816e-09	1.64265e-07
Bmin.gene29536.mRNA1	920.203	0.670842	0.11647	5.75976	8.42327e-09	1.64972e-07
Bmin.gene2098.mRNA1	504.047	-0.846327	0.146976	-5.75827	8.49817e-09	1.66217e-07
Bmin.gene7855.mRNA1	242.627	-0.983946	0.170875	-5.75827	8.49812e-09	1.66217e-07
Bmin.gene15651.mRNA1	2846.14	-0.758282	0.131739	-5.75594	8.61596e-09	1.68409e-07
Bmin.gene31114.mRNA1	589.175	-0.985287	0.171193	-5.75541	8.64321e-09	1.6883e-07
Bmin.gene13417.mRNA1	1892.2	0.871746	0.151562	5.75176	8.83207e-09	1.72404e-07
Bmin.gene18516.mRNA1	1901.95	-0.977618	0.17002	-5.75002	8.92341e-09	1.74072e-07
Bmin.gene2008.mRNA1	8949.05	-0.595608	0.103624	-5.74777	9.04307e-09	1.76289e-07
Bmin.gene9843.mRNA1	1578.25	0.877358	0.152728	5.7446	9.21398e-09	1.79502e-07
Bmin.gene11340.mRNA1	596.725	1.02527	0.178537	5.74264	9.32101e-09	1.81227e-07
Bmin.gene18901.mRNA1	639.547	0.924003	0.1609	5.74272	9.3165e-09	1.81227e-07
Bmin.gene22823.mRNA1	312.888	-1.21282	0.21119	-5.74279	9.31275e-09	1.81227e-07
Bmin.gene30562.mRNA1	721.132	-0.781541	0.136097	-5.74251	9.32816e-09	1.81246e-07
Bmin.gene2774.mRNA1	4069.59	0.606176	0.105603	5.74013	9.46016e-09	1.83447e-07
Bmin.gene6331.mRNA1	234.261	-1.16025	0.202127	-5.74019	9.45694e-09	1.83447e-07
Bmin.gene27849.mRNA1	330.412	1.28548	0.22394	5.74032	9.44985e-09	1.83447e-07
Bmin.gene22463.mRNA1	1660.8	-0.637595	0.111105	-5.73869	9.54111e-09	1.84895e-07
Bmin.gene3079.mRNA1	16217.7	-1.12975	0.196881	-5.73822	9.56791e-09	1.85212e-07
Bmin.gene22801.mRNA1	3763.27	-0.618753	0.107832	-5.73811	9.57367e-09	1.85212e-07
Bmin.gene29213.mRNA1	1379.74	-0.840008	0.146392	-5.73807	9.57635e-09	1.85212e-07
Bmin.gene8115.mRNA1	1257.14	-0.652451	0.113711	-5.73778	9.59244e-09	1.85401e-07
Bmin.gene4812.mRNA1	986.212	0.848695	0.147916	5.73767	9.59882e-09	1.85403e-07
Bmin.gene8283.mRNA1	5945.66	-0.660512	0.115144	-5.73639	9.67139e-09	1.86682e-07
Bmin.gene30611.mRNA1	574.22	1.00053	0.174467	5.7348	9.76288e-09	1.88324e-07
Bmin.gene5470.mRNA1	1799.53	-0.570089	0.0994211	-5.73408	9.80419e-09	1.88997e-07
Bmin.gene24184.mRNA1	992.395	-0.812549	0.141713	-5.73376	9.82289e-09	1.89234e-07
Bmin.gene23063.mRNA1	1628.62	0.837656	0.146166	5.73087	9.99195e-09	1.92365e-07
Bmin.gene13766.mRNA1	3081.55	0.692187	0.120786	5.73071	1.00014e-08	1.9242e-07
Bmin.gene2690.mRNA1	3630.6	-0.555181	0.0969006	-5.72938	1.00797e-08	1.938e-07
Bmin.gene16303.mRNA1	3186.85	-0.56003	0.0977491	-5.72926	1.00868e-08	1.93811e-07
Bmin.gene15474.mRNA1	719.608	-0.876206	0.15297	-5.72795	1.01649e-08	1.95184e-07
Bmin.gene9743.mRNA1	460.107	1.11511	0.194736	5.72629	1.02652e-08	1.9698e-07
Bmin.gene2845.mRNA1	720.768	0.746428	0.130399	5.72417	1.03939e-08	1.9932e-07
Bmin.gene6416.mRNA1	1726.31	-1.03992	0.181684	-5.72376	1.04192e-08	1.99676e-07
Bmin.gene19694.mRNA1	8979.56	-0.742218	0.129694	-5.72286	1.04745e-08	2.00473e-07
Bmin.gene26588.mRNA1	2307.8	-0.704817	0.123158	-5.72288	1.04733e-08	2.00473e-07
Bmin.gene18771.mRNA1	893.855	0.884195	0.154523	5.7221	1.05218e-08	2.01248e-07
Bmin.gene15870.mRNA1	12324.4	-0.773138	0.135124	-5.72169	1.05472e-08	2.01603e-07
Bmin.gene944.mRNA1	9443.77	-0.603452	0.105492	-5.72038	1.06284e-08	2.03022e-07
Bmin.gene16690.mRNA1	1133.7	1.04888	0.183366	5.72016	1.06423e-08	2.03158e-07
Bmin.gene14988.mRNA1	4417.48	-0.600307	0.104969	-5.71889	1.0722e-08	2.04546e-07
Bmin.gene19938.mRNA1	1708.16	0.868576	0.151895	5.71828	1.07605e-08	2.05146e-07
Bmin.gene15732.mRNA1	665.135	0.780242	0.136482	5.7168	1.08552e-08	2.06818e-07
Bmin.gene10547.mRNA1	547.018	-1.2134	0.212304	-5.71536	1.09469e-08	2.0843e-07
Bmin.gene21880.mRNA1	860.967	-0.670173	0.117278	-5.71439	1.10101e-08	2.09498e-07
Bmin.gene23593.mRNA1	2608.12	-0.656198	0.114846	-5.71374	1.10517e-08	2.10154e-07
Bmin.gene21186.mRNA1	3656.03	0.628597	0.110109	5.70884	1.13747e-08	2.16157e-07
Bmin.gene17803.mRNA1	998.522	0.752659	0.131872	5.7075	1.14646e-08	2.17724e-07
Bmin.gene26974.mRNA1	408.096	0.924446	0.162002	5.7064	1.1539e-08	2.18995e-07
Bmin.gene25871.mRNA1	23515.8	-0.579493	0.101563	-5.70573	1.15846e-08	2.1972e-07
Bmin.gene31343.mRNA1	1609.72	0.711762	0.124756	5.70525	1.1617e-08	2.20192e-07
Bmin.gene5911.mRNA1	645.516	0.839636	0.147186	5.70461	1.16611e-08	2.20744e-07
Bmin.gene17779.mRNA1	2660.28	0.646022	0.113245	5.70466	1.16575e-08	2.20744e-07
Bmin.gene32258.mRNA1	4244.08	-0.735138	0.128894	-5.70345	1.17407e-08	2.22106e-07
Bmin.gene22163.mRNA1	1359.68	0.951613	0.166881	5.70236	1.18161e-08	2.23389e-07
Bmin.gene17887.mRNA1	1719.77	1.27595	0.223775	5.70193	1.18462e-08	2.23814e-07
Bmin.gene6579.mRNA1	1779.34	-1.07726	0.188961	-5.70099	1.19112e-08	2.24898e-07
Bmin.gene3193.mRNA1	2233.11	-0.674658	0.118344	-5.70083	1.19226e-08	2.24969e-07
Bmin.gene15737.mRNA1	740.869	0.722991	0.126835	5.70023	1.19648e-08	2.25621e-07
Bmin.gene20421.mRNA1	3589.01	-0.630267	0.110585	-5.69939	1.20237e-08	2.26585e-07
Bmin.gene23789.mRNA1	3811.85	0.683035	0.119853	5.69894	1.20553e-08	2.27037e-07
Bmin.gene1850.mRNA1	3919.29	-0.548453	0.0962495	-5.69824	1.21053e-08	2.27833e-07
Bmin.gene1557.mRNA1	5321.73	-0.907492	0.159293	-5.69698	1.21949e-08	2.29372e-07
Bmin.gene4353.mRNA1	3706.87	-0.444542	0.078054	-5.69532	1.23141e-08	2.31466e-07
Bmin.gene24635.mRNA1	287.569	1.17435	0.206213	5.69485	1.23479e-08	2.31952e-07
Bmin.gene1931.mRNA1	727.352	0.71349	0.125305	5.69402	1.24084e-08	2.32941e-07
Bmin.gene21030.mRNA1	5305.28	-0.646339	0.113521	-5.69355	1.24425e-08	2.33432e-07
Bmin.gene27862.mRNA1	1730.11	0.82348	0.14466	5.69251	1.25186e-08	2.3471e-07
Bmin.gene13577.mRNA1	2543.76	0.994591	0.174745	5.69166	1.25811e-08	2.35732e-07
Bmin.gene4952.mRNA1	785.484	0.92375	0.162316	5.69105	1.26259e-08	2.36421e-07
Bmin.gene17949.mRNA1	655.986	-0.723916	0.127218	-5.69033	1.26791e-08	2.37266e-07
Bmin.gene691.mRNA1	114.433	-1.3603	0.23906	-5.6902	1.26889e-08	2.37298e-07
Bmin.gene16836.mRNA1	1109.64	-0.707485	0.124358	-5.6891	1.27712e-08	2.38685e-07
Bmin.gene10529.mRNA1	3471.26	-0.729968	0.12833	-5.6882	1.28388e-08	2.39796e-07
Bmin.gene8048.mRNA1	3829.16	-0.530828	0.0933284	-5.68774	1.28732e-08	2.40286e-07
Bmin.gene11867.mRNA1	877.033	0.710686	0.12496	5.68731	1.29055e-08	2.40735e-07
Bmin.gene10170.mRNA1	587.866	0.984736	0.173173	5.68643	1.29722e-08	2.41724e-07
Bmin.gene27199.mRNA1	1454.07	0.658013	0.115717	5.6864	1.29749e-08	2.41724e-07
Bmin.gene9935.mRNA1	2241.21	0.595837	0.104811	5.68487	1.30909e-08	2.43731e-07
Bmin.gene26152.mRNA1	638.986	1.18831	0.209071	5.68376	1.31763e-08	2.45165e-07
Bmin.gene1555.mRNA1	148.082	-1.61579	0.284381	-5.68178	1.33299e-08	2.47868e-07
Bmin.gene12764.mRNA1	2160.54	0.73525	0.12941	5.68158	1.33457e-08	2.48003e-07
Bmin.gene23678.mRNA1	1990.5	0.727303	0.128028	5.68083	1.34043e-08	2.48936e-07
Bmin.gene3238.mRNA1	1193.36	1.03965	0.183046	5.67972	1.34916e-08	2.504e-07
Bmin.gene31947.mRNA1	2503.69	-0.784138	0.138113	-5.67749	1.36685e-08	2.53522e-07
Bmin.gene1926.mRNA1	780.206	0.864079	0.152225	5.67632	1.37622e-08	2.551e-07
Bmin.gene3314.mRNA1	1632.45	-0.952873	0.167883	-5.67581	1.38034e-08	2.55541e-07
Bmin.gene27276.mRNA1	6040.78	-0.727866	0.128238	-5.67589	1.37973e-08	2.55541e-07
Bmin.gene7528.mRNA1	1882.56	-0.692154	0.121956	-5.67543	1.38341e-08	2.55947e-07
Bmin.gene23258.mRNA1	666.533	1.1247	0.198197	5.67464	1.38979e-08	2.56968e-07
Bmin.gene12077.mRNA1	5974.04	-0.597903	0.105376	-5.67399	1.39513e-08	2.57793e-07
Bmin.gene1365.mRNA1	1759.42	0.712746	0.125647	5.67259	1.40652e-08	2.59733e-07
Bmin.gene28622.mRNA1	867.723	-0.842209	0.148491	-5.67178	1.41318e-08	2.60801e-07
Bmin.gene5726.mRNA1	2114.94	-0.603628	0.106442	-5.67095	1.42008e-08	2.6191e-07
Bmin.gene27778.mRNA1	3783.37	-0.661534	0.116689	-5.66922	1.43453e-08	2.64408e-07
Bmin.gene6831.mRNA1	922.962	1.49615	0.263967	5.66796	1.4451e-08	2.6619e-07
Bmin.gene21258.mRNA1	3352.71	-0.790571	0.139484	-5.66783	1.44616e-08	2.66218e-07
Bmin.gene9153.mRNA1	3891.72	0.561493	0.0991065	5.66555	1.46555e-08	2.69619e-07
Bmin.gene28493.mRNA1	329.212	-1.60717	0.283695	-5.66515	1.46896e-08	2.70078e-07
Bmin.gene17615.mRNA1	1669.47	-0.756787	0.133628	-5.66341	1.48398e-08	2.72668e-07
Bmin.gene31745.mRNA1	10778.6	-0.527219	0.0931134	-5.66212	1.49515e-08	2.74549e-07
Bmin.gene20196.mRNA1	871.306	0.89789	0.158588	5.66179	1.49804e-08	2.74909e-07
Bmin.gene4480.mRNA1	973.472	0.673344	0.118965	5.66004	1.51336e-08	2.77547e-07
Bmin.gene18466.mRNA1	293.204	1.04001	0.183751	5.65988	1.51483e-08	2.77644e-07
Bmin.gene24107.mRNA1	2149.38	-1.20719	0.213323	-5.65896	1.5229e-08	2.78948e-07
Bmin.gene1496.mRNA1	2996.89	-0.574025	0.101451	-5.65816	1.53005e-08	2.80084e-07
Bmin.gene6543.mRNA1	395.059	1.20646	0.213254	5.6574	1.53682e-08	2.80974e-07
Bmin.gene13884.mRNA1	1170.69	0.619557	0.109511	5.65747	1.53617e-08	2.80974e-07
Bmin.gene5709.mRNA1	4365.92	-0.561494	0.0992824	-5.65552	1.55375e-08	2.83892e-07
Bmin.gene26307.mRNA1	3565.96	-0.713957	0.126268	-5.65432	1.56468e-08	2.85712e-07
Bmin.gene17398.mRNA1	1721.98	0.658653	0.1165	5.65368	1.57048e-08	2.86593e-07
Bmin.gene21149.mRNA1	1442.85	1.06974	0.189276	5.65171	1.58858e-08	2.89717e-07
Bmin.gene13824.mRNA1	963.28	-0.930516	0.164689	-5.65013	1.60323e-08	2.92208e-07
Bmin.gene10837.mRNA1	818.166	0.702451	0.124343	5.6493	1.61099e-08	2.93316e-07
Bmin.gene15638.mRNA1	235.993	1.21272	0.214668	5.64927	1.61131e-08	2.93316e-07
Bmin.gene10442.mRNA1	2156.64	0.992821	0.175781	5.64806	1.62264e-08	2.95196e-07
Bmin.gene4335.mRNA1	1435.64	0.728165	0.128995	5.64489	1.65288e-08	3.00511e-07
Bmin.gene16142.mRNA1	4516.37	-0.596747	0.105725	-5.64432	1.65837e-08	3.01324e-07
Bmin.gene25303.mRNA1	2487.1	-0.542976	0.096202	-5.64412	1.66027e-08	3.01482e-07
Bmin.gene22816.mRNA1	865.147	-1.10215	0.195285	-5.64378	1.66361e-08	3.01903e-07
Bmin.gene28104.mRNA1	2702.95	-0.716789	0.127009	-5.64361	1.66525e-08	3.02014e-07
Bmin.gene11554.mRNA1	3010.99	0.824466	0.146138	5.64171	1.68365e-08	3.05163e-07
Bmin.gene24072.mRNA1	1952.48	0.784675	0.13909	5.64148	1.68592e-08	3.05386e-07
Bmin.gene9761.mRNA1	332.371	1.32337	0.234634	5.64016	1.69895e-08	3.07557e-07
Bmin.gene15787.mRNA1	8981.65	-0.729498	0.129347	-5.63987	1.7018e-08	3.07883e-07
Bmin.gene5977.mRNA1	1963.18	-0.707178	0.125423	-5.63836	1.71678e-08	3.10403e-07
Bmin.gene3822.mRNA1	5738.86	0.540155	0.095805	5.63806	1.71974e-08	3.10747e-07
Bmin.gene26949.mRNA1	810.382	0.691247	0.122638	5.6365	1.73543e-08	3.1339e-07
Bmin.gene28405.mRNA1	19.2575	-1.76549	0.313342	-5.63438	1.75687e-08	3.17066e-07
Bmin.gene29417.mRNA1	957.29	-1.7901	0.317846	-5.63196	1.78171e-08	3.21352e-07
Bmin.gene20551.mRNA1	869.661	0.797608	0.141628	5.6317	1.78443e-08	3.21645e-07
Bmin.gene15110.mRNA1	319.649	1.0103	0.179399	5.63156	1.78588e-08	3.2171e-07
Bmin.gene11022.mRNA1	410.269	0.876851	0.155716	5.6311	1.79063e-08	3.22368e-07
Bmin.gene13126.mRNA1	2838.45	-0.686597	0.121952	-5.63004	1.80163e-08	3.2415e-07
Bmin.gene16362.mRNA1	2689.79	0.701175	0.124553	5.62954	1.80696e-08	3.2491e-07
Bmin.gene13582.mRNA1	803.057	1.36026	0.241758	5.62655	1.83845e-08	3.30371e-07
Bmin.gene18960.mRNA1	426.047	0.850637	0.1512	5.62591	1.84534e-08	3.31406e-07
Bmin.gene5791.mRNA1	2798.42	-0.618781	0.109992	-5.62568	1.84776e-08	3.31639e-07
Bmin.gene25382.mRNA1	2726.29	-0.871096	0.154885	-5.62417	1.86407e-08	3.34362e-07
Bmin.gene22409.mRNA1	3270.08	-0.716485	0.127462	-5.62116	1.89675e-08	3.40017e-07
Bmin.gene14392.mRNA1	888.925	0.877342	0.156107	5.62014	1.90807e-08	3.41838e-07
Bmin.gene27700.mRNA1	1283.46	-1.71666	0.305479	-5.61957	1.91439e-08	3.4276e-07
Bmin.gene7941.mRNA1	1003.15	-0.991727	0.176483	-5.61939	1.91636e-08	3.42904e-07
Bmin.gene16629.mRNA1	755.291	0.720741	0.12827	5.61893	1.92144e-08	3.43604e-07
Bmin.gene21664.mRNA1	1204.65	0.606546	0.107968	5.61784	1.93362e-08	3.45572e-07
Bmin.gene13610.mRNA1	1341.78	-0.779777	0.138808	-5.61766	1.93562e-08	3.4572e-07
Bmin.gene3191.mRNA1	2815.9	-0.868406	0.154613	-5.61665	1.94697e-08	3.47537e-07
Bmin.gene11250.mRNA1	1475.2	1.15522	0.20573	5.61523	1.96301e-08	3.50187e-07
Bmin.gene5422.mRNA1	1306.83	-0.837462	0.149157	-5.61465	1.96955e-08	3.51142e-07
Bmin.gene16107.mRNA1	817.353	0.853191	0.151961	5.61454	1.97085e-08	3.5116e-07
Bmin.gene15035.mRNA1	1771.5	0.623326	0.111038	5.61363	1.98123e-08	3.52795e-07
Bmin.gene30910.mRNA1	1144.2	-1.28425	0.228805	-5.61289	1.98979e-08	3.54105e-07
Bmin.gene25240.mRNA1	7785.21	-0.463653	0.0826071	-5.61275	1.9914e-08	3.54177e-07
Bmin.gene28133.mRNA1	972.834	0.784419	0.139797	5.61112	2.01018e-08	3.57301e-07
Bmin.gene23501.mRNA1	959.426	-0.883437	0.15746	-5.61055	2.01679e-08	3.58261e-07
Bmin.gene14777.mRNA1	965.877	0.698117	0.124463	5.60904	2.03452e-08	3.61193e-07
Bmin.gene11765.mRNA1	3051.07	0.671834	0.119827	5.60672	2.06195e-08	3.65841e-07
Bmin.gene4025.mRNA1	3569.66	-0.709829	0.126637	-5.60524	2.07964e-08	3.68534e-07
Bmin.gene9862.mRNA1	278.953	0.960476	0.171352	5.60529	2.07905e-08	3.68534e-07
Bmin.gene9206.mRNA1	515.659	1.16668	0.208164	5.60464	2.08693e-08	3.69605e-07
Bmin.gene7212.mRNA1	847.647	0.834236	0.148867	5.6039	2.09586e-08	3.70961e-07
Bmin.gene7388.mRNA1	1086.23	-0.89006	0.158832	-5.60378	2.09729e-08	3.70992e-07
Bmin.gene24398.mRNA1	646.111	0.884797	0.157927	5.60258	2.11181e-08	3.73336e-07
Bmin.gene15530.mRNA1	2344.13	-0.919866	0.164215	-5.60159	2.12393e-08	3.75254e-07
Bmin.gene21099.mRNA1	537.636	0.892369	0.159366	5.5995	2.14966e-08	3.79572e-07
Bmin.gene9081.mRNA1	2039.84	-0.529188	0.0945103	-5.59926	2.15264e-08	3.79869e-07
Bmin.gene826.mRNA1	463.676	0.970909	0.173413	5.59883	2.158e-08	3.80587e-07
Bmin.gene30333.mRNA1	758.258	0.791992	0.141485	5.59771	2.172e-08	3.82826e-07
Bmin.gene26378.mRNA1	2018.74	-0.742389	0.132671	-5.59572	2.19711e-08	3.8702e-07
Bmin.gene20181.mRNA1	398.461	1.00135	0.178986	5.59458	2.21162e-08	3.89344e-07
Bmin.gene22021.mRNA1	1412.78	-0.822355	0.146995	-5.59445	2.21321e-08	3.89391e-07
Bmin.gene29935.mRNA1	591.979	0.979607	0.175126	5.59372	2.22258e-08	3.90805e-07
Bmin.gene25461.mRNA1	2199.48	-0.762221	0.136277	-5.59316	2.2297e-08	3.91822e-07
Bmin.gene29916.mRNA1	2227.14	-0.817358	0.146152	-5.5925	2.23817e-08	3.93077e-07
Bmin.gene8426.mRNA1	442.978	0.987907	0.17666	5.59215	2.24278e-08	3.93181e-07
Bmin.gene14116.mRNA1	2228.03	-0.645139	0.115362	-5.59229	2.24088e-08	3.93181e-07
Bmin.gene31848.mRNA1	933.193	-1.14882	0.205434	-5.59217	2.2425e-08	3.93181e-07
Bmin.gene31969.mRNA1	2004.25	0.808439	0.144578	5.59173	2.24823e-08	3.93902e-07
Bmin.gene650.mRNA1	1379.9	-0.933298	0.166912	-5.59154	2.25061e-08	3.94084e-07
Bmin.gene15211.mRNA1	799.224	0.948963	0.169719	5.59138	2.25269e-08	3.94213e-07
Bmin.gene6836.mRNA1	697.76	0.942741	0.168673	5.58917	2.28154e-08	3.99026e-07
Bmin.gene20668.mRNA1	1093.13	0.87131	0.155923	5.58806	2.29616e-08	4.01344e-07
Bmin.gene6573.mRNA1	1052.77	0.6161	0.110278	5.58681	2.31277e-08	4.04006e-07
Bmin.gene16422.mRNA1	366.216	1.05344	0.188578	5.58623	2.32051e-08	4.05118e-07
Bmin.gene11552.mRNA1	202.771	0.972258	0.174064	5.58562	2.32866e-08	4.063e-07
Bmin.gene14193.mRNA1	3090.28	0.687076	0.123025	5.58484	2.33918e-08	4.07893e-07
Bmin.gene31982.mRNA1	4795.71	-0.838843	0.150293	-5.58137	2.38626e-08	4.15857e-07
Bmin.gene31375.mRNA1	504.673	0.960307	0.172063	5.58113	2.38962e-08	4.16197e-07
Bmin.gene3609.mRNA1	780.298	-1.14805	0.205717	-5.58072	2.39524e-08	4.16928e-07
Bmin.gene10866.mRNA1	4158.63	-0.524175	0.0939401	-5.57989	2.40676e-08	4.18685e-07
Bmin.gene30240.mRNA1	451.91	0.910036	0.16314	5.57824	2.4297e-08	4.22427e-07
Bmin.gene3574.mRNA1	825.889	-0.709753	0.127241	-5.57804	2.4325e-08	4.22664e-07
Bmin.gene15469.mRNA1	711.994	1.04787	0.187869	5.57765	2.43784e-08	4.23163e-07
Bmin.gene26464.mRNA1	7158.12	0.622855	0.11167	5.57762	2.43825e-08	4.23163e-07
Bmin.gene21798.mRNA1	5601.46	-0.548346	0.0983316	-5.57649	2.45417e-08	4.25674e-07
Bmin.gene5092.mRNA1	644.131	-0.857739	0.153925	-5.57246	2.51166e-08	4.35389e-07
Bmin.gene29054.mRNA1	452.445	1.46477	0.262897	5.57166	2.5233e-08	4.37149e-07
Bmin.gene24073.mRNA1	1598.57	1.35276	0.242808	5.57135	2.52778e-08	4.37668e-07
Bmin.gene23459.mRNA1	2413.02	0.864485	0.155183	5.57076	2.53632e-08	4.38888e-07
Bmin.gene13159.mRNA1	477.542	0.841455	0.151093	5.5691	2.56052e-08	4.42815e-07
Bmin.gene4706.mRNA1	511.774	-1.51937	0.272867	-5.56818	2.57409e-08	4.44901e-07
Bmin.gene14965.mRNA1	5708.24	0.631922	0.113524	5.56642	2.60019e-08	4.4914e-07
Bmin.gene28565.mRNA1	1615.22	0.594897	0.106874	5.56633	2.60167e-08	4.4914e-07
Bmin.gene32499.mRNA1	1228.31	-0.909123	0.163349	-5.56551	2.61381e-08	4.50971e-07
Bmin.gene23255.mRNA1	729.082	1.19046	0.213952	5.56415	2.63428e-08	4.54235e-07
Bmin.gene1468.mRNA1	1869.85	-0.60978	0.109642	-5.56153	2.67417e-08	4.60608e-07
Bmin.gene13686.mRNA1	2262.27	0.666662	0.119871	5.56152	2.67436e-08	4.60608e-07
Bmin.gene24654.mRNA1	52.6934	-1.71561	0.308499	-5.56116	2.67981e-08	4.61275e-07
Bmin.gene27936.mRNA1	424.293	0.816121	0.146782	5.56008	2.69652e-08	4.63881e-07
Bmin.gene6373.mRNA1	1505.06	0.583164	0.1049	5.55922	2.70988e-08	4.65907e-07
Bmin.gene13463.mRNA1	1077.6	0.539975	0.0971858	5.55611	2.75857e-08	4.73723e-07
Bmin.gene25409.mRNA1	763.792	-1.07278	0.193081	-5.55612	2.75833e-08	4.73723e-07
Bmin.gene3072.mRNA1	848.607	0.736248	0.132535	5.5551	2.77453e-08	4.76186e-07
Bmin.gene9522.mRNA1	3140.79	0.602594	0.108501	5.55379	2.79548e-08	4.79502e-07
Bmin.gene18786.mRNA1	336.257	-1.43841	0.259018	-5.55332	2.8029e-08	4.80494e-07
Bmin.gene30620.mRNA1	1663.73	0.694666	0.125113	5.55231	2.81913e-08	4.82996e-07
Bmin.gene1875.mRNA1	1434.02	-0.874175	0.157453	-5.55197	2.82461e-08	4.83653e-07
Bmin.gene25980.mRNA1	1642.47	-0.875269	0.157657	-5.55174	2.82835e-08	4.84012e-07
Bmin.gene11355.mRNA1	630.021	0.989036	0.178168	5.55114	2.83805e-08	4.8539e-07
Bmin.gene18672.mRNA1	1023.94	0.836901	0.150776	5.55063	2.84648e-08	4.86549e-07
Bmin.gene2785.mRNA1	675.807	0.785041	0.141473	5.54907	2.872e-08	4.90625e-07
Bmin.gene6660.mRNA1	2649.74	-0.979883	0.176615	-5.54814	2.88717e-08	4.9293e-07
Bmin.gene22636.mRNA1	804.667	0.869352	0.156699	5.54792	2.89082e-08	4.93267e-07
Bmin.gene12942.mRNA1	1901.64	-0.818946	0.147617	-5.54778	2.89317e-08	4.93381e-07
Bmin.gene2043.mRNA1	1269.32	0.685489	0.123591	5.54643	2.91562e-08	4.96635e-07
Bmin.gene15798.mRNA1	793.088	0.713373	0.128618	5.54643	2.91562e-08	4.96635e-07
Bmin.gene2784.mRNA1	1438.99	0.928132	0.167394	5.54459	2.94642e-08	5.0159e-07
Bmin.gene30656.mRNA1	411.69	-1.01806	0.183625	-5.54423	2.9525e-08	5.02335e-07
Bmin.gene2869.mRNA1	1082.86	-0.74596	0.134576	-5.54303	2.97275e-08	5.05488e-07
Bmin.gene6211.mRNA1	203.116	-1.20507	0.217418	-5.54262	2.97985e-08	5.06403e-07
Bmin.gene25667.mRNA1	1705.98	-0.730305	0.13177	-5.54227	2.98578e-08	5.07117e-07
Bmin.gene13293.mRNA1	408.606	0.915232	0.165196	5.54028	3.01981e-08	5.126e-07
Bmin.gene20102.mRNA1	432.593	0.786733	0.142023	5.53947	3.03382e-08	5.14683e-07
Bmin.gene14243.mRNA1	807.164	-1.00214	0.180916	-5.53922	3.03823e-08	5.15134e-07
Bmin.gene222.mRNA1	474.1	0.810361	0.1463	5.53905	3.04113e-08	5.15328e-07
Bmin.gene12316.mRNA1	239.099	1.14008	0.205865	5.53799	3.05954e-08	5.1815e-07
Bmin.gene27379.mRNA1	862.13	-0.950632	0.171663	-5.53779	3.06308e-08	5.18451e-07
Bmin.gene18013.mRNA1	1746.8	-0.970115	0.175184	-5.53768	3.06511e-08	5.18495e-07
Bmin.gene26960.mRNA1	36.7519	-1.72253	0.311064	-5.53756	3.06717e-08	5.18545e-07
Bmin.gene18057.mRNA1	10672.1	-0.590826	0.106705	-5.53701	3.07672e-08	5.19862e-07
Bmin.gene1290.mRNA1	2133.65	-0.65486	0.118291	-5.53602	3.09416e-08	5.22508e-07
Bmin.gene29355.mRNA1	666.063	0.874717	0.158044	5.53466	3.11838e-08	5.26297e-07
Bmin.gene23226.mRNA1	719.662	-0.668875	0.120862	-5.53422	3.12621e-08	5.27314e-07
Bmin.gene19339.mRNA1	806.994	0.696027	0.125771	5.53409	3.12843e-08	5.27386e-07
Bmin.gene23172.mRNA1	372.054	-1.0068	0.181939	-5.53376	3.13445e-08	5.28099e-07
Bmin.gene22790.mRNA1	845.944	-0.652384	0.117903	-5.53324	3.14377e-08	5.29366e-07
Bmin.gene30786.mRNA1	685.063	-0.919534	0.166189	-5.53308	3.14664e-08	5.29546e-07
Bmin.gene26705.mRNA1	9549.06	-0.535176	0.0967391	-5.53216	3.16316e-08	5.32022e-07
Bmin.gene22286.mRNA1	15272.2	-0.502275	0.0908029	-5.53149	3.17523e-08	5.33746e-07
Bmin.gene17404.mRNA1	2768.94	-0.574198	0.10382	-5.5307	3.18961e-08	5.35858e-07
Bmin.gene2780.mRNA1	707.908	0.781963	0.141424	5.52923	3.21639e-08	5.40048e-07
Bmin.gene18093.mRNA1	1797.73	-0.782834	0.141625	-5.52752	3.24786e-08	5.45021e-07
Bmin.gene23944.mRNA1	1818.53	-0.610716	0.110492	-5.52722	3.25337e-08	5.45636e-07
Bmin.gene3155.mRNA1	1259.03	0.634886	0.114883	5.52638	3.26899e-08	5.47942e-07
Bmin.gene5380.mRNA1	1956.95	-0.589521	0.106682	-5.52595	3.27711e-08	5.48991e-07
Bmin.gene19636.mRNA1	1261.48	-0.6684	0.120977	-5.52502	3.29443e-08	5.51577e-07
Bmin.gene17353.mRNA1	1478.24	-0.77968	0.141151	-5.52373	3.31878e-08	5.55339e-07
Bmin.gene15157.mRNA1	891.931	0.64453	0.116711	5.52244	3.34324e-08	5.59114e-07
Bmin.gene3199.mRNA1	3164.07	-0.741444	0.134296	-5.52098	3.37115e-08	5.63461e-07
Bmin.gene30338.mRNA1	288.926	1.03791	0.187998	5.52088	3.37307e-08	5.63461e-07
Bmin.gene31487.mRNA1	477.856	-0.976905	0.176959	-5.52052	3.37989e-08	5.64281e-07
Bmin.gene16219.mRNA1	2894.77	-0.645029	0.116887	-5.51839	3.4211e-08	5.70836e-07
Bmin.gene30302.mRNA1	1672.4	-0.650136	0.117822	-5.51797	3.42943e-08	5.71902e-07
Bmin.gene22449.mRNA1	1310.6	0.729891	0.132294	5.5172	3.44439e-08	5.74072e-07
Bmin.gene10090.mRNA1	95.6423	1.49468	0.270919	5.51709	3.44657e-08	5.74109e-07
Bmin.gene4477.mRNA1	2204.1	0.73131	0.132612	5.51467	3.49429e-08	5.81729e-07
Bmin.gene778.mRNA1	4046.61	-0.707013	0.128244	-5.51302	3.52735e-08	5.86901e-07
Bmin.gene2494.mRNA1	1167.7	1.0544	0.191283	5.51225	3.54278e-08	5.87939e-07
Bmin.gene5582.mRNA1	1135.08	0.799671	0.145064	5.51255	3.53666e-08	5.87939e-07
Bmin.gene9366.mRNA1	5465.81	-0.453517	0.0822742	-5.51226	3.54247e-08	5.87939e-07
Bmin.gene13567.mRNA1	632.459	-0.855182	0.155143	-5.51221	3.54359e-08	5.87939e-07
Bmin.gene28506.mRNA1	232.345	-1.67748	0.304305	-5.5125	3.53778e-08	5.87939e-07
Bmin.gene18784.mRNA1	3551.88	-0.541102	0.0981681	-5.51199	3.54789e-08	5.88322e-07
Bmin.gene20020.mRNA1	323.939	-1.58838	0.288192	-5.51153	3.55729e-08	5.89549e-07
Bmin.gene6891.mRNA1	1210.2	1.07722	0.195491	5.51034	3.58146e-08	5.92885e-07
Bmin.gene11732.mRNA1	1094.79	-0.966549	0.175405	-5.51039	3.5804e-08	5.92885e-07
Bmin.gene27888.mRNA1	2350.63	0.608342	0.110429	5.50892	3.6105e-08	5.97357e-07
Bmin.gene5223.mRNA1	308.617	1.00201	0.181912	5.50822	3.62478e-08	5.99046e-07
Bmin.gene32198.mRNA1	2115.15	-0.674637	0.122478	-5.50822	3.62474e-08	5.99046e-07
Bmin.gene5727.mRNA1	413.863	-0.806784	0.146479	-5.50785	3.63251e-08	5.99987e-07
Bmin.gene2746.mRNA1	2877.49	0.675523	0.122653	5.50761	3.63748e-08	6.0047e-07
Bmin.gene31328.mRNA1	6438.32	-0.774006	0.140542	-5.50728	3.64415e-08	6.01234e-07
Bmin.gene26921.mRNA1	1443.39	-1.25984	0.228764	-5.50715	3.64692e-08	6.01354e-07
Bmin.gene16442.mRNA1	447.227	0.953376	0.17319	5.50481	3.69563e-08	6.09043e-07
Bmin.gene28291.mRNA1	2474.75	1.61929	0.294164	5.50469	3.69812e-08	6.09113e-07
Bmin.gene12074.mRNA1	1714.13	0.747034	0.13572	5.50423	3.70795e-08	6.10391e-07
Bmin.gene893.mRNA1	3253.67	-0.598576	0.108764	-5.50344	3.72457e-08	6.12783e-07
Bmin.gene18017.mRNA1	1518	0.794664	0.144421	5.50242	3.74605e-08	6.15973e-07
Bmin.gene20741.mRNA1	438.201	0.887887	0.161367	5.50229	3.74888e-08	6.16094e-07
Bmin.gene24990.mRNA1	1206.19	-0.684293	0.124373	-5.50193	3.75664e-08	6.17025e-07
Bmin.gene29241.mRNA1	630.454	-0.978974	0.177962	-5.50104	3.77556e-08	6.19785e-07
Bmin.gene4772.mRNA1	658.298	1.04509	0.189988	5.5008	3.78069e-08	6.20282e-07
Bmin.gene2416.mRNA1	1888.18	0.681977	0.123988	5.50034	3.79062e-08	6.21565e-07
Bmin.gene11824.mRNA1	1034.47	-0.686713	0.124857	-5.49998	3.79825e-08	6.22469e-07
Bmin.gene8296.mRNA1	460.902	0.921209	0.167496	5.49988	3.80051e-08	6.22492e-07
Bmin.gene22285.mRNA1	7399.54	-0.520773	0.0946981	-5.49929	3.81322e-08	6.24226e-07
Bmin.gene29802.mRNA1	2604.84	-0.658365	0.11973	-5.49873	3.8254e-08	6.25872e-07
Bmin.gene30439.mRNA1	1435.75	0.949614	0.172707	5.49841	3.83239e-08	6.26667e-07
Bmin.gene19023.mRNA1	566.566	-0.825862	0.15023	-5.49731	3.85635e-08	6.30235e-07
Bmin.gene31295.mRNA1	1572.08	-0.514096	0.0935257	-5.49684	3.86653e-08	6.31547e-07
Bmin.gene20201.mRNA1	933.64	-0.988245	0.179811	-5.49604	3.88425e-08	6.3409e-07
Bmin.gene819.mRNA1	950.167	0.819009	0.14907	5.49411	3.92682e-08	6.40684e-07
Bmin.gene1390.mRNA1	1005.56	-0.868239	0.15805	-5.49345	3.94166e-08	6.41681e-07
Bmin.gene9167.mRNA1	1414.63	0.700118	0.127442	5.49364	3.93735e-08	6.41681e-07
Bmin.gene17328.mRNA1	1880.78	-0.602358	0.109648	-5.49354	3.93953e-08	6.41681e-07
Bmin.gene25467.mRNA1	661.118	0.799783	0.145584	5.49361	3.93789e-08	6.41681e-07
Bmin.gene22687.mRNA1	1292.44	0.935381	0.170276	5.49333	3.94429e-08	6.41754e-07
Bmin.gene26119.mRNA1	1155.28	0.717493	0.130616	5.49315	3.94837e-08	6.42063e-07
Bmin.gene21465.mRNA1	227.47	1.04324	0.189932	5.49271	3.95811e-08	6.43291e-07
Bmin.gene11617.mRNA1	183.899	-1.16433	0.212028	-5.49138	3.98794e-08	6.47782e-07
Bmin.gene7858.mRNA1	831.733	-0.980101	0.178498	-5.49083	4.00058e-08	6.49477e-07
Bmin.gene20436.mRNA1	5054.7	-0.880119	0.160305	-5.49029	4.01272e-08	6.51087e-07
Bmin.gene3093.mRNA1	639.267	-1.18971	0.216718	-5.48969	4.02636e-08	6.5294e-07
Bmin.gene15591.mRNA1	1024.07	0.836408	0.152372	5.48926	4.03619e-08	6.54174e-07
Bmin.gene10806.mRNA1	884.158	-0.746174	0.135942	-5.4889	4.04449e-08	6.55159e-07
Bmin.gene29200.mRNA1	2072.92	-1.08191	0.197124	-5.48848	4.05416e-08	6.56363e-07
Bmin.gene8957.mRNA1	1852.08	0.700402	0.127637	5.48743	4.07818e-08	6.59888e-07
Bmin.gene6599.mRNA1	1119.94	-0.554805	0.101128	-5.48618	4.10718e-08	6.64216e-07
Bmin.gene190.mRNA1	3510.82	0.57049	0.104	5.48547	4.12367e-08	6.66517e-07
Bmin.gene26701.mRNA1	3554.34	-0.470578	0.0857881	-5.48536	4.12639e-08	6.66589e-07
Bmin.gene2885.mRNA1	349.102	0.854249	0.155741	5.48504	4.13367e-08	6.67399e-07
Bmin.gene15116.mRNA1	1205.38	-0.638674	0.116467	-5.48374	4.1642e-08	6.7196e-07
Bmin.gene14962.mRNA1	15538.7	-0.815692	0.148773	-5.48281	4.18622e-08	6.75143e-07
Bmin.gene22621.mRNA1	1943.37	-0.712436	0.129967	-5.48168	4.21295e-08	6.79081e-07
Bmin.gene29542.mRNA1	2068.51	-0.707351	0.129042	-5.48154	4.2164e-08	6.79265e-07
Bmin.gene12810.mRNA1	1906.86	-0.800923	0.146158	-5.47985	4.25696e-08	6.85423e-07
Bmin.gene15950.mRNA1	2180.07	-0.675888	0.123385	-5.47789	4.30434e-08	6.92674e-07
Bmin.gene21647.mRNA1	2426.27	0.565437	0.103233	5.47727	4.31944e-08	6.94724e-07
Bmin.gene14671.mRNA1	1962.7	0.534388	0.0975749	5.4767	4.3334e-08	6.96589e-07
Bmin.gene6918.mRNA1	1838.06	0.6676	0.121925	5.4755	4.36266e-08	7.00526e-07
Bmin.gene25691.mRNA1	2143.74	0.725814	0.132554	5.47559	4.36061e-08	7.00526e-07
Bmin.gene19593.mRNA1	1519.92	0.689839	0.126006	5.47466	4.38351e-08	7.0349e-07
Bmin.gene25333.mRNA1	7677.57	-0.612669	0.111925	-5.47391	4.40218e-08	7.06102e-07
Bmin.gene29907.mRNA1	2024.4	0.565763	0.103363	5.47357	4.4107e-08	7.07081e-07
Bmin.gene15152.mRNA1	4527.47	0.650023	0.11877	5.47294	4.42619e-08	7.09178e-07
Bmin.gene22791.mRNA1	1437.93	-0.612619	0.111952	-5.47214	4.44635e-08	7.1202e-07
Bmin.gene24167.mRNA1	2561.56	-0.688909	0.125917	-5.47114	4.47153e-08	7.15664e-07
Bmin.gene14109.mRNA1	675.591	1.09351	0.199873	5.47102	4.47461e-08	7.15767e-07
Bmin.gene3633.mRNA1	219.492	1.45045	0.265146	5.4704	4.4902e-08	7.1748e-07
Bmin.gene21591.mRNA1	5752.89	-0.431127	0.0788095	-5.47049	4.48782e-08	7.1748e-07
Bmin.gene4422.mRNA1	1098.48	-0.858595	0.156975	-5.46962	4.50992e-08	7.2024e-07
Bmin.gene29433.mRNA1	1067.23	1.26616	0.231497	5.46943	4.51485e-08	7.20637e-07
Bmin.gene25406.mRNA1	1438.63	1.18051	0.215893	5.46805	4.55021e-08	7.25887e-07
Bmin.gene17251.mRNA1	1856.4	0.703405	0.128663	5.46704	4.57617e-08	7.29633e-07
Bmin.gene28103.mRNA1	1600.01	0.74599	0.136525	5.46413	4.65173e-08	7.41278e-07
Bmin.gene1316.mRNA1	761.077	-0.923115	0.168955	-5.46368	4.66356e-08	7.42761e-07
Bmin.gene32679.mRNA1	870.842	0.799708	0.146371	5.46358	4.66632e-08	7.42798e-07
Bmin.gene25900.mRNA1	5256.95	-0.770088	0.140964	-5.463	4.68151e-08	7.44814e-07
Bmin.gene26380.mRNA1	821.008	1.05569	0.193299	5.46143	4.7232e-08	7.5104e-07
Bmin.gene30129.mRNA1	1247.41	-0.74019	0.13559	-5.45902	4.78765e-08	7.60877e-07
Bmin.gene8691.mRNA1	1288.8	-0.73874	0.135339	-5.45846	4.80293e-08	7.62893e-07
Bmin.gene25204.mRNA1	809.995	0.633766	0.11611	5.45834	4.80595e-08	7.62961e-07
Bmin.gene26920.mRNA1	136.626	1.42259	0.26068	5.45722	4.83654e-08	7.67403e-07
Bmin.gene929.mRNA1	3318.96	-0.90374	0.165624	-5.45659	4.85379e-08	7.69724e-07
Bmin.gene27677.mRNA1	3120.16	-0.614355	0.112615	-5.45534	4.88804e-08	7.74739e-07
Bmin.gene14569.mRNA1	1146.25	-0.673339	0.123433	-5.45508	4.89514e-08	7.75446e-07
Bmin.gene2950.mRNA1	2166.6	0.718813	0.131849	5.4518	4.9863e-08	7.89462e-07
Bmin.gene7615.mRNA1	1034.47	0.911047	0.167157	5.45026	5.02964e-08	7.95894e-07
Bmin.gene20544.mRNA1	1623.11	0.88036	0.161556	5.44924	5.05845e-08	8.00024e-07
Bmin.gene3648.mRNA1	2449.8	-0.854965	0.156928	-5.44813	5.09013e-08	8.04602e-07
Bmin.gene477.mRNA1	4730.31	-0.767701	0.140923	-5.44764	5.10414e-08	8.05966e-07
Bmin.gene10987.mRNA1	453.563	0.834969	0.153272	5.44764	5.10424e-08	8.05966e-07
Bmin.gene29397.mRNA1	229.199	1.03771	0.190519	5.44677	5.12931e-08	8.09489e-07
Bmin.gene3149.mRNA1	154.443	1.24677	0.228958	5.44539	5.1692e-08	8.15107e-07
Bmin.gene10019.mRNA1	603.971	-0.68722	0.126205	-5.44527	5.17263e-08	8.15107e-07
Bmin.gene17374.mRNA1	569.363	0.878055	0.161252	5.44525	5.17322e-08	8.15107e-07
Bmin.gene16544.mRNA1	2857.61	-1.18846	0.218274	-5.44483	5.18562e-08	8.16624e-07
Bmin.gene6025.mRNA1	3100.88	0.462624	0.0849793	5.44396	5.21092e-08	8.20169e-07
Bmin.gene26804.mRNA1	6370.74	-0.661699	0.121563	-5.44324	5.23194e-08	8.23037e-07
Bmin.gene16518.mRNA1	1201.47	0.710439	0.130522	5.44306	5.23744e-08	8.23462e-07
Bmin.gene22917.mRNA1	2830.35	-0.611218	0.112316	-5.44197	5.26953e-08	8.28065e-07
Bmin.gene12929.mRNA1	1821.32	0.586245	0.107759	5.44031	5.31872e-08	8.35348e-07
Bmin.gene12739.mRNA1	763.658	0.758597	0.139447	5.44003	5.32715e-08	8.36226e-07
Bmin.gene18876.mRNA1	984.914	-0.844045	0.155164	-5.43971	5.33662e-08	8.37267e-07
Bmin.gene16536.mRNA1	3834.06	-0.935414	0.171973	-5.43929	5.34919e-08	8.3879e-07
Bmin.gene18190.mRNA1	744.535	1.18699	0.218239	5.43893	5.36026e-08	8.40078e-07
Bmin.gene24379.mRNA1	634.348	0.69847	0.12847	5.43683	5.42353e-08	8.49543e-07
Bmin.gene27275.mRNA1	8753.07	-0.801474	0.147474	-5.43468	5.4894e-08	8.59402e-07
Bmin.gene3923.mRNA1	8419.29	-0.634266	0.116715	-5.43434	5.5001e-08	8.60619e-07
Bmin.gene3797.mRNA1	1213.81	-0.652289	0.12004	-5.43393	5.51266e-08	8.62126e-07
Bmin.gene21699.mRNA1	2332.77	-0.458862	0.0844521	-5.4334	5.52912e-08	8.64242e-07
Bmin.gene14338.mRNA1	116.435	-1.24441	0.229133	-5.43095	5.60549e-08	8.75712e-07
Bmin.gene17626.mRNA1	2963.58	-0.45633	0.0840389	-5.42999	5.63587e-08	8.79816e-07
Bmin.gene32096.mRNA1	265.902	-1.51962	0.27986	-5.42993	5.63774e-08	8.79816e-07
Bmin.gene20362.mRNA1	5582.45	0.533984	0.0983492	5.42948	5.65197e-08	8.81569e-07
Bmin.gene6427.mRNA1	209.911	-1.19356	0.219894	-5.42788	5.70259e-08	8.88523e-07
Bmin.gene19932.mRNA1	641.222	-1.11456	0.205339	-5.42789	5.70252e-08	8.88523e-07
Bmin.gene30858.mRNA1	970.816	0.717099	0.132175	5.42538	5.78326e-08	9.00138e-07
Bmin.gene31990.mRNA1	1751.34	0.744587	0.137239	5.42547	5.78035e-08	9.00138e-07
Bmin.gene13381.mRNA1	892.104	0.804574	0.148303	5.4252	5.7889e-08	9.0054e-07
Bmin.gene752.mRNA1	2445.18	-0.733827	0.13527	-5.42489	5.79911e-08	9.01652e-07
Bmin.gene8125.mRNA1	4346.02	-0.578187	0.106609	-5.42343	5.84669e-08	9.08569e-07
Bmin.gene16592.mRNA1	4657.89	-0.600888	0.110807	-5.42284	5.86604e-08	9.11095e-07
Bmin.gene5642.mRNA1	432.054	0.758803	0.139945	5.42215	5.88873e-08	9.14136e-07
Bmin.gene28964.mRNA1	662.454	-0.68541	0.126416	-5.42186	5.8981e-08	9.15107e-07
Bmin.gene8699.mRNA1	2809.91	-1.09131	0.201449	-5.41729	6.05078e-08	9.38301e-07
Bmin.gene24709.mRNA1	994.757	0.824081	0.152175	5.41536	6.11664e-08	9.48015e-07
Bmin.gene3544.mRNA1	313.724	-1.2393	0.228859	-5.41512	6.12488e-08	9.48792e-07
Bmin.gene12544.mRNA1	2963.73	-0.687179	0.126939	-5.41346	6.18189e-08	9.57119e-07
Bmin.gene17994.mRNA1	3698.56	0.662934	0.122467	5.41317	6.19187e-08	9.5816e-07
Bmin.gene2943.mRNA1	4195.04	-0.587026	0.108458	-5.41249	6.21541e-08	9.61297e-07
Bmin.gene23667.mRNA1	3457.78	-0.63255	0.116893	-5.41134	6.25546e-08	9.66982e-07
Bmin.gene22951.mRNA1	1280.71	0.517701	0.09568	5.41075	6.27609e-08	9.69663e-07
Bmin.gene28403.mRNA1	813.417	1.16219	0.214864	5.40895	6.3395e-08	9.78945e-07
Bmin.gene32397.mRNA1	65052.1	-0.610544	0.11288	-5.40879	6.34529e-08	9.79325e-07
Bmin.gene13535.mRNA1	1149.04	0.748271	0.138411	5.40617	6.43882e-08	9.92718e-07
Bmin.gene32749.mRNA1	1551.07	-0.567576	0.104985	-5.40625	6.43585e-08	9.92718e-07
Bmin.gene5519.mRNA1	1662.47	0.612993	0.113441	5.40361	6.53116e-08	1.00643e-06
Bmin.gene7550.mRNA1	2372.64	1.05512	0.195278	5.40319	6.54646e-08	1.00826e-06
Bmin.gene26668.mRNA1	4629.73	-0.560435	0.103741	-5.40223	6.58171e-08	1.01316e-06
Bmin.gene3763.mRNA1	1433.96	1.1194	0.20726	5.40098	6.62774e-08	1.01971e-06
Bmin.gene11922.mRNA1	6537.15	-0.673082	0.12464	-5.4002	6.65668e-08	1.02362e-06
Bmin.gene9514.mRNA1	204.406	-1.60039	0.296412	-5.39923	6.69274e-08	1.02863e-06
Bmin.gene6946.mRNA1	3545.07	-1.0632	0.197009	-5.39669	6.78803e-08	1.04273e-06
Bmin.gene17812.mRNA1	219.563	1.21605	0.225372	5.39576	6.82334e-08	1.04761e-06
Bmin.gene25574.mRNA1	725.85	1.02194	0.189403	5.3956	6.82937e-08	1.04799e-06
Bmin.gene17562.mRNA1	1573.82	1.07023	0.198364	5.39528	6.84163e-08	1.04932e-06
Bmin.gene6160.mRNA1	194.828	1.14884	0.213006	5.39348	6.91067e-08	1.05881e-06
Bmin.gene7187.mRNA1	4580.34	-0.759328	0.140786	-5.3935	6.90992e-08	1.05881e-06
Bmin.gene12941.mRNA1	856.376	-0.765456	0.141952	-5.39236	6.95383e-08	1.06487e-06
Bmin.gene12245.mRNA1	372.814	0.815327	0.151303	5.3887	7.09711e-08	1.08624e-06
Bmin.gene17122.mRNA1	1623.48	0.547709	0.101643	5.38856	7.10263e-08	1.08652e-06
Bmin.gene17622.mRNA1	2897.34	-0.570938	0.105962	-5.38814	7.11914e-08	1.08848e-06
Bmin.gene19857.mRNA1	786.506	0.888833	0.165045	5.3854	7.22828e-08	1.10459e-06
Bmin.gene19897.mRNA1	416.765	-1.70204	0.316151	-5.38362	7.30044e-08	1.11504e-06
Bmin.gene29671.mRNA1	23643	-0.541295	0.100577	-5.3819	7.3702e-08	1.12511e-06
Bmin.gene26555.mRNA1	720.736	-0.759402	0.141164	-5.37955	7.46707e-08	1.13931e-06
Bmin.gene8914.mRNA1	2859.7	0.789655	0.146818	5.37845	7.51312e-08	1.14574e-06
Bmin.gene18681.mRNA1	326.383	1.16067	0.215813	5.37814	7.52607e-08	1.14712e-06
Bmin.gene12530.mRNA1	179.904	-1.63537	0.304084	-5.37804	7.5302e-08	1.14716e-06
Bmin.gene7980.mRNA1	809.086	-0.964512	0.179382	-5.37686	7.57966e-08	1.15409e-06
Bmin.gene21105.mRNA1	675.504	0.660918	0.122956	5.37523	7.64849e-08	1.16397e-06
Bmin.gene7828.mRNA1	248.288	1.01977	0.189751	5.37426	7.68971e-08	1.16964e-06
Bmin.gene19829.mRNA1	2653.86	-0.598182	0.11131	-5.374	7.70093e-08	1.17074e-06
Bmin.gene11687.mRNA1	1534.8	0.671533	0.124967	5.37368	7.71443e-08	1.17219e-06
Bmin.gene2770.mRNA1	410.07	0.966276	0.179886	5.37159	7.80451e-08	1.18526e-06
Bmin.gene29901.mRNA1	397.67	0.941531	0.175339	5.36978	7.88341e-08	1.19663e-06
Bmin.gene18829.mRNA1	1703.8	0.719784	0.134066	5.36888	7.92257e-08	1.20195e-06
Bmin.gene18578.mRNA1	2690.38	-0.670599	0.124947	-5.36705	8.00346e-08	1.21322e-06
Bmin.gene25110.mRNA1	134.83	-1.51254	0.281822	-5.36701	8.00507e-08	1.21322e-06
Bmin.gene28717.mRNA1	1354.78	0.73334	0.136645	5.36674	8.01734e-08	1.21445e-06
Bmin.gene9666.mRNA1	747.411	0.806187	0.150223	5.36658	8.02421e-08	1.21486e-06
Bmin.gene100.mRNA1	1595.46	-0.872716	0.162648	-5.36567	8.06472e-08	1.22037e-06
Bmin.gene12199.mRNA1	1784.04	-1.01275	0.188761	-5.36523	8.08481e-08	1.22278e-06
Bmin.gene5300.mRNA1	1076.09	0.875185	0.16315	5.36431	8.1259e-08	1.22836e-06
Bmin.gene22418.mRNA1	443.358	0.957005	0.178419	5.36382	8.14812e-08	1.23109e-06
Bmin.gene19591.mRNA1	492.088	0.882439	0.164566	5.36223	8.22016e-08	1.24134e-06
Bmin.gene32160.mRNA1	1294.23	-1.17394	0.218976	-5.36103	8.27468e-08	1.24893e-06
Bmin.gene8236.mRNA1	1543.25	-0.589099	0.109924	-5.35915	8.36163e-08	1.26141e-06
Bmin.gene281.mRNA1	2207.44	-0.474169	0.0884989	-5.35791	8.41918e-08	1.26944e-06
Bmin.gene5335.mRNA1	1021.42	0.72153	0.134687	5.35709	8.45746e-08	1.27456e-06
Bmin.gene24548.mRNA1	993.439	1.17625	0.219604	5.35622	8.498e-08	1.28001e-06
Bmin.gene24758.mRNA1	552.312	-1.3914	0.259809	-5.35547	8.53337e-08	1.28468e-06
Bmin.gene26281.mRNA1	384.61	1.02543	0.191514	5.35433	8.58718e-08	1.29212e-06
Bmin.gene1664.mRNA1	1106.66	0.63525	0.118656	5.3537	8.61715e-08	1.29596e-06
Bmin.gene22933.mRNA1	2307.18	0.711424	0.132912	5.35258	8.67075e-08	1.30269e-06
Bmin.gene23528.mRNA1	2066.5	-0.509443	0.0951764	-5.35262	8.66907e-08	1.30269e-06
Bmin.gene6114.mRNA1	3521.92	-0.496162	0.0927006	-5.35231	8.68383e-08	1.30399e-06
Bmin.gene9633.mRNA1	466.07	-0.701203	0.131015	-5.35208	8.69478e-08	1.30497e-06
Bmin.gene5231.mRNA1	7520.7	-0.500016	0.0934454	-5.35089	8.75237e-08	1.31294e-06
Bmin.gene29783.mRNA1	5012.59	0.528661	0.0988949	5.34568	9.00758e-08	1.35054e-06
Bmin.gene20469.mRNA1	2413.5	0.798346	0.149362	5.34504	9.03959e-08	1.35465e-06
Bmin.gene26780.mRNA1	1004.93	-0.877887	0.164249	-5.34487	9.04824e-08	1.35525e-06
Bmin.gene24050.mRNA1	533.735	0.912489	0.170763	5.3436	9.11177e-08	1.36408e-06
Bmin.gene14007.mRNA1	1220.95	-0.665255	0.124525	-5.34234	9.17533e-08	1.37289e-06
Bmin.gene24579.mRNA1	3250.94	0.499467	0.0935208	5.3407	9.25876e-08	1.38467e-06
Bmin.gene31410.mRNA1	1538.94	0.556792	0.104256	5.34061	9.26363e-08	1.3847e-06
Bmin.gene25930.mRNA1	758.998	0.706505	0.132301	5.34014	9.28746e-08	1.38755e-06
Bmin.gene32582.mRNA1	9232.15	-0.694622	0.130085	-5.33976	9.30687e-08	1.38975e-06
Bmin.gene21266.mRNA1	966.728	0.562708	0.105384	5.3396	9.31526e-08	1.39029e-06
Bmin.gene1340.mRNA1	1168.97	0.602158	0.112827	5.33701	9.44919e-08	1.40957e-06
Bmin.gene14963.mRNA1	10061.1	-0.949324	0.177904	-5.33615	9.49425e-08	1.41557e-06
Bmin.gene16691.mRNA1	1354.16	-0.72206	0.135343	-5.33504	9.5523e-08	1.42351e-06
Bmin.gene12757.mRNA1	23131.2	-0.751952	0.141027	-5.33196	9.71599e-08	1.44717e-06
Bmin.gene90.mRNA1	1165.37	0.664373	0.124606	5.33178	9.72543e-08	1.44784e-06
Bmin.gene27229.mRNA1	191.455	0.994032	0.186455	5.33123	9.755e-08	1.45151e-06
Bmin.gene17051.mRNA1	1869.38	0.636218	0.119347	5.33084	9.77583e-08	1.45387e-06
Bmin.gene14307.mRNA1	3876.83	-0.724001	0.135823	-5.33049	9.79477e-08	1.45595e-06
Bmin.gene26410.mRNA1	957.994	0.759428	0.142514	5.3288	9.88645e-08	1.46884e-06
Bmin.gene16603.mRNA1	1120.19	0.920501	0.172765	5.32805	9.92724e-08	1.47415e-06
Bmin.gene6627.mRNA1	2058.28	-0.727673	0.136587	-5.32756	9.95386e-08	1.47736e-06
Bmin.gene25982.mRNA1	1181.89	0.847637	0.159113	5.32727	9.96974e-08	1.47897e-06
Bmin.gene27728.mRNA1	352.038	1.12959	0.212043	5.32716	9.976e-08	1.47915e-06
Bmin.gene13264.mRNA1	535.403	1.01578	0.190688	5.32691	9.98965e-08	1.48043e-06
Bmin.gene6816.mRNA1	645.945	0.721194	0.135441	5.32479	1.01071e-07	1.49708e-06
Bmin.gene3192.mRNA1	762.233	-1.18145	0.22189	-5.32447	1.01249e-07	1.49896e-06
Bmin.gene544.mRNA1	1328.57	-0.740593	0.139101	-5.32412	1.01443e-07	1.50107e-06
Bmin.gene25861.mRNA1	786.994	-0.822598	0.15451	-5.32391	1.0156e-07	1.50206e-06
Bmin.gene27398.mRNA1	1119.08	0.560224	0.10527	5.32178	1.02756e-07	1.51898e-06
Bmin.gene19869.mRNA1	6057.17	-0.457414	0.0859905	-5.31935	1.04141e-07	1.53868e-06
Bmin.gene21853.mRNA1	223.889	1.1787	0.22165	5.31787	1.04988e-07	1.54992e-06
Bmin.gene26649.mRNA1	283.694	1.02586	0.19291	5.31784	1.05007e-07	1.54992e-06
Bmin.gene25358.mRNA1	16701.2	-1.06779	0.20083	-5.31689	1.05553e-07	1.55721e-06
Bmin.gene6028.mRNA1	1239.58	0.669036	0.125856	5.31588	1.06142e-07	1.56432e-06
Bmin.gene15893.mRNA1	2972.51	0.529886	0.0996792	5.31592	1.06123e-07	1.56432e-06
Bmin.gene25968.mRNA1	496.337	-0.695931	0.130921	-5.31565	1.06276e-07	1.56551e-06
Bmin.gene25214.mRNA1	28.0665	-1.65366	0.311108	-5.31538	1.06434e-07	1.56706e-06
Bmin.gene11892.mRNA1	739.68	-0.608931	0.114583	-5.31432	1.07059e-07	1.57546e-06
Bmin.gene3301.mRNA1	584.73	0.939707	0.176848	5.31366	1.07447e-07	1.58038e-06
[truncated: 30,803 more rows]
