# Supplementary material for: Evidence for phosphate-dependent control of symbiont cell division in the model anemone Exaiptasia diaphana
Source: mBio. 2024 Aug 6;15(9):e01059-24. doi: 10.1128/mbio.01059-24 (PMC11389408; doi:10.1128/mbio.01059-24)
Supplement: Data Set S3 — DESeq2 results for replete vs deplete. [file mbio.01059-24-s0003.xlsx]

## Sheet: Dataset3_DESeq2_rep_v_dep
Bmin.gene32338.mRNA1	4412.94	-0.782534	0.0820144	-9.54142	1.40889e-21	4.05902e-17
Bmin.gene23883.mRNA1	3868.84	-0.985358	0.106178	-9.28021	1.69147e-20	2.43657e-16
Bmin.gene24389.mRNA1	2434.84	-0.941124	0.117757	-7.99207	1.3269e-15	1.27426e-11
Bmin.gene15898.mRNA1	649.76	0.972258	0.123609	7.86561	3.67318e-15	2.64561e-11
Bmin.gene10181.mRNA1	4389.67	0.924208	0.118504	7.79895	6.24255e-15	2.99746e-11
Bmin.gene24962.mRNA1	936.303	-1.37051	0.17528	-7.81895	5.32647e-15	2.99746e-11
Bmin.gene20797.mRNA1	7588.96	-0.757376	0.121544	-6.2313	4.62569e-10	1.9038e-06
Bmin.gene2735.mRNA1	582.051	0.878306	0.152299	5.76697	8.07081e-09	2.9065e-05
Bmin.gene26818.mRNA1	550.175	-1.17394	0.204912	-5.72903	1.01005e-08	3.23329e-05
Bmin.gene21561.mRNA1	3029.74	-0.780342	0.139366	-5.59923	2.15305e-08	6.20293e-05
Bmin.gene24388.mRNA1	3102.43	-0.593147	0.109016	-5.44093	5.30026e-08	0.000138819
Bmin.gene471.mRNA1	4770.04	-0.667349	0.127434	-5.23682	1.63367e-07	0.000392216
Bmin.gene10790.mRNA1	435.3	0.689356	0.138442	4.97938	6.37876e-07	0.00141363
Bmin.gene11945.mRNA1	7085.92	0.508996	0.103191	4.93254	8.1167e-07	0.00146151
Bmin.gene21385.mRNA1	2127.15	0.887471	0.179303	4.94957	7.4378e-07	0.00146151
Bmin.gene28881.mRNA1	1014.68	0.80834	0.163697	4.93802	7.8918e-07	0.00146151
Bmin.gene22051.mRNA1	1721.01	-0.756528	0.155148	-4.87618	1.08162e-06	0.00183303
Bmin.gene32685.mRNA1	3670.16	-0.895343	0.184752	-4.84617	1.25865e-06	0.00201453
Bmin.gene9959.mRNA1	390.628	0.715055	0.149227	4.79173	1.65353e-06	0.00238191
Bmin.gene21821.mRNA1	3961.77	0.595631	0.124273	4.79291	1.64378e-06	0.00238191
Bmin.gene22437.mRNA1	14355.5	-0.414181	0.0882521	-4.69316	2.69019e-06	0.00369068
Bmin.gene8611.mRNA1	28.9189	-1.47781	0.317408	-4.65587	3.22616e-06	0.0042248
Bmin.gene14102.mRNA1	1001.52	0.611047	0.133596	4.57384	4.78861e-06	0.00599825
Bmin.gene22867.mRNA1	778.878	-0.893992	0.197124	-4.53516	5.75585e-06	0.00690942
Bmin.gene24599.mRNA1	686.91	0.701243	0.155358	4.51372	6.37012e-06	0.00734093
Bmin.gene29597.mRNA1	16756.1	-0.466064	0.103697	-4.49447	6.9742e-06	0.00772795
Bmin.gene15574.mRNA1	3198.94	-0.682982	0.15356	-4.44765	8.68148e-06	0.00926346
Bmin.gene8506.mRNA1	3788.36	-0.456686	0.103071	-4.43079	9.38898e-06	0.00966059
Bmin.gene15573.mRNA1	3883.43	-0.515268	0.116749	-4.41347	1.01729e-05	0.0101062
Bmin.gene32770.mRNA1	14829.9	-0.790276	0.180831	-4.37025	1.24106e-05	0.0119183
Bmin.gene13944.mRNA1	1327.99	0.760972	0.174942	4.34985	1.36228e-05	0.0126605
Bmin.gene25401.mRNA1	1395.03	-0.697759	0.16319	-4.27576	1.9049e-05	0.01715
Bmin.gene7474.mRNA1	6545.88	-0.410538	0.0974667	-4.21208	2.53028e-05	0.0214404
Bmin.gene26111.mRNA1	34244.9	-0.44749	0.106076	-4.21856	2.45867e-05	0.0214404
Bmin.gene23581.mRNA1	376.041	0.691834	0.164522	4.20512	2.60947e-05	0.0214797
Bmin.gene5801.mRNA1	1000.76	0.506345	0.120934	4.18694	2.82735e-05	0.0226266
Bmin.gene16033.mRNA1	2028.04	-0.510577	0.122553	-4.16617	3.09753e-05	0.0241189
Bmin.gene7797.mRNA1	8396.63	-0.407974	0.0981791	-4.1554	3.24718e-05	0.0245274
Bmin.gene23698.mRNA1	2277.63	0.710022	0.171077	4.15031	3.32026e-05	0.0245274
Bmin.gene2704.mRNA1	7513.45	-0.409006	0.0996726	-4.10349	4.06957e-05	0.0290619
Bmin.gene29549.mRNA1	17657.5	-0.478577	0.116733	-4.09976	4.13585e-05	0.0290619
Bmin.gene5977.mRNA1	1963.18	0.511541	0.125165	4.08693	4.37121e-05	0.0299844
Bmin.gene13574.mRNA1	20581.9	-0.402811	0.0998639	-4.0336	5.49285e-05	0.0368021
Bmin.gene17472.mRNA1	1265.74	0.752148	0.1901	3.95658	7.60298e-05	0.0497823
Bmin.gene9844.mRNA1	1928.07	-0.62872	0.159265	-3.94764	7.89252e-05	0.0505297
Bmin.gene15798.mRNA1	793.088	-0.474627	0.121196	-3.9162	8.99547e-05	0.0551403
Bmin.gene20515.mRNA1	130.495	0.826485	0.211039	3.91626	8.99316e-05	0.0551403
Bmin.gene8873.mRNA1	745.346	0.471628	0.120726	3.90661	9.35994e-05	0.0561791
Bmin.gene3805.mRNA1	1224.22	-0.476894	0.12352	-3.86086	0.000112991	0.0664339
Bmin.gene12295.mRNA1	504.847	0.582569	0.151544	3.84422	0.000120936	0.0696834
Bmin.gene28210.mRNA1	934.451	-0.508549	0.133826	-3.80007	0.000144655	0.081716
Bmin.gene29955.mRNA1	2538.73	-0.517162	0.136897	-3.77773	0.000158262	0.087683
Bmin.gene10754.mRNA1	111.151	-0.952633	0.25343	-3.75896	0.000170619	0.0927459
Bmin.gene25763.mRNA1	15127.1	-0.421549	0.112724	-3.73965	0.000184275	0.0983141
Bmin.gene17697.mRNA1	233.439	0.743347	0.199119	3.73319	0.000189069	0.0990379
Bmin.gene27193.mRNA1	498.548	0.580899	0.155826	3.72787	0.000193107	0.0993468
Bmin.gene11166.mRNA1	5093.29	-0.323905	0.0870237	-3.72204	0.000197623	0.0998863
Bmin.gene8681.mRNA1	291.218	0.71889	0.195403	3.679	0.000234149	0.116307
Bmin.gene23407.mRNA1	3786.36	-0.41558	0.113365	-3.66584	0.000246525	0.12038
Bmin.gene13987.mRNA1	4974.92	0.426074	0.117302	3.63228	0.000280931	0.134894
Bmin.gene19624.mRNA1	1999.76	-0.436972	0.120859	-3.61555	0.000299713	0.13927
Bmin.gene22250.mRNA1	6270.61	-0.404734	0.111938	-3.61571	0.00029953	0.13927
Bmin.gene28044.mRNA1	517.295	0.610535	0.169305	3.60612	0.000310806	0.142132
Bmin.gene18623.mRNA1	2459.6	0.754323	0.209986	3.59225	0.000327838	0.147578
Bmin.gene10196.mRNA1	603.628	0.844518	0.235533	3.58557	0.000336343	0.149078
Bmin.gene11658.mRNA1	267.82	0.526711	0.147304	3.57568	0.000349325	0.152486
Bmin.gene7924.mRNA1	524.306	0.726416	0.203751	3.56521	0.00036356	0.156331
Bmin.gene30338.mRNA1	288.926	0.639462	0.179653	3.55943	0.000371655	0.157461
Bmin.gene5350.mRNA1	267.283	-0.633094	0.178163	-3.55345	0.000380209	0.158751
Bmin.gene22993.mRNA1	142.995	0.738528	0.208944	3.53458	0.000408425	0.168096
Bmin.gene17265.mRNA1	197.994	-0.594773	0.169045	-3.51842	0.000434118	0.176154
Bmin.gene3580.mRNA1	2560.85	0.485278	0.138696	3.49885	0.000467262	0.185583
Bmin.gene18458.mRNA1	1833.52	0.393014	0.112439	3.49536	0.000473421	0.185583
Bmin.gene20472.mRNA1	3097.1	0.329477	0.0944405	3.48873	0.000485324	0.185583
Bmin.gene29595.mRNA1	38720.9	-0.669479	0.192026	-3.4864	0.000489562	0.185583
Bmin.gene31273.mRNA1	5308.23	-0.431047	0.123512	-3.48991	0.00048318	0.185583
Bmin.gene17598.mRNA1	191.073	0.590851	0.171411	3.44698	0.000566899	0.212109
Bmin.gene13851.mRNA1	680.469	0.594005	0.172807	3.43739	0.000587359	0.216946
Bmin.gene3118.mRNA1	1426.65	0.402765	0.117471	3.42862	0.000606647	0.218614
Bmin.gene7881.mRNA1	4450.75	-0.45597	0.133891	-3.40554	0.000660344	0.218614
Bmin.gene9633.mRNA1	466.07	-0.432069	0.127011	-3.40182	0.000669395	0.218614
Bmin.gene17976.mRNA1	738.246	0.376903	0.110361	3.41518	0.000637389	0.218614
Bmin.gene22386.mRNA1	124.971	0.7061	0.207712	3.39942	0.000675281	0.218614
Bmin.gene24456.mRNA1	557.496	0.588942	0.172983	3.40462	0.000662566	0.218614
Bmin.gene25539.mRNA1	1149.78	-0.520814	0.152112	-3.42388	0.000617338	0.218614
Bmin.gene26630.mRNA1	989.12	-0.480469	0.141024	-3.40699	0.000656834	0.218614
Bmin.gene29654.mRNA1	2576.11	0.339788	0.0999552	3.3994	0.000675343	0.218614
Bmin.gene30452.mRNA1	1603.4	-0.331359	0.0967385	-3.42531	0.000614101	0.218614
Bmin.gene32342.mRNA1	2316.01	0.409801	0.120504	3.40071	0.0006721	0.218614
Bmin.gene6366.mRNA1	4483.65	-0.352961	0.10393	-3.39615	0.000683402	0.218765
Bmin.gene24891.mRNA1	1874.77	0.413429	0.122089	3.38628	0.000708461	0.224294
Bmin.gene29335.mRNA1	867.953	0.432921	0.128106	3.3794	0.000726431	0.227483
Bmin.gene6867.mRNA1	579.369	0.532629	0.157848	3.37431	0.000740015	0.229245
Bmin.gene13246.mRNA1	1970.7	0.421417	0.125025	3.37065	0.000749899	0.229836
Bmin.gene23274.mRNA1	431.542	-0.592364	0.176502	-3.35612	0.000790429	0.239708
Bmin.gene926.mRNA1	785.429	-0.52296	0.156474	-3.34215	0.000831313	0.241177
Bmin.gene6543.mRNA1	395.059	0.69514	0.207975	3.34242	0.000830506	0.241177
Bmin.gene7627.mRNA1	1265.75	-0.502695	0.151386	-3.32062	0.000898162	0.241177
Bmin.gene9964.mRNA1	540.797	0.406259	0.121664	3.3392	0.000840187	0.241177
Bmin.gene11643.mRNA1	2145.59	-0.352216	0.105606	-3.33519	0.000852421	0.241177
Bmin.gene14918.mRNA1	1850.39	0.460788	0.138398	3.32945	0.000870175	0.241177
Bmin.gene15476.mRNA1	291.154	0.529191	0.159841	3.31074	0.000930497	0.241177
Bmin.gene16774.mRNA1	441.148	0.492994	0.149029	3.30804	0.00093953	0.241177
Bmin.gene17426.mRNA1	728.375	-0.450719	0.135397	-3.32886	0.000872014	0.241177
Bmin.gene17559.mRNA1	808.27	-0.541493	0.163714	-3.30756	0.00094113	0.241177
Bmin.gene18353.mRNA1	363.14	0.541736	0.164057	3.30213	0.00095955	0.241177
Bmin.gene19608.mRNA1	13564.9	-0.3076	0.0925911	-3.32214	0.000893313	0.241177
Bmin.gene21098.mRNA1	229.663	-0.818024	0.247013	-3.31167	0.00092742	0.241177
Bmin.gene22358.mRNA1	3365.54	0.323759	0.0977579	3.31185	0.000926823	0.241177
Bmin.gene23919.mRNA1	1078.82	0.41778	0.126263	3.3088	0.000936973	0.241177
Bmin.gene24174.mRNA1	6759.64	-0.32967	0.0999572	-3.29811	0.000973371	0.241177
Bmin.gene24934.mRNA1	1866.06	0.342816	0.103998	3.29637	0.000979441	0.241177
Bmin.gene27316.mRNA1	3728.72	-0.29032	0.0866757	-3.3495	0.000809582	0.241177
Bmin.gene27797.mRNA1	945.125	0.595083	0.180523	3.29644	0.00097918	0.241177
Bmin.gene29198.mRNA1	26661.9	-0.438602	0.132002	-3.3227	0.000891514	0.241177
Bmin.gene29872.mRNA1	830.826	-0.487983	0.147923	-3.29891	0.000970622	0.241177
Bmin.gene31431.mRNA1	1733.77	-0.384248	0.115099	-3.33841	0.000842599	0.241177
Bmin.gene6950.mRNA1	2514.48	0.353135	0.107256	3.29244	0.000993211	0.242064
Bmin.gene24547.mRNA1	1599.16	-0.446862	0.135801	-3.29057	0.000999846	0.242064
Bmin.gene8257.mRNA1	676.446	0.463785	0.141115	3.28656	0.00101418	0.243487
Bmin.gene11996.mRNA1	2720.47	-0.287953	0.087791	-3.27999	0.00103813	0.245671
Bmin.gene12022.mRNA1	314.544	0.61553	0.18796	3.2748	0.00105738	0.245671
Bmin.gene16232.mRNA1	247.379	0.519542	0.158543	3.27697	0.00104927	0.245671
Bmin.gene17422.mRNA1	2431.82	-0.408834	0.124692	-3.27876	0.00104266	0.245671
Bmin.gene9687.mRNA1	112.405	0.724034	0.221499	3.26879	0.00108009	0.248939
Bmin.gene1091.mRNA1	665.325	-0.43936	0.13454	-3.26564	0.00109218	0.249729
Bmin.gene4925.mRNA1	726.038	-0.491926	0.151196	-3.25355	0.00113972	0.25335
Bmin.gene8123.mRNA1	1162.79	0.643953	0.198271	3.24785	0.00116282	0.25335
Bmin.gene9317.mRNA1	8726.95	-0.338352	0.104179	-3.24779	0.00116304	0.25335
Bmin.gene9756.mRNA1	1119.13	0.439745	0.135465	3.2462	0.00116959	0.25335
Bmin.gene10727.mRNA1	1799.75	-0.490464	0.150823	-3.25192	0.00114629	0.25335
Bmin.gene13292.mRNA1	655.045	-0.562675	0.173227	-3.24819	0.00116143	0.25335
Bmin.gene20658.mRNA1	1692.01	-0.342486	0.105573	-3.24406	0.00117837	0.25335
Bmin.gene24820.mRNA1	7458.03	-0.347003	0.106696	-3.25225	0.00114496	0.25335
Bmin.gene27340.mRNA1	951.927	-0.776585	0.239549	-3.24187	0.00118749	0.25342
Bmin.gene25103.mRNA1	1608.67	0.434921	0.134516	3.23324	0.00122394	0.259277
Bmin.gene4167.mRNA1	183.234	0.557327	0.172742	3.22635	0.00125378	0.260654
Bmin.gene10523.mRNA1	2214.29	-0.373842	0.115943	-3.22436	0.00126254	0.260654
Bmin.gene17109.mRNA1	4771.1	-0.36528	0.11332	-3.22344	0.00126663	0.260654
Bmin.gene26401.mRNA1	1735.56	0.401237	0.124246	3.22937	0.00124063	0.260654
Bmin.gene8266.mRNA1	151.215	0.678563	0.21173	3.20485	0.00135135	0.26666
Bmin.gene9611.mRNA1	4867.21	-0.37524	0.117025	-3.2065	0.00134362	0.26666
Bmin.gene22149.mRNA1	337.084	0.484582	0.150886	3.21157	0.00132012	0.26666
Bmin.gene25764.mRNA1	10501.5	-0.370687	0.115606	-3.20647	0.00134376	0.26666
Bmin.gene26532.mRNA1	532.278	0.572676	0.17836	3.21078	0.00132374	0.26666
Bmin.gene29226.mRNA1	335.087	0.471281	0.14682	3.20993	0.00132768	0.26666
Bmin.gene22361.mRNA1	8239.11	-0.386553	0.120797	-3.20002	0.0013742	0.26804
Bmin.gene29150.mRNA1	5674.02	-0.345419	0.107962	-3.19944	0.00137695	0.26804
Bmin.gene1145.mRNA1	792.624	-0.347342	0.10891	-3.18925	0.00142641	0.268593
Bmin.gene1740.mRNA1	952.399	0.340203	0.106511	3.19408	0.00140279	0.268593
Bmin.gene6725.mRNA1	808.961	0.514097	0.161036	3.19244	0.00141076	0.268593
Bmin.gene7752.mRNA1	308.409	0.453599	0.142185	3.1902	0.00142175	0.268593
Bmin.gene28386.mRNA1	9693.4	-0.263883	0.0825842	-3.19532	0.00139677	0.268593
Bmin.gene16896.mRNA1	1024.88	0.482766	0.151489	3.18681	0.00143851	0.269113
Bmin.gene15110.mRNA1	319.649	-0.527406	0.165607	-3.18468	0.00144912	0.269349
Bmin.gene22268.mRNA1	725.84	0.425695	0.133922	3.17867	0.00147952	0.273238
Bmin.gene13278.mRNA1	287.188	0.660076	0.207904	3.17492	0.0014988	0.274062
Bmin.gene30692.mRNA1	1238.78	0.480057	0.151242	3.1741	0.00150301	0.274062
Bmin.gene22931.mRNA1	495.833	0.427945	0.134973	3.17061	0.00152121	0.275636
Bmin.gene16330.mRNA1	10860.3	-0.366542	0.115847	-3.16403	0.00155603	0.280183
Bmin.gene31375.mRNA1	504.673	0.526151	0.166421	3.16158	0.00156917	0.280794
Bmin.gene24694.mRNA1	523.237	-0.507151	0.160675	-3.15637	0.00159743	0.284087
Bmin.gene16037.mRNA1	2448.27	0.439329	0.13941	3.15134	0.00162521	0.287254
Bmin.gene13313.mRNA1	4309.97	-0.446153	0.14211	-3.13949	0.00169243	0.293728
Bmin.gene26705.mRNA1	9549.06	-0.302767	0.0964167	-3.1402	0.00168834	0.293728
Bmin.gene29359.mRNA1	1175.86	0.426234	0.135734	3.14022	0.00168822	0.293728
Bmin.gene11792.mRNA1	793.999	-0.505144	0.161175	-3.13413	0.00172366	0.293837
Bmin.gene17330.mRNA1	3237.19	0.355019	0.113257	3.13463	0.00172072	0.293837
Bmin.gene32046.mRNA1	419.004	-0.572052	0.182341	-3.13727	0.00170531	0.293837
Bmin.gene844.mRNA1	1698.68	-0.321408	0.102906	-3.12332	0.00178824	0.296087
Bmin.gene2422.mRNA1	849.172	0.371653	0.118905	3.12564	0.00177418	0.296087
Bmin.gene12433.mRNA1	269.172	0.616372	0.197295	3.12411	0.00178341	0.296087
Bmin.gene31701.mRNA1	2234.11	0.398039	0.127264	3.12767	0.001762	0.296087
Bmin.gene32680.mRNA1	513.149	0.477032	0.152535	3.12736	0.00176386	0.296087
Bmin.gene27833.mRNA1	2678.45	-0.290292	0.0930717	-3.11901	0.00181458	0.298732
Bmin.gene2993.mRNA1	1622.14	-0.596284	0.191627	-3.11169	0.00186023	0.299403
Bmin.gene12206.mRNA1	12878.4	-0.250208	0.0803959	-3.11219	0.00185702	0.299403
Bmin.gene13331.mRNA1	972.537	-0.45928	0.147437	-3.11509	0.0018389	0.299403
Bmin.gene14370.mRNA1	102.318	-0.871175	0.279767	-3.11393	0.00184616	0.299403
Bmin.gene26731.mRNA1	393.788	0.482148	0.15507	3.10922	0.00187581	0.300233
Bmin.gene3654.mRNA1	772.569	-0.385911	0.124451	-3.10091	0.00192927	0.300444
Bmin.gene5133.mRNA1	144.002	0.578913	0.186645	3.10168	0.00192424	0.300444
Bmin.gene10447.mRNA1	5798.62	-0.361479	0.116339	-3.10713	0.00188916	0.300444
Bmin.gene11382.mRNA1	163.862	0.676969	0.21808	3.10422	0.00190779	0.300444
Bmin.gene20741.mRNA1	438.201	0.478973	0.154375	3.10266	0.00191791	0.300444
Bmin.gene8665.mRNA1	3242.8	-0.302692	0.0977448	-3.09676	0.00195647	0.300554
Bmin.gene27985.mRNA1	304.231	0.604904	0.19538	3.09604	0.00196127	0.300554
Bmin.gene29954.mRNA1	1112.88	-0.491341	0.158666	-3.0967	0.00195689	0.300554
Bmin.gene8259.mRNA1	2588.46	-0.299666	0.0969063	-3.09233	0.00198595	0.302726
Bmin.gene1484.mRNA1	680.348	-0.39075	0.126568	-3.08726	0.0020201	0.303362
Bmin.gene28414.mRNA1	499.813	0.469854	0.152203	3.08702	0.00202171	0.303362
Bmin.gene30495.mRNA1	1201.41	0.475903	0.154074	3.0888	0.00200967	0.303362
Bmin.gene16696.mRNA1	455.9	0.48646	0.157694	3.08483	0.00203671	0.304029
Bmin.gene3373.mRNA1	171.288	0.569658	0.185438	3.07195	0.00212665	0.313762
Bmin.gene12276.mRNA1	9059.75	-0.378611	0.123285	-3.07102	0.00213327	0.313762
Bmin.gene32397.mRNA1	65052.1	-0.34652	0.112842	-3.07084	0.00213458	0.313762
Bmin.gene23199.mRNA1	3255.33	0.354897	0.115698	3.06744	0.00215901	0.315741
Bmin.gene18828.mRNA1	1023.64	0.32126	0.104878	3.06319	0.00218993	0.318646
Bmin.gene3620.mRNA1	2483.98	-0.343517	0.112502	-3.05343	0.00226243	0.319512
Bmin.gene5802.mRNA1	361.253	0.430603	0.140898	3.05613	0.00224211	0.319512
Bmin.gene8648.mRNA1	1561.46	-0.418066	0.136887	-3.05409	0.00225741	0.319512
Bmin.gene17326.mRNA1	1545.57	0.314301	0.102899	3.05447	0.00225461	0.319512
Bmin.gene18513.mRNA1	1411.19	0.376161	0.12312	3.05524	0.00224882	0.319512
Bmin.gene24405.mRNA1	4880.26	-0.457391	0.149679	-3.05582	0.00224445	0.319512
Bmin.gene14618.mRNA1	812.825	-0.479784	0.157218	-3.05172	0.00227536	0.319772
Bmin.gene2406.mRNA1	661.246	-0.474757	0.155654	-3.05008	0.0022878	0.319959
Bmin.gene10319.mRNA1	3413.65	-0.410679	0.134828	-3.04595	0.00231947	0.321268
Bmin.gene15183.mRNA1	4136.55	0.260055	0.0853492	3.04695	0.00231175	0.321268
Bmin.gene28325.mRNA1	912.499	0.360574	0.118511	3.04252	0.00234603	0.323392
Bmin.gene3048.mRNA1	545.688	-0.405341	0.133534	-3.03548	0.00240149	0.328359
Bmin.gene22686.mRNA1	1950.43	0.453406	0.149441	3.03401	0.00241323	0.328359
Bmin.gene31705.mRNA1	1074.32	0.423618	0.13964	3.03364	0.00241625	0.328359
Bmin.gene15431.mRNA1	844.336	0.582201	0.192409	3.02586	0.0024793	0.335346
Bmin.gene8779.mRNA1	443.451	0.655937	0.217101	3.02135	0.00251651	0.338788
Bmin.gene19727.mRNA1	621.209	0.481076	0.159414	3.01777	0.00254639	0.340024
Bmin.gene25448.mRNA1	241.897	0.573373	0.190021	3.01743	0.00254929	0.340024
Bmin.gene10090.mRNA1	95.6423	0.781399	0.259351	3.0129	0.00258765	0.340412
Bmin.gene21320.mRNA1	838.754	-0.42124	0.139739	-3.01447	0.00257428	0.340412
Bmin.gene21588.mRNA1	448.251	-0.477138	0.158359	-3.01301	0.00258668	0.340412
Bmin.gene10674.mRNA1	240.033	0.467602	0.155377	3.00948	0.00261695	0.342702
Bmin.gene20338.mRNA1	1327.73	-0.334495	0.111267	-3.00625	0.00264493	0.344799
Bmin.gene1443.mRNA1	5468.49	-0.306173	0.101933	-3.00367	0.00266749	0.345921
Bmin.gene1788.mRNA1	302.124	-0.542911	0.180818	-3.00252	0.00267755	0.345921
Bmin.gene17203.mRNA1	592.291	0.478595	0.159598	2.99876	0.00271082	0.348654
Bmin.gene18444.mRNA1	1392.51	-0.453585	0.151383	-2.99627	0.002733	0.349672
Bmin.gene25440.mRNA1	3691.32	-0.364955	0.121848	-2.99516	0.002743	0.349672
Bmin.gene10035.mRNA1	337.937	-0.442915	0.147981	-2.99305	0.00276201	0.350544
Bmin.gene3644.mRNA1	549.236	-0.48851	0.163619	-2.98566	0.0028297	0.356005
Bmin.gene3850.mRNA1	1769.87	-0.501711	0.168041	-2.98565	0.00282975	0.356005
Bmin.gene29692.mRNA1	594.061	0.351352	0.117743	2.98405	0.00284459	0.356315
Bmin.gene12734.mRNA1	768.124	-0.496392	0.166605	-2.97945	0.00288766	0.358593
Bmin.gene24658.mRNA1	600.815	-0.460339	0.154449	-2.98051	0.00287766	0.358593
Bmin.gene18937.mRNA1	2210.06	-0.441014	0.14813	-2.97722	0.0029088	0.359448
Bmin.gene21305.mRNA1	2436.17	-0.3735	0.1255	-2.97609	0.0029195	0.359448
Bmin.gene28590.mRNA1	2626.87	0.331308	0.111453	2.97263	0.00295258	0.361974
Bmin.gene2593.mRNA1	824.475	0.515663	0.173787	2.96722	0.00300511	0.363851
Bmin.gene4707.mRNA1	270.762	0.474357	0.159856	2.9674	0.00300332	0.363851
Bmin.gene25496.mRNA1	1973.9	-0.366613	0.123557	-2.96715	0.00300578	0.363851
Bmin.gene8541.mRNA1	1209.62	0.479035	0.161601	2.9643	0.00303369	0.365694
Bmin.gene5997.mRNA1	541.523	-0.468948	0.158491	-2.95884	0.00308803	0.367385
Bmin.gene10872.mRNA1	976.149	0.419013	0.141665	2.95777	0.00309873	0.367385
Bmin.gene18198.mRNA1	192.89	-0.599628	0.20259	-2.95981	0.00307826	0.367385
Bmin.gene29376.mRNA1	2671.6	-0.572815	0.193557	-2.95941	0.00308224	0.367385
Bmin.gene26984.mRNA1	1059.77	0.492322	0.166968	2.9486	0.00319218	0.373849
Bmin.gene27812.mRNA1	4983.8	-0.288054	0.0976297	-2.95047	0.00317286	0.373849
Bmin.gene31549.mRNA1	1735.34	0.386881	0.131199	2.9488	0.00319009	0.373849
Bmin.gene5086.mRNA1	499.253	-0.392613	0.133243	-2.94659	0.00321298	0.374761
Bmin.gene13408.mRNA1	634	0.403658	0.137306	2.93984	0.00328383	0.377555
Bmin.gene19703.mRNA1	116.92	0.824329	0.280387	2.93997	0.00328245	0.377555
Bmin.gene23570.mRNA1	989.008	-0.344278	0.117053	-2.94121	0.00326929	0.377555
Bmin.gene30302.mRNA1	1672.4	0.344597	0.117237	2.93932	0.00328936	0.377555
Bmin.gene24088.mRNA1	1740.31	0.30202	0.102796	2.93805	0.0033028	0.377594
Bmin.gene20113.mRNA1	279.501	0.66106	0.225212	2.93528	0.00333243	0.379476
Bmin.gene29151.mRNA1	17406	-0.268113	0.0913922	-2.93365	0.00335001	0.379975
Bmin.gene4908.mRNA1	636.624	0.413616	0.141411	2.92492	0.00344545	0.383928
Bmin.gene8578.mRNA1	4151.65	-0.39345	0.134934	-2.91587	0.00354698	0.383928
Bmin.gene13656.mRNA1	42046.6	-0.310193	0.1064	-2.91534	0.003553	0.383928
Bmin.gene13822.mRNA1	502.936	-0.430102	0.14737	-2.91852	0.00351695	0.383928
Bmin.gene14635.mRNA1	547.192	-0.625943	0.214179	-2.92252	0.00347212	0.383928
Bmin.gene16988.mRNA1	713.396	0.429709	0.147418	2.91489	0.0035581	0.383928
Bmin.gene20348.mRNA1	1889.62	0.4127	0.140926	2.92849	0.00340608	0.383928
Bmin.gene20369.mRNA1	886.791	0.350105	0.119822	2.92188	0.00347923	0.383928
Bmin.gene23583.mRNA1	260.98	0.552328	0.189145	2.92013	0.00349882	0.383928
Bmin.gene26187.mRNA1	1641.65	0.38694	0.132606	2.91798	0.00352306	0.383928
Bmin.gene26632.mRNA1	846.19	0.414989	0.142215	2.91805	0.00352233	0.383928
Bmin.gene26742.mRNA1	1594.56	-0.3895	0.133585	-2.91576	0.00354827	0.383928
Bmin.gene32343.mRNA1	1774.12	0.332082	0.113707	2.92051	0.00349461	0.383928
Bmin.gene3421.mRNA1	3398.97	-0.380115	0.130859	-2.90478	0.00367515	0.384714
Bmin.gene4403.mRNA1	1231.76	-0.416325	0.143126	-2.9088	0.00362813	0.384714
Bmin.gene7615.mRNA1	1034.47	-0.473295	0.162713	-2.90878	0.00362847	0.384714
Bmin.gene8579.mRNA1	423.223	0.495372	0.170565	2.9043	0.00368073	0.384714
Bmin.gene8872.mRNA1	2018.68	0.312632	0.107672	2.90356	0.00368943	0.384714
Bmin.gene9937.mRNA1	494.774	-0.44309	0.152642	-2.90279	0.00369849	0.384714
Bmin.gene15046.mRNA1	2285.69	0.331904	0.114313	2.90346	0.00369062	0.384714
Bmin.gene15974.mRNA1	219.09	0.512541	0.17657	2.90276	0.00369892	0.384714
Bmin.gene24783.mRNA1	3824.79	-0.479459	0.164729	-2.9106	0.00360736	0.384714
Bmin.gene30877.mRNA1	1517.82	0.327945	0.112952	2.9034	0.00369129	0.384714
Bmin.gene15944.mRNA1	8205.08	0.23319	0.0804601	2.8982	0.00375308	0.387549
Bmin.gene17283.mRNA1	101.999	0.750928	0.259009	2.89923	0.0037408	0.387549
Bmin.gene8226.mRNA1	1692.51	0.307308	0.106194	2.89384	0.00380566	0.390358
Bmin.gene19278.mRNA1	942.35	0.388773	0.134404	2.89258	0.00382093	0.390358
Bmin.gene31387.mRNA1	4783.34	0.390986	0.13515	2.89297	0.00381623	0.390358
Bmin.gene16703.mRNA1	2001.11	-0.334693	0.115759	-2.8913	0.00383649	0.390563
Bmin.gene15378.mRNA1	1097.57	0.33215	0.115073	2.88642	0.00389658	0.394105
Bmin.gene27611.mRNA1	1539.96	0.346469	0.120041	2.88625	0.00389865	0.394105
Bmin.gene15024.mRNA1	520.466	0.366796	0.127259	2.88229	0.00394795	0.397694
Bmin.gene25454.mRNA1	190.16	0.52214	0.181384	2.87865	0.00399382	0.400913
Bmin.gene15488.mRNA1	1728.51	-0.447244	0.155542	-2.8754	0.00403515	0.403655
Bmin.gene4682.mRNA1	919.017	0.45549	0.158592	2.87209	0.00407769	0.403955
Bmin.gene30852.mRNA1	1271.08	-0.363433	0.126596	-2.87081	0.00409424	0.403955
Bmin.gene31328.mRNA1	6438.32	-0.402983	0.140289	-2.87251	0.00407219	0.403955
Bmin.gene31847.mRNA1	3298.24	0.324346	0.112954	2.87148	0.00408549	0.403955
Bmin.gene453.mRNA1	259.807	0.642232	0.223913	2.86822	0.00412786	0.405883
Bmin.gene1698.mRNA1	1455.07	0.394188	0.137586	2.86504	0.00416962	0.40804
Bmin.gene19152.mRNA1	719.571	-0.408767	0.14277	-2.86311	0.00419504	0.40804
Bmin.gene22749.mRNA1	1804.91	-0.327014	0.114191	-2.86375	0.00418662	0.40804
Bmin.gene28264.mRNA1	574.067	-0.422726	0.14769	-2.86225	0.00420645	0.40804
Bmin.gene11004.mRNA1	7036.4	-0.293085	0.102435	-2.86118	0.00422062	0.408041
Bmin.gene26992.mRNA1	261.38	-0.555125	0.194108	-2.85987	0.00423816	0.408366
Bmin.gene10085.mRNA1	212.068	0.553824	0.193853	2.85692	0.00427767	0.409465
Bmin.gene13339.mRNA1	2783.54	0.436198	0.152739	2.85585	0.00429221	0.409465
Bmin.gene26345.mRNA1	2682.42	-0.382154	0.133785	-2.85648	0.00428366	0.409465
Bmin.gene27518.mRNA1	1093.86	-0.508487	0.178172	-2.85391	0.00431842	0.41049
Bmin.gene32775.mRNA1	3198.75	-0.579878	0.203255	-2.85296	0.00433144	0.41049
Bmin.gene7501.mRNA1	441.527	-0.492939	0.172898	-2.85104	0.00435764	0.411618
Bmin.gene6486.mRNA1	2950.56	0.310991	0.109166	2.84878	0.00438871	0.412989
Bmin.gene20809.mRNA1	1339.33	0.340476	0.119597	2.84687	0.00441515	0.412989
Bmin.gene31289.mRNA1	2179.09	0.414464	0.145577	2.84704	0.00441272	0.412989
Bmin.gene20129.mRNA1	3980.31	-0.337737	0.118695	-2.84543	0.00443519	0.413521
Bmin.gene9972.mRNA1	261.746	-0.500474	0.176146	-2.84125	0.00449365	0.417395
Bmin.gene27687.mRNA1	1158.59	-0.298348	0.105037	-2.8404	0.00450572	0.417395
Bmin.gene2763.mRNA1	2188.27	-0.352052	0.124136	-2.83602	0.00456797	0.418177
Bmin.gene2992.mRNA1	1466.76	-0.291085	0.102649	-2.83572	0.00457222	0.418177
Bmin.gene11125.mRNA1	289.193	0.542375	0.191088	2.83836	0.00453463	0.418177
Bmin.gene25714.mRNA1	1026.85	0.41977	0.147975	2.83676	0.00455733	0.418177
Bmin.gene22359.mRNA1	753.374	-0.371004	0.131224	-2.82727	0.00469473	0.428023
Bmin.gene4253.mRNA1	327.675	0.430508	0.152362	2.82556	0.00471986	0.428956
Bmin.gene6890.mRNA1	532.974	0.576324	0.2045	2.81822	0.00482912	0.431543
Bmin.gene9719.mRNA1	403.613	0.398047	0.141162	2.81979	0.00480552	0.431543
Bmin.gene11355.mRNA1	630.021	-0.483067	0.171265	-2.82058	0.00479365	0.431543
Bmin.gene11876.mRNA1	1471.01	0.554607	0.196882	2.81694	0.00484833	0.431543
Bmin.gene19492.mRNA1	1149.03	0.415173	0.147401	2.81662	0.00485317	0.431543
Bmin.gene23638.mRNA1	1290.27	-0.423351	0.15023	-2.81801	0.0048322	0.431543
Bmin.gene24645.mRNA1	413.375	0.401274	0.142328	2.81937	0.0048118	0.431543
Bmin.gene2396.mRNA1	4734.13	-0.335731	0.119356	-2.81285	0.00491052	0.43245
Bmin.gene3365.mRNA1	874.315	-0.339895	0.120873	-2.812	0.00492341	0.43245
Bmin.gene30608.mRNA1	5683.32	-0.352444	0.125328	-2.81217	0.00492078	0.43245
Bmin.gene32582.mRNA1	9232.15	-0.365365	0.129878	-2.81313	0.00490612	0.43245
Bmin.gene31295.mRNA1	1572.08	-0.257413	0.0915816	-2.81075	0.00494257	0.432813
Bmin.gene559.mRNA1	1485.11	-0.50967	0.181954	-2.8011	0.00509289	0.433178
Bmin.gene2142.mRNA1	556.829	0.677932	0.242022	2.80111	0.00509265	0.433178
Bmin.gene6108.mRNA1	333.59	0.417709	0.149072	2.80207	0.00507758	0.433178
Bmin.gene6224.mRNA1	239.535	-0.576835	0.206049	-2.7995	0.00511811	0.433178
Bmin.gene7572.mRNA1	1576.64	-0.451309	0.161298	-2.79799	0.0051422	0.433178
Bmin.gene8841.mRNA1	923.816	0.419343	0.149754	2.80021	0.00510687	0.433178
Bmin.gene10975.mRNA1	750.969	0.438709	0.156669	2.80022	0.00510675	0.433178
Bmin.gene17913.mRNA1	478.749	0.46083	0.16469	2.79817	0.00513926	0.433178
Bmin.gene21724.mRNA1	738.677	-0.431898	0.154252	-2.79995	0.005111	0.433178
Bmin.gene27491.mRNA1	224.863	0.622573	0.221778	2.80719	0.00499751	0.433178
Bmin.gene28378.mRNA1	406.938	0.419683	0.14969	2.80368	0.00505234	0.433178
Bmin.gene30267.mRNA1	1283.47	-0.315288	0.112659	-2.7986	0.00513239	0.433178
Bmin.gene30923.mRNA1	767.155	0.637388	0.227553	2.80106	0.00509357	0.433178
Bmin.gene4769.mRNA1	92.4155	-0.636025	0.228029	-2.78923	0.00528333	0.437987
Bmin.gene11803.mRNA1	1695.98	0.497799	0.178408	2.79023	0.0052671	0.437987
Bmin.gene14469.mRNA1	1828.45	0.391275	0.140176	2.79131	0.00524944	0.437987
Bmin.gene16297.mRNA1	518.071	0.441591	0.158189	2.79154	0.00524576	0.437987
Bmin.gene29573.mRNA1	1362.73	-0.449182	0.16095	-2.79082	0.00525752	0.437987
Bmin.gene31038.mRNA1	713.266	0.451288	0.161822	2.78879	0.00529051	0.437987
Bmin.gene10621.mRNA1	640.005	-0.486303	0.174574	-2.78566	0.00534189	0.439814
Bmin.gene24445.mRNA1	2325.44	-0.353682	0.126969	-2.78559	0.00534311	0.439814
Bmin.gene85.mRNA1	1361.57	-0.398105	0.143446	-2.7753	0.00551508	0.442589
Bmin.gene1112.mRNA1	2517.75	0.348611	0.12541	2.77978	0.0054396	0.442589
Bmin.gene5524.mRNA1	3235.1	0.387105	0.139333	2.77828	0.00546483	0.442589
Bmin.gene6748.mRNA1	3469.41	-0.378122	0.136212	-2.77598	0.00550363	0.442589
Bmin.gene12959.mRNA1	2814.84	0.393432	0.141718	2.77616	0.00550059	0.442589
Bmin.gene13712.mRNA1	5548.28	0.347697	0.125148	2.77828	0.00546471	0.442589
Bmin.gene15011.mRNA1	210.778	0.530425	0.191039	2.77652	0.00549437	0.442589
Bmin.gene17017.mRNA1	273.531	0.440746	0.158804	2.77542	0.00551307	0.442589
Bmin.gene28067.mRNA1	1483.19	0.435286	0.156587	2.77983	0.00543872	0.442589
Bmin.gene29068.mRNA1	314.158	0.513096	0.184965	2.77402	0.00553679	0.443097
Bmin.gene18367.mRNA1	4000.76	-0.290785	0.104871	-2.7728	0.00555762	0.443532
Bmin.gene3951.mRNA1	2942.04	0.476112	0.171793	2.77143	0.00558109	0.444174
Bmin.gene11471.mRNA1	605.177	-0.39243	0.141678	-2.76987	0.00560785	0.445075
Bmin.gene954.mRNA1	2243.41	0.381535	0.137969	2.76537	0.00568582	0.448449
Bmin.gene12577.mRNA1	1515.88	-0.455623	0.164733	-2.76582	0.00567805	0.448449
Bmin.gene23823.mRNA1	2510.14	-0.337807	0.122224	-2.76384	0.00571263	0.448449
Bmin.gene29871.mRNA1	552.515	-0.542083	0.196132	-2.76386	0.00571216	0.448449
Bmin.gene23091.mRNA1	9635.6	-0.309561	0.112113	-2.76114	0.00575993	0.450933
Bmin.gene23501.mRNA1	959.426	0.433653	0.157231	2.75807	0.00581445	0.452088
Bmin.gene24674.mRNA1	1274.98	0.370312	0.134228	2.75883	0.00580087	0.452088
Bmin.gene26254.mRNA1	3776	-0.401717	0.145673	-2.75766	0.00582175	0.452088
Bmin.gene18390.mRNA1	2803.95	0.479698	0.174092	2.75542	0.00586161	0.45396
Bmin.gene27841.mRNA1	1218.97	0.38208	0.138815	2.75244	0.00591522	0.456884
Bmin.gene28495.mRNA1	764.098	0.448177	0.162944	2.75049	0.00595061	0.458388
Bmin.gene5272.mRNA1	1934.98	-0.259127	0.0942903	-2.74819	0.00599259	0.460391
Bmin.gene24943.mRNA1	645.549	0.349531	0.127306	2.74559	0.00604015	0.462811
Bmin.gene4865.mRNA1	11428.5	-0.250013	0.0911112	-2.74405	0.00606871	0.463765
Bmin.gene2633.mRNA1	698.892	-0.442769	0.161641	-2.73921	0.00615868	0.465139
Bmin.gene8574.mRNA1	429.473	0.440834	0.161224	2.7343	0.0062513	0.465139
Bmin.gene10315.mRNA1	2535.72	0.29706	0.10844	2.73938	0.00615553	0.465139
Bmin.gene12106.mRNA1	286.769	0.507801	0.185877	2.73192	0.00629657	0.465139
Bmin.gene12316.mRNA1	239.099	-0.52137	0.190606	-2.73534	0.00623167	0.465139
Bmin.gene12873.mRNA1	633.517	-0.606289	0.221836	-2.73305	0.00627515	0.465139
Bmin.gene16715.mRNA1	3776.46	-0.260831	0.0954105	-2.73378	0.00626115	0.465139
Bmin.gene17615.mRNA1	1669.47	-0.363425	0.132609	-2.74057	0.00613327	0.465139
Bmin.gene18064.mRNA1	562.664	0.41675	0.152504	2.73271	0.00628149	0.465139
Bmin.gene27577.mRNA1	352.066	0.526303	0.192275	2.73724	0.00619577	0.465139
Bmin.gene29026.mRNA1	594.787	-0.333332	0.121678	-2.73945	0.00615415	0.465139
Bmin.gene29391.mRNA1	141.433	0.617094	0.22546	2.73705	0.00619928	0.465139
Bmin.gene32257.mRNA1	899.351	-0.336573	0.123011	-2.73612	0.0062169	0.465139
Bmin.gene4065.mRNA1	866.454	-0.432285	0.15881	-2.72202	0.00648835	0.469046
Bmin.gene7560.mRNA1	1582.82	-0.430185	0.158253	-2.71834	0.0065611	0.469046
Bmin.gene8859.mRNA1	525.271	-0.442404	0.162692	-2.71928	0.00654251	0.469046
Bmin.gene11711.mRNA1	2588.14	-0.342427	0.125872	-2.72043	0.00651962	0.469046
Bmin.gene12163.mRNA1	2086.48	-0.266634	0.0978657	-2.72449	0.00644007	0.469046
Bmin.gene14264.mRNA1	907.657	0.370161	0.135919	2.7234	0.00646136	0.469046
Bmin.gene14613.mRNA1	726.551	0.469275	0.172372	2.72246	0.00647977	0.469046
Bmin.gene15121.mRNA1	3765.22	-0.27863	0.102409	-2.72075	0.0065134	0.469046
Bmin.gene16893.mRNA1	1954.12	0.345756	0.126818	2.72639	0.00640307	0.469046
Bmin.gene17353.mRNA1	1478.24	-0.380931	0.140095	-2.71909	0.00654611	0.469046
Bmin.gene19702.mRNA1	189.534	0.641872	0.23611	2.71853	0.00655734	0.469046
Bmin.gene20262.mRNA1	691.433	-0.494407	0.181777	-2.71986	0.0065309	0.469046
Bmin.gene25139.mRNA1	395.808	0.339261	0.124672	2.72123	0.00650401	0.469046
Bmin.gene10286.mRNA1	1405.35	0.323117	0.11891	2.71733	0.00658119	0.469317
Bmin.gene18293.mRNA1	710.39	-0.486821	0.179255	-2.7158	0.00661168	0.470327
Bmin.gene731.mRNA1	1941.84	0.3725	0.137251	2.71401	0.00664752	0.471712
Bmin.gene13815.mRNA1	2850.85	0.313064	0.115386	2.71318	0.00666401	0.47172
Bmin.gene1564.mRNA1	326.155	0.442633	0.16326	2.71121	0.00670372	0.471892
Bmin.gene3037.mRNA1	563.968	0.368483	0.135862	2.71219	0.006684	0.471892
Bmin.gene9648.mRNA1	2615.49	-0.349091	0.128872	-2.70882	0.00675226	0.471892
Bmin.gene19326.mRNA1	12725.9	-0.282447	0.104259	-2.70909	0.00674673	0.471892
Bmin.gene19340.mRNA1	1006.39	-0.403394	0.148854	-2.70999	0.00672847	0.471892
Bmin.gene22933.mRNA1	2307.18	0.355333	0.131231	2.7077	0.00677522	0.471892
Bmin.gene26230.mRNA1	519.08	0.467525	0.172704	2.70709	0.0067875	0.471892
Bmin.gene30888.mRNA1	2676.4	0.319753	0.118138	2.70661	0.00679747	0.471892
Bmin.gene27695.mRNA1	904.573	-0.319893	0.118246	-2.70533	0.00682362	0.472568
Bmin.gene6886.mRNA1	2881.81	0.293356	0.108564	2.70215	0.00688928	0.475972
Bmin.gene26652.mRNA1	439.219	-0.582876	0.215787	-2.70116	0.00690972	0.476241
Bmin.gene4597.mRNA1	6283.54	-0.362986	0.134674	-2.6953	0.00703248	0.476327
Bmin.gene6242.mRNA1	1630.51	0.288914	0.107157	2.69616	0.00701432	0.476327
Bmin.gene8496.mRNA1	1126.79	-0.321563	0.119156	-2.69868	0.00696158	0.476327
Bmin.gene12542.mRNA1	65.4725	0.69648	0.258454	2.69479	0.00704323	0.476327
Bmin.gene13259.mRNA1	1598.88	0.437753	0.162347	2.6964	0.00700934	0.476327
Bmin.gene15069.mRNA1	141.098	0.57485	0.213186	2.69647	0.00700784	0.476327
Bmin.gene17069.mRNA1	926.988	-0.299518	0.111141	-2.69495	0.00704	0.476327
Bmin.gene20552.mRNA1	382.422	0.503688	0.186557	2.69992	0.00693562	0.476327
Bmin.gene8134.mRNA1	643.14	0.316974	0.117695	2.69319	0.00707729	0.47751
Bmin.gene5208.mRNA1	190.215	0.567946	0.21099	2.69181	0.00710645	0.478357
Bmin.gene5139.mRNA1	4335.54	-0.370688	0.137769	-2.69064	0.00713146	0.478922
Bmin.gene5574.mRNA1	1278.26	-0.426156	0.158488	-2.68888	0.00716919	0.479058
Bmin.gene7404.mRNA1	660.569	-0.295021	0.109928	-2.68376	0.00727983	0.479058
Bmin.gene11040.mRNA1	3378.42	-0.27266	0.101472	-2.68705	0.0072087	0.479058
Bmin.gene12524.mRNA1	2028.83	0.277045	0.103156	2.68568	0.00723834	0.479058
Bmin.gene12772.mRNA1	1299.04	0.466723	0.173776	2.68577	0.00723626	0.479058
Bmin.gene15514.mRNA1	1334.32	0.333554	0.124022	2.68948	0.00715641	0.479058
Bmin.gene25316.mRNA1	551.835	0.447112	0.166364	2.68755	0.00719782	0.479058
Bmin.gene27883.mRNA1	277.305	0.422022	0.157259	2.68361	0.00728314	0.479058
Bmin.gene28788.mRNA1	726.176	0.505525	0.18837	2.68368	0.0072816	0.479058
Bmin.gene564.mRNA1	585.208	0.354758	0.132736	2.67265	0.0075255	0.479933
Bmin.gene3453.mRNA1	571.015	0.347848	0.129997	2.67581	0.00745494	0.479933
Bmin.gene5430.mRNA1	373.318	0.51073	0.190765	2.67728	0.00742232	0.479933
Bmin.gene8363.mRNA1	4838.38	0.277782	0.103712	2.6784	0.00739758	0.479933
Bmin.gene9142.mRNA1	297.502	-0.558653	0.209041	-2.67246	0.00752967	0.479933
Bmin.gene9200.mRNA1	4020.21	-0.290466	0.108403	-2.67952	0.00737289	0.479933
Bmin.gene10108.mRNA1	624.149	0.334792	0.125194	2.67419	0.00749095	0.479933
Bmin.gene10452.mRNA1	4406.11	-0.310353	0.116096	-2.67325	0.00751202	0.479933
Bmin.gene10525.mRNA1	4286.94	-0.233719	0.0874544	-2.67247	0.00752956	0.479933
Bmin.gene12555.mRNA1	6207.43	-0.257468	0.0960086	-2.68172	0.00732453	0.479933
Bmin.gene25446.mRNA1	723.554	0.434031	0.161959	2.67988	0.00736495	0.479933
Bmin.gene26306.mRNA1	320.66	0.474982	0.177358	2.6781	0.0074041	0.479933
Bmin.gene26599.mRNA1	1557.9	0.308419	0.115259	2.67589	0.00745315	0.479933
Bmin.gene26644.mRNA1	4867.29	-0.329719	0.123154	-2.67729	0.00742197	0.479933
Bmin.gene6372.mRNA1	336.942	-0.380409	0.142455	-2.67038	0.00757645	0.481849
Bmin.gene15674.mRNA1	3997.42	-0.33299	0.124997	-2.66399	0.00772196	0.488194
Bmin.gene17842.mRNA1	1181.34	0.335185	0.125831	2.66377	0.00772705	0.488194
Bmin.gene29720.mRNA1	833.598	0.441647	0.165779	2.66407	0.00772017	0.488194
Bmin.gene18236.mRNA1	4741.69	0.297214	0.111749	2.65965	0.00782221	0.493124
Bmin.gene12757.mRNA1	23131.2	-0.374748	0.140957	-2.6586	0.00784672	0.493589
Bmin.gene5642.mRNA1	432.054	0.349653	0.131565	2.65765	0.00786875	0.493897
Bmin.gene25211.mRNA1	283.998	-0.522742	0.196797	-2.65625	0.00790144	0.494106
Bmin.gene26236.mRNA1	1237.12	-0.347046	0.130663	-2.65604	0.00790638	0.494106
Bmin.gene5677.mRNA1	3898.19	-0.342627	0.129059	-2.6548	0.00793556	0.494367
Bmin.gene8159.mRNA1	1360.87	0.41744	0.157263	2.6544	0.00794488	0.494367
Bmin.gene13314.mRNA1	5214.55	-0.319885	0.12057	-2.6531	0.00797561	0.494631
Bmin.gene15279.mRNA1	385.475	0.480195	0.181024	2.65266	0.00798592	0.494631
Bmin.gene15419.mRNA1	441.46	-0.578014	0.217951	-2.65204	0.00800063	0.494631
Bmin.gene8823.mRNA1	1000.92	-0.562021	0.212199	-2.64856	0.00808353	0.495733
Bmin.gene23505.mRNA1	168.827	0.801586	0.302579	2.64917	0.00806887	0.495733
Bmin.gene25087.mRNA1	62.0336	0.693043	0.261683	2.6484	0.00808728	0.495733
Bmin.gene26123.mRNA1	489.655	-0.360205	0.136008	-2.64841	0.00808722	0.495733
Bmin.gene104.mRNA1	4328.07	0.283273	0.10718	2.64297	0.00821822	0.50082
Bmin.gene2044.mRNA1	405.332	-0.54511	0.206388	-2.64119	0.00826166	0.50082
Bmin.gene7049.mRNA1	2847.48	-0.318175	0.120483	-2.64083	0.00827041	0.50082
Bmin.gene12672.mRNA1	1925.91	0.251042	0.0950037	2.64244	0.0082311	0.50082
Bmin.gene16820.mRNA1	1180.73	-0.408513	0.154701	-2.64066	0.00827457	0.50082
Bmin.gene22645.mRNA1	176.613	0.494691	0.18714	2.64343	0.00820709	0.50082
Bmin.gene8615.mRNA1	215.201	0.499623	0.189611	2.63499	0.00841405	0.500845
Bmin.gene8685.mRNA1	1047.1	-0.45404	0.172084	-2.63848	0.00832795	0.500845
Bmin.gene14252.mRNA1	107.454	0.564692	0.213957	2.63928	0.00830827	0.500845
Bmin.gene23965.mRNA1	375.08	-0.544754	0.206549	-2.6374	0.0083544	0.500845
Bmin.gene25011.mRNA1	2203.29	0.292213	0.110777	2.63786	0.00834309	0.500845
Bmin.gene25227.mRNA1	49.6821	0.823771	0.312532	2.6358	0.00839396	0.500845
Bmin.gene29688.mRNA1	2529.91	0.234729	0.0890592	2.63565	0.00839765	0.500845
Bmin.gene32494.mRNA1	1097.99	-0.425416	0.161438	-2.63517	0.00840948	0.500845
Bmin.gene10284.mRNA1	4192.71	0.297768	0.113063	2.63365	0.00844736	0.501791
Bmin.gene6092.mRNA1	389.788	0.375394	0.142704	2.63058	0.00852382	0.50322
Bmin.gene23401.mRNA1	261.875	-0.685073	0.260401	-2.63084	0.00851743	0.50322
Bmin.gene23729.mRNA1	2170.75	0.327715	0.124549	2.63122	0.00850801	0.50322
Bmin.gene9878.mRNA1	206.945	0.445709	0.169534	2.62902	0.00856313	0.504507
Bmin.gene2141.mRNA1	3880.18	-0.2909	0.110971	-2.6214	0.00875691	0.504839
Bmin.gene6026.mRNA1	9427.05	-0.334669	0.127487	-2.62512	0.00866194	0.504839
Bmin.gene6571.mRNA1	13.6724	0.750889	0.286778	2.61836	0.00883528	0.504839
Bmin.gene9582.mRNA1	3591.92	-0.405584	0.154592	-2.62358	0.00870111	0.504839
Bmin.gene15781.mRNA1	391.492	0.415634	0.158722	2.61862	0.00882853	0.504839
Bmin.gene17861.mRNA1	2869.74	-0.220507	0.0839551	-2.62648	0.00862721	0.504839
Bmin.gene17920.mRNA1	807.486	-0.406809	0.155362	-2.61846	0.00883284	0.504839
Bmin.gene19186.mRNA1	951.265	0.351663	0.134251	2.61945	0.00880718	0.504839
Bmin.gene21434.mRNA1	1082.98	0.355621	0.135664	2.62133	0.00875869	0.504839
Bmin.gene22316.mRNA1	6833.66	0.348354	0.13302	2.61881	0.00882383	0.504839
Bmin.gene23871.mRNA1	781.074	0.51535	0.196581	2.62156	0.00875278	0.504839
Bmin.gene24203.mRNA1	1009.4	-0.34914	0.13312	-2.62276	0.00872216	0.504839
Bmin.gene25003.mRNA1	929.414	-0.338916	0.129251	-2.62215	0.00873776	0.504839
Bmin.gene29259.mRNA1	1628.39	0.304296	0.115815	2.62744	0.00860308	0.504839
Bmin.gene31597.mRNA1	726.174	0.382041	0.145851	2.61939	0.00880865	0.504839
Bmin.gene32702.mRNA1	2206.73	-0.307307	0.11739	-2.61783	0.00884914	0.504839
Bmin.gene3947.mRNA1	7039.02	0.25046	0.0958473	2.61311	0.00897224	0.505331
Bmin.gene6103.mRNA1	1688.65	-0.307747	0.117823	-2.61195	0.00900279	0.505331
Bmin.gene6304.mRNA1	643.136	-0.389455	0.149107	-2.61192	0.0090034	0.505331
Bmin.gene11631.mRNA1	3120.41	-0.243269	0.0930268	-2.61505	0.00892149	0.505331
Bmin.gene17900.mRNA1	3183.96	-0.318493	0.121813	-2.61461	0.00893298	0.505331
Bmin.gene18615.mRNA1	273.591	0.410031	0.157052	2.6108	0.00903316	0.505331
Bmin.gene18685.mRNA1	1472.28	-0.310344	0.118869	-2.61081	0.00903272	0.505331
Bmin.gene27000.mRNA1	3453.53	-0.350617	0.134198	-2.61268	0.00898345	0.505331
Bmin.gene29515.mRNA1	380.71	-0.493343	0.188767	-2.6135	0.00896193	0.505331
Bmin.gene31230.mRNA1	851.492	-0.35029	0.134087	-2.61241	0.00899054	0.505331
Bmin.gene19214.mRNA1	916.85	0.337747	0.129402	2.61006	0.0090527	0.505442
Bmin.gene2575.mRNA1	1519.21	0.28824	0.11071	2.60355	0.00922626	0.506111
Bmin.gene6598.mRNA1	299.198	-0.557426	0.213884	-2.60621	0.00915504	0.506111
Bmin.gene7218.mRNA1	192.688	0.546925	0.210107	2.60308	0.00923902	0.506111
Bmin.gene7551.mRNA1	133.485	0.534668	0.205213	2.60542	0.00917607	0.506111
Bmin.gene11508.mRNA1	1285.79	-0.286991	0.110151	-2.60543	0.00917589	0.506111
Bmin.gene13992.mRNA1	448.849	0.434641	0.166778	2.60611	0.0091577	0.506111
Bmin.gene16463.mRNA1	4076.13	-0.244572	0.0938994	-2.60462	0.00919769	0.506111
Bmin.gene18788.mRNA1	292.269	-0.511417	0.19647	-2.60303	0.00924035	0.506111
Bmin.gene20241.mRNA1	1626.05	0.298191	0.114358	2.60752	0.00912004	0.506111
Bmin.gene26526.mRNA1	893.366	0.34444	0.132235	2.60476	0.00919388	0.506111
Bmin.gene709.mRNA1	150.573	-0.572881	0.220484	-2.59829	0.00936884	0.507581
Bmin.gene5309.mRNA1	537.168	0.556961	0.214186	2.60036	0.00931271	0.507581
Bmin.gene11243.mRNA1	653.88	0.35061	0.134946	2.59814	0.00937289	0.507581
Bmin.gene14423.mRNA1	2025.15	0.355885	0.136869	2.60019	0.00931716	0.507581
Bmin.gene24054.mRNA1	4494.47	-0.392161	0.150883	-2.59911	0.00934648	0.507581
Bmin.gene24974.mRNA1	541.193	0.321593	0.123734	2.59906	0.00934792	0.507581
Bmin.gene590.mRNA1	390.959	0.337656	0.130207	2.59323	0.00950798	0.509269
Bmin.gene2161.mRNA1	1046.15	0.296656	0.114313	2.59513	0.00945562	0.509269
Bmin.gene5834.mRNA1	1637.99	0.459225	0.177147	2.59234	0.00953258	0.509269
Bmin.gene14495.mRNA1	192.033	-0.526709	0.203392	-2.58962	0.00960818	0.509269
Bmin.gene16219.mRNA1	2894.77	-0.300424	0.116137	-2.58681	0.00968689	0.509269
Bmin.gene18962.mRNA1	324.039	0.384291	0.148526	2.58737	0.0096713	0.509269
Bmin.gene19675.mRNA1	528.154	0.346361	0.133704	2.59052	0.0095832	0.509269
Bmin.gene21735.mRNA1	322.461	0.447116	0.172336	2.59444	0.0094745	0.509269
Bmin.gene22468.mRNA1	354.7	0.425446	0.164353	2.58861	0.00963629	0.509269
Bmin.gene25521.mRNA1	2658.86	0.28923	0.111676	2.5899	0.00960051	0.509269
Bmin.gene28158.mRNA1	2340.94	0.250153	0.0966569	2.58805	0.00965211	0.509269
Bmin.gene29091.mRNA1	333.258	0.393416	0.152065	2.58716	0.00967707	0.509269
Bmin.gene29676.mRNA1	179.609	-0.486801	0.188008	-2.58926	0.00961821	0.509269
Bmin.gene30803.mRNA1	2326.51	-0.282969	0.109389	-2.58681	0.00968677	0.509269
Bmin.gene32196.mRNA1	4080.09	-0.345658	0.133198	-2.59506	0.00945736	0.509269
Bmin.gene32780.mRNA1	2140.24	-0.495078	0.191279	-2.58825	0.00964654	0.509269
Bmin.gene1549.mRNA1	749.655	0.521524	0.201768	2.58477	0.00974449	0.509471
Bmin.gene7426.mRNA1	1662.09	0.327036	0.126522	2.58481	0.0097432	0.509471
Bmin.gene13464.mRNA1	238.195	-0.579879	0.224399	-2.58415	0.00976204	0.509471
Bmin.gene24461.mRNA1	1354.09	-0.290493	0.112344	-2.58575	0.00971672	0.509471
Bmin.gene28137.mRNA1	309.579	0.452384	0.175102	2.58354	0.00977916	0.509471
Bmin.gene1655.mRNA1	207.4	0.415104	0.161384	2.57215	0.010107	0.51426
Bmin.gene2512.mRNA1	3994.07	-0.2719	0.10552	-2.57677	0.00997284	0.51426
Bmin.gene2726.mRNA1	823.856	-0.402648	0.156503	-2.57278	0.0100885	0.51426
Bmin.gene4304.mRNA1	1989.53	-0.37968	0.147638	-2.57169	0.0101203	0.51426
Bmin.gene4994.mRNA1	334.789	-0.451266	0.175585	-2.57008	0.0101676	0.51426
Bmin.gene5434.mRNA1	1590.79	-0.420327	0.163367	-2.57289	0.0100852	0.51426
Bmin.gene9020.mRNA1	304.925	-0.536416	0.20867	-2.57064	0.0101511	0.51426
Bmin.gene10140.mRNA1	488.864	-0.318242	0.123794	-2.57075	0.0101479	0.51426
Bmin.gene13623.mRNA1	4435.6	-0.291943	0.113406	-2.57433	0.0100434	0.51426
Bmin.gene15159.mRNA1	1987.38	0.27644	0.107558	2.57014	0.0101658	0.51426
Bmin.gene15391.mRNA1	905.758	0.419992	0.162903	2.57817	0.00993263	0.51426
Bmin.gene16291.mRNA1	1155.52	0.35533	0.13826	2.57002	0.0101692	0.51426
Bmin.gene19403.mRNA1	809.622	0.367636	0.142747	2.57545	0.010011	0.51426
Bmin.gene22158.mRNA1	1471.66	-0.324885	0.126422	-2.56984	0.0101745	0.51426
Bmin.gene22535.mRNA1	3864.67	0.473374	0.184064	2.5718	0.0101173	0.51426
Bmin.gene26550.mRNA1	449.532	0.335781	0.130214	2.57868	0.00991788	0.51426
Bmin.gene29368.mRNA1	2150.53	0.348782	0.1355	2.57404	0.0100518	0.51426
Bmin.gene333.mRNA1	1939.52	-0.275369	0.107943	-2.55106	0.0107396	0.515401
Bmin.gene687.mRNA1	198.157	0.481695	0.189414	2.54308	0.0109882	0.515401
Bmin.gene781.mRNA1	1987.02	0.321859	0.125582	2.56293	0.0103794	0.515401
Bmin.gene925.mRNA1	2004.72	-0.271008	0.106257	-2.55049	0.0107571	0.515401
Bmin.gene1090.mRNA1	34.4991	-0.778626	0.304966	-2.55315	0.0106752	0.515401
Bmin.gene1868.mRNA1	158.892	-0.573016	0.22666	-2.52808	0.0114687	0.515401
Bmin.gene1901.mRNA1	1475.04	0.302535	0.118067	2.5624	0.0103953	0.515401
Bmin.gene2850.mRNA1	1008.81	-0.399271	0.157838	-2.52963	0.0114182	0.515401
Bmin.gene3028.mRNA1	2913.05	-0.372945	0.146177	-2.55133	0.0107313	0.515401
Bmin.gene3589.mRNA1	1761.35	0.263569	0.103445	2.54792	0.0108368	0.515401
Bmin.gene5302.mRNA1	2996.43	-0.398264	0.155276	-2.56487	0.0103214	0.515401
Bmin.gene5306.mRNA1	2079.99	-0.315414	0.124847	-2.5264	0.0115239	0.515401
Bmin.gene5425.mRNA1	468.22	0.322344	0.127411	2.52996	0.0114075	0.515401
Bmin.gene6029.mRNA1	869.959	-0.508093	0.197929	-2.56705	0.0102569	0.515401
Bmin.gene6217.mRNA1	573.232	0.426849	0.168844	2.52808	0.0114689	0.515401
Bmin.gene6252.mRNA1	1669.64	-0.37418	0.146651	-2.5515	0.0107261	0.515401
Bmin.gene6551.mRNA1	893.69	-0.334848	0.130461	-2.56666	0.0102684	0.515401
Bmin.gene6704.mRNA1	1308.41	0.294151	0.115635	2.54378	0.010966	0.515401
Bmin.gene6800.mRNA1	3207.33	0.299473	0.116674	2.56674	0.0102659	0.515401
Bmin.gene7036.mRNA1	790.862	-0.351737	0.139057	-2.52944	0.0114244	0.515401
Bmin.gene7356.mRNA1	696.453	0.390494	0.153175	2.54934	0.0107927	0.515401
Bmin.gene7518.mRNA1	2120.37	0.373394	0.146295	2.55234	0.0107003	0.515401
Bmin.gene8063.mRNA1	725.448	0.283501	0.112165	2.52753	0.0114869	0.515401
Bmin.gene8183.mRNA1	1616.01	0.257887	0.10084	2.55739	0.010546	0.515401
Bmin.gene8838.mRNA1	422.163	0.374123	0.147709	2.53283	0.0113144	0.515401
Bmin.gene9626.mRNA1	564.604	0.301428	0.118195	2.55026	0.0107643	0.515401
Bmin.gene9691.mRNA1	132.468	0.607663	0.239973	2.53221	0.0113344	0.515401
Bmin.gene10346.mRNA1	2239.87	-0.330477	0.130748	-2.52759	0.0114848	0.515401
Bmin.gene10506.mRNA1	1129.66	0.321556	0.12652	2.54154	0.0110366	0.515401
Bmin.gene10880.mRNA1	1189.99	-0.285231	0.112681	-2.5313	0.0113639	0.515401
Bmin.gene11056.mRNA1	2137.01	-0.340012	0.133916	-2.53899	0.0111172	0.515401
Bmin.gene11071.mRNA1	987.592	-0.32023	0.126145	-2.53858	0.0111302	0.515401
Bmin.gene11418.mRNA1	1295.04	0.281804	0.11112	2.53604	0.0112113	0.515401
Bmin.gene11548.mRNA1	1674.1	0.419015	0.164636	2.5451	0.0109247	0.515401
Bmin.gene12493.mRNA1	784.37	-0.463079	0.183071	-2.5295	0.0114224	0.515401
Bmin.gene12556.mRNA1	2553.69	-0.3508	0.138549	-2.53196	0.0113428	0.515401
Bmin.gene13027.mRNA1	321.019	-0.378952	0.149375	-2.53691	0.0111836	0.515401
Bmin.gene13129.mRNA1	2080.34	0.268844	0.10529	2.55337	0.0106687	0.515401
Bmin.gene15672.mRNA1	2355.44	-0.351383	0.138182	-2.54289	0.0109939	0.515401
Bmin.gene16265.mRNA1	1812.14	0.356518	0.140906	2.53017	0.0114006	0.515401
Bmin.gene16764.mRNA1	747.763	0.301724	0.118499	2.54621	0.0108901	0.515401
Bmin.gene17128.mRNA1	949.064	-0.369692	0.145585	-2.53935	0.0111057	0.515401
Bmin.gene17471.mRNA1	116.715	0.554044	0.217325	2.54938	0.0107916	0.515401
Bmin.gene17687.mRNA1	172.567	0.509548	0.199868	2.54942	0.0107903	0.515401
Bmin.gene18143.mRNA1	306.664	0.405622	0.159907	2.53661	0.0111931	0.515401
Bmin.gene19590.mRNA1	1334.11	0.354284	0.139139	2.54626	0.0108883	0.515401
Bmin.gene19690.mRNA1	2117.28	0.314938	0.124319	2.53331	0.011299	0.515401
Bmin.gene19744.mRNA1	584.839	0.391392	0.15453	2.5328	0.0113156	0.515401
Bmin.gene19930.mRNA1	239.22	0.505298	0.199579	2.53182	0.0113473	0.515401
Bmin.gene20778.mRNA1	2033.85	0.38061	0.150197	2.53406	0.0112748	0.515401
Bmin.gene21054.mRNA1	973.791	-0.287204	0.112031	-2.56361	0.0103588	0.515401
Bmin.gene21584.mRNA1	584.733	0.355749	0.140111	2.53904	0.0111156	0.515401
Bmin.gene22198.mRNA1	1007.76	0.387334	0.152074	2.54701	0.010865	0.515401
Bmin.gene22473.mRNA1	342.019	-0.51787	0.202528	-2.55703	0.010557	0.515401
Bmin.gene22800.mRNA1	934.467	-0.404901	0.157805	-2.56584	0.0102927	0.515401
Bmin.gene23374.mRNA1	3249.73	-0.256242	0.101277	-2.53011	0.0114027	0.515401
Bmin.gene23423.mRNA1	3260.65	0.238971	0.0935676	2.554	0.0106494	0.515401
Bmin.gene23589.mRNA1	1257.5	-0.335973	0.132525	-2.53517	0.0112391	0.515401
Bmin.gene24196.mRNA1	719.527	0.336787	0.131892	2.5535	0.0106648	0.515401
Bmin.gene24754.mRNA1	186.184	-0.599856	0.234083	-2.56258	0.0103899	0.515401
Bmin.gene24801.mRNA1	4941.83	-0.256235	0.101054	-2.53563	0.0112245	0.515401
Bmin.gene25674.mRNA1	318.563	0.448383	0.17532	2.55752	0.0105422	0.515401
Bmin.gene25870.mRNA1	16619.7	-0.232732	0.0916751	-2.53866	0.0111278	0.515401
Bmin.gene26485.mRNA1	423.765	0.417786	0.164916	2.53332	0.0112987	0.515401
Bmin.gene27444.mRNA1	3731.8	0.28047	0.109662	2.55758	0.0105405	0.515401
Bmin.gene28373.mRNA1	134.504	-0.521903	0.20461	-2.55073	0.0107499	0.515401
Bmin.gene28738.mRNA1	2264.08	-0.278178	0.108485	-2.56421	0.010341	0.515401
Bmin.gene29671.mRNA1	23643	-0.257375	0.100457	-2.56204	0.0104059	0.515401
Bmin.gene29678.mRNA1	388.325	-0.326335	0.127402	-2.56146	0.0104234	0.515401
Bmin.gene29865.mRNA1	1809.32	-0.33081	0.129328	-2.55791	0.0105304	0.515401
Bmin.gene30308.mRNA1	5857.91	0.328437	0.129552	2.53517	0.0112393	0.515401
Bmin.gene30686.mRNA1	1652.6	0.412674	0.163358	2.52619	0.0115308	0.515401
Bmin.gene30752.mRNA1	346.8	0.427658	0.167299	2.55626	0.0105805	0.515401
Bmin.gene30875.mRNA1	661.427	0.435704	0.172492	2.52594	0.0115388	0.515401
Bmin.gene31662.mRNA1	847.877	-0.314589	0.123649	-2.54421	0.0109526	0.515401
Bmin.gene531.mRNA1	189.719	0.52038	0.207526	2.50754	0.0121576	0.515715
Bmin.gene1109.mRNA1	218.29	0.428826	0.170862	2.50978	0.0120808	0.515715
Bmin.gene1766.mRNA1	358.251	0.523111	0.2082	2.51254	0.0119865	0.515715
Bmin.gene1808.mRNA1	2125.63	0.344641	0.137491	2.50663	0.0121887	0.515715
Bmin.gene4076.mRNA1	2021.04	0.31589	0.12576	2.51186	0.0120098	0.515715
Bmin.gene4321.mRNA1	1889.99	-0.328629	0.130418	-2.51981	0.0117419	0.515715
Bmin.gene4851.mRNA1	4612.98	-0.259397	0.103436	-2.50781	0.0121483	0.515715
Bmin.gene4916.mRNA1	4599.72	-0.296929	0.117865	-2.51923	0.0117612	0.515715
Bmin.gene5505.mRNA1	893.699	0.336883	0.133998	2.51408	0.0119344	0.515715
Bmin.gene5790.mRNA1	497.392	-0.420336	0.167365	-2.51149	0.0120222	0.515715
Bmin.gene5835.mRNA1	2420.4	-0.262652	0.104121	-2.52256	0.0116503	0.515715
Bmin.gene6286.mRNA1	1267.23	0.347371	0.138487	2.50833	0.0121304	0.515715
Bmin.gene6288.mRNA1	887.317	0.415958	0.165314	2.51618	0.0118636	0.515715
Bmin.gene6768.mRNA1	3395.36	0.22336	0.0884694	2.52472	0.0115792	0.515715
Bmin.gene9552.mRNA1	957.036	0.305716	0.121578	2.51457	0.0119179	0.515715
Bmin.gene10926.mRNA1	714.049	-0.302856	0.120415	-2.5151	0.0118998	0.515715
Bmin.gene11974.mRNA1	563.222	-0.4516	0.180112	-2.50732	0.0121649	0.515715
Bmin.gene12531.mRNA1	1246.45	0.380986	0.150951	2.52391	0.0116058	0.515715
Bmin.gene12688.mRNA1	540.079	0.339469	0.134687	2.52044	0.011721	0.515715
Bmin.gene13103.mRNA1	11997.7	-0.374398	0.149324	-2.50729	0.012166	0.515715
Bmin.gene14604.mRNA1	54.494	-0.685356	0.273244	-2.50822	0.0121341	0.515715
Bmin.gene14928.mRNA1	2859.59	-0.262936	0.104527	-2.51549	0.0118866	0.515715
Bmin.gene15350.mRNA1	3685.59	-0.322461	0.128187	-2.51555	0.0118845	0.515715
Bmin.gene16694.mRNA1	1042.79	0.345929	0.138008	2.50659	0.0121903	0.515715
Bmin.gene17899.mRNA1	2857.18	-0.295045	0.117513	-2.51075	0.0120474	0.515715
Bmin.gene19967.mRNA1	309.741	0.420437	0.166957	2.51824	0.0117942	0.515715
Bmin.gene20790.mRNA1	120.476	0.495894	0.197116	2.51575	0.0118781	0.515715
Bmin.gene20802.mRNA1	265.175	0.40991	0.163	2.51479	0.0119104	0.515715
Bmin.gene23283.mRNA1	2569.13	0.300323	0.119742	2.50809	0.0121387	0.515715
Bmin.gene23561.mRNA1	183.058	0.48753	0.194062	2.51224	0.0119968	0.515715
Bmin.gene25092.mRNA1	436.151	-0.430991	0.171168	-2.51794	0.0118044	0.515715
Bmin.gene25374.mRNA1	97.0182	0.679974	0.270838	2.51063	0.0120516	0.515715
Bmin.gene27171.mRNA1	476.725	0.4606	0.183386	2.51164	0.0120171	0.515715
Bmin.gene29128.mRNA1	272.598	-0.428705	0.171001	-2.50703	0.012175	0.515715
Bmin.gene29137.mRNA1	627.699	-0.367091	0.146094	-2.5127	0.011981	0.515715
Bmin.gene30231.mRNA1	1278.8	0.265941	0.10559	2.51862	0.0117814	0.515715
Bmin.gene4027.mRNA1	1091.93	0.390602	0.156305	2.49898	0.0124552	0.515737
Bmin.gene4319.mRNA1	3464.69	-0.333917	0.133601	-2.49935	0.0124422	0.515737
Bmin.gene6181.mRNA1	1483.69	-0.289756	0.11599	-2.49811	0.0124858	0.515737
Bmin.gene6406.mRNA1	951.183	0.531029	0.212269	2.50168	0.0123607	0.515737
Bmin.gene6506.mRNA1	2782.84	-0.236903	0.0946507	-2.50292	0.0123175	0.515737
Bmin.gene7532.mRNA1	268.792	0.452845	0.180911	2.50314	0.0123097	0.515737
Bmin.gene8080.mRNA1	1269.52	0.303642	0.121475	2.49961	0.0124329	0.515737
Bmin.gene8471.mRNA1	108.541	0.529274	0.211541	2.502	0.0123496	0.515737
Bmin.gene9228.mRNA1	662.137	0.462335	0.185213	2.49623	0.012552	0.515737
Bmin.gene9787.mRNA1	33.1549	0.719766	0.288204	2.49742	0.0125101	0.515737
Bmin.gene10539.mRNA1	4503.95	0.263129	0.105364	2.49734	0.012513	0.515737
Bmin.gene12806.mRNA1	2501.17	-0.283209	0.11349	-2.49546	0.0125793	0.515737
Bmin.gene13215.mRNA1	1161.67	-0.246166	0.098274	-2.50489	0.0122489	0.515737
Bmin.gene13353.mRNA1	488.858	-0.512915	0.204933	-2.50284	0.0123202	0.515737
Bmin.gene14303.mRNA1	3501.99	-0.255543	0.102335	-2.49711	0.0125209	0.515737
Bmin.gene16710.mRNA1	3923.41	0.299275	0.119862	2.49684	0.0125307	0.515737
Bmin.gene17146.mRNA1	3557.06	-0.379784	0.151817	-2.5016	0.0123635	0.515737
Bmin.gene19924.mRNA1	132.732	0.482725	0.192877	2.50276	0.012323	0.515737
Bmin.gene20971.mRNA1	1566.46	-0.452439	0.181316	-2.49531	0.0125846	0.515737
Bmin.gene21169.mRNA1	3168.03	-0.380237	0.152285	-2.49687	0.0125294	0.515737
Bmin.gene25047.mRNA1	407.685	0.477465	0.191125	2.49819	0.0124831	0.515737
Bmin.gene29831.mRNA1	339.153	0.427002	0.171063	2.49617	0.0125541	0.515737
Bmin.gene30747.mRNA1	973.876	0.341537	0.13691	2.49462	0.0126093	0.516012
Bmin.gene5910.mRNA1	306.954	0.420198	0.168545	2.49309	0.0126635	0.517499
Bmin.gene15873.mRNA1	391.232	0.466215	0.187128	2.49143	0.0127231	0.519195
Bmin.gene6823.mRNA1	579.944	0.41688	0.167408	2.4902	0.0127672	0.520259
Bmin.gene8646.mRNA1	664.401	-0.304785	0.122449	-2.48908	0.0128074	0.521159
Bmin.gene5186.mRNA1	617.244	0.331804	0.133578	2.48397	0.0129925	0.522786
Bmin.gene7025.mRNA1	1482.07	-0.231165	0.092967	-2.48653	0.0128997	0.522786
Bmin.gene8009.mRNA1	431.654	0.398655	0.160395	2.48545	0.0129386	0.522786
Bmin.gene9607.mRNA1	627.041	0.354962	0.142796	2.48579	0.0129264	0.522786
Bmin.gene16591.mRNA1	959.393	0.302068	0.121564	2.48485	0.0129606	0.522786
Bmin.gene18519.mRNA1	473.139	-0.426716	0.171672	-2.48565	0.0129316	0.522786
Bmin.gene20483.mRNA1	1340.86	0.308063	0.12401	2.48418	0.0129851	0.522786
Bmin.gene26394.mRNA1	738.938	-0.358021	0.143949	-2.48714	0.0128774	0.522786
Bmin.gene8234.mRNA1	3516.84	0.281932	0.113585	2.48212	0.0130602	0.524776
Bmin.gene20049.mRNA1	4583.26	-0.365497	0.147355	-2.48038	0.0131243	0.526617
Bmin.gene16383.mRNA1	486.997	-0.474397	0.191479	-2.47754	0.0132292	0.530087
Bmin.gene10740.mRNA1	96.8373	-0.574354	0.231917	-2.47655	0.0132661	0.530826
Bmin.gene4868.mRNA1	11578.2	-0.33044	0.13355	-2.47429	0.0133503	0.531374
Bmin.gene10301.mRNA1	1291.6	0.298616	0.120704	2.47396	0.0133624	0.531374
Bmin.gene16168.mRNA1	1239.37	0.533788	0.21569	2.4748	0.0133311	0.531374
Bmin.gene17177.mRNA1	3786.2	0.302247	0.122108	2.47524	0.0133146	0.531374
Bmin.gene18988.mRNA1	730.202	-0.312375	0.126284	-2.47358	0.0133766	0.531374
Bmin.gene21478.mRNA1	285.977	0.443156	0.179193	2.47307	0.0133959	0.531374
Bmin.gene26504.mRNA1	9374.56	-0.23888	0.0966061	-2.47272	0.0134089	0.531374
Bmin.gene1084.mRNA1	2117.45	-0.254304	0.102881	-2.47181	0.013443	0.531996
Bmin.gene2302.mRNA1	1863.39	0.314317	0.127452	2.46617	0.0136568	0.532339
Bmin.gene3735.mRNA1	2443.85	-0.342387	0.138642	-2.46957	0.0135277	0.532339
Bmin.gene6289.mRNA1	10342	-0.269061	0.109161	-2.46482	0.0137082	0.532339
Bmin.gene11800.mRNA1	447.067	0.453221	0.183539	2.46934	0.0135363	0.532339
Bmin.gene12196.mRNA1	879.239	-0.3552	0.144142	-2.46424	0.0137305	0.532339
Bmin.gene12306.mRNA1	1922.71	0.343215	0.139288	2.46407	0.0137368	0.532339
Bmin.gene14332.mRNA1	1733.74	0.342692	0.139029	2.4649	0.013705	0.532339
Bmin.gene14432.mRNA1	1098.41	0.27433	0.111285	2.46512	0.0136969	0.532339
Bmin.gene14466.mRNA1	350.517	0.393789	0.159793	2.46437	0.0137256	0.532339
Bmin.gene14899.mRNA1	82.8945	-0.702227	0.285185	-2.46236	0.0138028	0.532339
Bmin.gene20796.mRNA1	3426.98	-0.341528	0.138421	-2.46732	0.0136129	0.532339
Bmin.gene24580.mRNA1	532.727	-0.410556	0.166614	-2.46411	0.0137353	0.532339
Bmin.gene25611.mRNA1	1741.4	0.294569	0.119586	2.46324	0.0137688	0.532339
Bmin.gene26376.mRNA1	470.119	0.344913	0.140056	2.46268	0.0137902	0.532339
Bmin.gene27134.mRNA1	480.576	0.407808	0.165613	2.46241	0.0138005	0.532339
Bmin.gene30473.mRNA1	222.633	0.503836	0.20443	2.46459	0.0137169	0.532339
Bmin.gene31192.mRNA1	2027.18	-0.244747	0.0992158	-2.46682	0.013632	0.532339
Bmin.gene32383.mRNA1	1242.85	-0.406625	0.164931	-2.46543	0.013685	0.532339
Bmin.gene32566.mRNA1	1435.19	-0.379142	0.153894	-2.46365	0.0137529	0.532339
Bmin.gene5744.mRNA1	1610.27	0.434767	0.176645	2.46125	0.0138454	0.532557
Bmin.gene6149.mRNA1	504.973	0.314038	0.12757	2.46169	0.0138283	0.532557
Bmin.gene10343.mRNA1	3301.48	-0.285602	0.116077	-2.46045	0.0138762	0.533032
Bmin.gene38.mRNA1	257.439	0.419586	0.171466	2.44706	0.0144028	0.533145
Bmin.gene172.mRNA1	1816.07	0.230691	0.0940874	2.45188	0.0142113	0.533145
Bmin.gene484.mRNA1	189.878	0.595522	0.242481	2.45595	0.0140513	0.533145
Bmin.gene494.mRNA1	953.931	-0.343613	0.140855	-2.43949	0.0147082	0.533145
Bmin.gene1281.mRNA1	247.749	0.436105	0.178968	2.43677	0.0148189	0.533145
Bmin.gene1954.mRNA1	1027.17	0.349921	0.142333	2.45848	0.0139528	0.533145
Bmin.gene2659.mRNA1	862.207	-0.312906	0.127903	-2.44644	0.0144277	0.533145
Bmin.gene2720.mRNA1	299.74	0.415976	0.170827	2.43507	0.0148889	0.533145
Bmin.gene3515.mRNA1	458.16	0.374485	0.153986	2.43195	0.0150179	0.533145
Bmin.gene3895.mRNA1	1374.53	0.311863	0.127637	2.44336	0.0145512	0.533145
Bmin.gene3905.mRNA1	1042	0.365968	0.150089	2.43835	0.0147546	0.533145
Bmin.gene4015.mRNA1	500.054	0.347808	0.142571	2.43955	0.0147055	0.533145
Bmin.gene4563.mRNA1	430.382	0.43325	0.177169	2.44541	0.0144689	0.533145
Bmin.gene6717.mRNA1	1715.31	-0.413981	0.170197	-2.43236	0.0150008	0.533145
Bmin.gene6792.mRNA1	1048.77	0.44611	0.183168	2.43553	0.0148701	0.533145
Bmin.gene8476.mRNA1	2065.77	-0.250079	0.101874	-2.45479	0.0140967	0.533145
Bmin.gene9304.mRNA1	380.185	0.508941	0.208479	2.44121	0.0146382	0.533145
Bmin.gene9898.mRNA1	2523.09	0.252553	0.103756	2.43409	0.0149293	0.533145
Bmin.gene10390.mRNA1	944.783	-0.300029	0.122947	-2.4403	0.014675	0.533145
Bmin.gene10391.mRNA1	1127.55	-0.2878	0.117539	-2.44855	0.0143432	0.533145
Bmin.gene10577.mRNA1	208.832	-0.574644	0.234736	-2.44805	0.0143633	0.533145
Bmin.gene10743.mRNA1	212.548	0.496919	0.202534	2.45351	0.014147	0.533145
Bmin.gene11825.mRNA1	3569.17	-0.360488	0.148233	-2.43189	0.0150201	0.533145
Bmin.gene12471.mRNA1	1166.78	0.289143	0.118766	2.43457	0.0149097	0.533145
Bmin.gene12694.mRNA1	5298.76	-0.365677	0.148814	-2.45727	0.0139997	0.533145
Bmin.gene14306.mRNA1	4946.38	-0.284112	0.115937	-2.45057	0.0142631	0.533145
Bmin.gene15176.mRNA1	487.739	-0.400491	0.164504	-2.43454	0.0149108	0.533145
Bmin.gene15228.mRNA1	535.569	-0.328101	0.133974	-2.44898	0.014326	0.533145
Bmin.gene15467.mRNA1	466.72	-0.390623	0.159557	-2.44818	0.014358	0.533145
Bmin.gene15919.mRNA1	755.134	0.424343	0.173135	2.45094	0.0142485	0.533145
Bmin.gene17378.mRNA1	1064.73	-0.30998	0.127261	-2.43579	0.0148592	0.533145
Bmin.gene17431.mRNA1	3921.3	-0.319161	0.13059	-2.44399	0.0145257	0.533145
Bmin.gene17717.mRNA1	445.003	0.525671	0.213978	2.45666	0.0140235	0.533145
Bmin.gene17953.mRNA1	390.993	0.405536	0.166221	2.43975	0.0146976	0.533145
Bmin.gene19327.mRNA1	6629.49	-0.22715	0.093128	-2.43911	0.0147233	0.533145
Bmin.gene20938.mRNA1	529.512	-0.595114	0.243922	-2.43977	0.0146967	0.533145
Bmin.gene20993.mRNA1	1889.89	-0.248575	0.101939	-2.43847	0.0147495	0.533145
Bmin.gene21132.mRNA1	1892.49	0.309089	0.126923	2.43525	0.0148814	0.533145
Bmin.gene21967.mRNA1	6625.01	-0.203214	0.0833423	-2.4383	0.0147563	0.533145
Bmin.gene22277.mRNA1	6896.39	0.324724	0.132961	2.44225	0.014596	0.533145
Bmin.gene22881.mRNA1	478.242	0.382152	0.156923	2.43529	0.01488	0.533145
Bmin.gene23456.mRNA1	813.136	-0.520364	0.213774	-2.43417	0.0149258	0.533145
Bmin.gene23518.mRNA1	663.75	0.375206	0.154044	2.43571	0.0148627	0.533145
Bmin.gene23810.mRNA1	515.997	0.366388	0.149192	2.45582	0.0140562	0.533145
Bmin.gene23952.mRNA1	5713.3	-0.287649	0.117057	-2.45735	0.0139968	0.533145
Bmin.gene24083.mRNA1	761.525	0.301473	0.122871	2.45358	0.0141441	0.533145
Bmin.gene24478.mRNA1	941.361	0.545221	0.22395	2.43457	0.0149095	0.533145
Bmin.gene24512.mRNA1	223.854	-0.415814	0.169651	-2.451	0.0142461	0.533145
Bmin.gene24652.mRNA1	1899.78	-0.275907	0.113138	-2.43868	0.0147409	0.533145
Bmin.gene24886.mRNA1	1235.47	-0.30273	0.123419	-2.45286	0.0141725	0.533145
Bmin.gene25382.mRNA1	2726.29	-0.378663	0.15443	-2.45201	0.0142061	0.533145
Bmin.gene25417.mRNA1	76.2367	0.636781	0.261336	2.43664	0.0148243	0.533145
Bmin.gene25724.mRNA1	1122.9	-0.31525	0.129663	-2.43129	0.015045	0.533145
Bmin.gene26368.mRNA1	4501.46	0.698901	0.28743	2.43155	0.0150343	0.533145
Bmin.gene26477.mRNA1	2052.48	0.310561	0.127606	2.43374	0.0149436	0.533145
Bmin.gene26912.mRNA1	1033.89	0.333917	0.136463	2.44693	0.0144078	0.533145
Bmin.gene27005.mRNA1	531.496	-0.30627	0.12459	-2.45822	0.0139628	0.533145
Bmin.gene29753.mRNA1	915.104	-0.345993	0.141717	-2.44144	0.0146289	0.533145
Bmin.gene29793.mRNA1	850.013	0.371014	0.15226	2.43671	0.0148217	0.533145
Bmin.gene29916.mRNA1	2227.14	0.355135	0.14594	2.43343	0.0149565	0.533145
Bmin.gene30871.mRNA1	1135.33	0.298898	0.121684	2.45634	0.0140359	0.533145
Bmin.gene31221.mRNA1	1294.34	0.326003	0.133594	2.44026	0.0146767	0.533145
Bmin.gene32564.mRNA1	805.584	-0.398555	0.162481	-2.45293	0.0141699	0.533145
Bmin.gene23036.mRNA1	2303.49	-0.363473	0.149562	-2.43025	0.0150883	0.534023
Bmin.gene21646.mRNA1	1355.07	-0.237813	0.0978933	-2.42931	0.0151274	0.534751
Bmin.gene15065.mRNA1	1300.11	0.391337	0.161177	2.428	0.0151825	0.535382
Bmin.gene21859.mRNA1	356.209	0.484195	0.19939	2.42838	0.0151665	0.535382
Bmin.gene21903.mRNA1	447.468	0.386672	0.159297	2.42737	0.0152089	0.535659
Bmin.gene1014.mRNA1	364.26	-0.435195	0.179561	-2.42366	0.0153651	0.536426
Bmin.gene1126.mRNA1	718.36	0.322751	0.133049	2.4258	0.0152746	0.536426
Bmin.gene1627.mRNA1	5086.7	-0.282609	0.116702	-2.42162	0.0154515	0.536426
Bmin.gene6542.mRNA1	1742.01	-0.322549	0.133182	-2.42186	0.0154415	0.536426
Bmin.gene9378.mRNA1	1294.56	0.306222	0.126352	2.42357	0.015369	0.536426
Bmin.gene10111.mRNA1	494.449	-0.400241	0.165061	-2.4248	0.0153168	0.536426
Bmin.gene13693.mRNA1	1563.37	0.289181	0.119424	2.42146	0.0154583	0.536426
Bmin.gene16602.mRNA1	1113.01	0.379329	0.156547	2.4231	0.0153885	0.536426
Bmin.gene18902.mRNA1	480.698	0.4837	0.19951	2.42444	0.0153319	0.536426
Bmin.gene25328.mRNA1	1705.02	0.33465	0.138221	2.42112	0.0154728	0.536426
Bmin.gene25516.mRNA1	269.771	-0.524342	0.216541	-2.42145	0.0154588	0.536426
Bmin.gene31196.mRNA1	263.886	-0.462345	0.190682	-2.42469	0.0153214	0.536426
Bmin.gene31522.mRNA1	3078.41	0.319387	0.131724	2.42467	0.0153221	0.536426
Bmin.gene8602.mRNA1	638.735	0.301296	0.124526	2.41955	0.0155398	0.538105
Bmin.gene3290.mRNA1	2458.17	-0.290468	0.120186	-2.41683	0.0156563	0.540261
Bmin.gene7879.mRNA1	1329.25	0.314613	0.130179	2.41678	0.0156584	0.540261
Bmin.gene17191.mRNA1	530.054	0.362541	0.14997	2.41743	0.0156306	0.540261
Bmin.gene13110.mRNA1	247.21	-0.513971	0.212744	-2.41591	0.0156958	0.540903
Bmin.gene22771.mRNA1	827.958	0.418252	0.173171	2.41526	0.015724	0.541228
Bmin.gene711.mRNA1	644.955	-0.331763	0.137677	-2.40972	0.0159648	0.544449
Bmin.gene777.mRNA1	1856.64	0.275711	0.114309	2.41197	0.0158666	0.544449
Bmin.gene1043.mRNA1	2419.1	-0.241301	0.100284	-2.40619	0.0161199	0.544449
Bmin.gene2237.mRNA1	2342.38	0.228603	0.0949378	2.40793	0.0160433	0.544449
Bmin.gene3292.mRNA1	371.008	-0.342245	0.1422	-2.40679	0.0160935	0.544449
Bmin.gene5241.mRNA1	945.613	-0.346063	0.143799	-2.40658	0.0161026	0.544449
Bmin.gene6710.mRNA1	233.026	0.578341	0.239832	2.41144	0.0158896	0.544449
Bmin.gene11220.mRNA1	2279.66	-0.249387	0.103601	-2.40718	0.0160762	0.544449
Bmin.gene13984.mRNA1	1556.59	0.280667	0.116493	2.40931	0.0159827	0.544449
Bmin.gene16319.mRNA1	1278.94	0.28801	0.119602	2.40807	0.0160369	0.544449
Bmin.gene18472.mRNA1	1106.97	-0.318768	0.132397	-2.40767	0.0160548	0.544449
Bmin.gene18530.mRNA1	429.219	0.390437	0.16202	2.40981	0.0159608	0.544449
Bmin.gene23592.mRNA1	1229.71	0.517135	0.214585	2.40993	0.0159558	0.544449
Bmin.gene25823.mRNA1	2569.27	0.301977	0.125329	2.40947	0.0159757	0.544449
Bmin.gene29754.mRNA1	165.224	-0.502838	0.208833	-2.40785	0.0160468	0.544449
Bmin.gene29786.mRNA1	1360.88	-0.384056	0.159511	-2.40771	0.0160531	0.544449
Bmin.gene12823.mRNA1	329.033	0.351682	0.146253	2.40462	0.0161893	0.545512
Bmin.gene26242.mRNA1	2165.09	-0.354708	0.147509	-2.40464	0.0161882	0.545512
Bmin.gene6549.mRNA1	1473.12	-0.278438	0.115822	-2.40402	0.0162157	0.545765
Bmin.gene28188.mRNA1	862.418	0.323089	0.134419	2.40359	0.0162349	0.545772
Bmin.gene29923.mRNA1	427.847	0.372143	0.154908	2.40235	0.0162901	0.546989
Bmin.gene5747.mRNA1	1673.6	0.313087	0.130411	2.40078	0.0163602	0.547469
Bmin.gene13300.mRNA1	548.081	0.296159	0.123361	2.40075	0.0163614	0.547469
Bmin.gene14066.mRNA1	4401.87	-0.333414	0.138832	-2.40157	0.0163251	0.547469
Bmin.gene18346.mRNA1	397.666	0.398884	0.166182	2.40028	0.0163827	0.547547
Bmin.gene805.mRNA1	428.478	-0.401793	0.168709	-2.38158	0.0172386	0.547835
Bmin.gene1111.mRNA1	1259.36	0.388337	0.162827	2.38497	0.0170806	0.547835
Bmin.gene1284.mRNA1	421.121	-0.413663	0.173118	-2.38948	0.0168721	0.547835
Bmin.gene1341.mRNA1	494.772	0.476937	0.201044	2.3723	0.0176779	0.547835
Bmin.gene1614.mRNA1	1871	0.311954	0.130145	2.39698	0.0165309	0.547835
Bmin.gene1688.mRNA1	209.442	0.428993	0.178849	2.39864	0.0164561	0.547835
Bmin.gene3110.mRNA1	671.314	0.305652	0.128894	2.37135	0.0177233	0.547835
Bmin.gene3404.mRNA1	627.499	0.431001	0.181041	2.38069	0.0172804	0.547835
Bmin.gene3632.mRNA1	1629.29	0.240133	0.100418	2.39134	0.0167871	0.547835
Bmin.gene4301.mRNA1	209.882	-0.555722	0.234307	-2.37177	0.017703	0.547835
Bmin.gene4507.mRNA1	566.011	-0.314554	0.132438	-2.3751	0.0175442	0.547835
Bmin.gene4863.mRNA1	4117.21	-0.253456	0.106358	-2.38305	0.0171697	0.547835
Bmin.gene4987.mRNA1	439.777	0.479958	0.200598	2.39263	0.0167279	0.547835
Bmin.gene5122.mRNA1	925.563	0.41374	0.174177	2.3754	0.0175301	0.547835
Bmin.gene5270.mRNA1	762.617	0.317678	0.132757	2.39293	0.0167146	0.547835
Bmin.gene5813.mRNA1	2870.89	-0.276332	0.115228	-2.39813	0.0164788	0.547835
Bmin.gene6303.mRNA1	2725.31	0.270577	0.114134	2.37069	0.017755	0.547835
Bmin.gene7779.mRNA1	1416.05	0.329206	0.13786	2.38798	0.0169414	0.547835
Bmin.gene8190.mRNA1	2973.23	0.35167	0.146898	2.39398	0.0166668	0.547835
Bmin.gene8319.mRNA1	523.499	0.392895	0.165292	2.37698	0.0174549	0.547835
Bmin.gene9302.mRNA1	666.071	0.352499	0.148286	2.37717	0.0174462	0.547835
Bmin.gene9737.mRNA1	1157.61	-0.318537	0.133934	-2.37831	0.017392	0.547835
Bmin.gene10456.mRNA1	1132.56	0.363624	0.152591	2.38299	0.0171727	0.547835
Bmin.gene10633.mRNA1	560.213	0.350839	0.146296	2.39814	0.0164784	0.547835
Bmin.gene10882.mRNA1	538.117	-0.303432	0.127318	-2.38326	0.0171603	0.547835
Bmin.gene11256.mRNA1	951.1	0.408745	0.171063	2.38944	0.0168742	0.547835
Bmin.gene11510.mRNA1	3915.89	-0.238047	0.0995609	-2.39097	0.016804	0.547835
Bmin.gene11712.mRNA1	1276.52	-0.272288	0.114675	-2.37444	0.0175754	0.547835
Bmin.gene14271.mRNA1	1554.55	0.239949	0.100713	2.3825	0.0171954	0.547835
Bmin.gene15075.mRNA1	3094.46	-0.270377	0.112841	-2.39609	0.0165711	0.547835
Bmin.gene15124.mRNA1	913.96	0.335294	0.140813	2.38113	0.0172596	0.547835
Bmin.gene15173.mRNA1	1405.09	-0.323686	0.135995	-2.38013	0.0173066	0.547835
Bmin.gene15589.mRNA1	1224.04	0.355223	0.148059	2.3992	0.016431	0.547835
Bmin.gene15610.mRNA1	2237.2	0.230792	0.0966287	2.38844	0.0169202	0.547835
Bmin.gene16266.mRNA1	3017.45	-0.311199	0.131108	-2.3736	0.0176155	0.547835
Bmin.gene17814.mRNA1	402.994	0.367423	0.153715	2.39029	0.0168351	0.547835
Bmin.gene17852.mRNA1	2676.79	-0.222587	0.0932829	-2.38614	0.017026	0.547835
Bmin.gene18104.mRNA1	784.167	0.396628	0.167273	2.37114	0.0177331	0.547835
Bmin.gene18254.mRNA1	1315.13	0.288413	0.12116	2.38043	0.0172926	0.547835
Bmin.gene18838.mRNA1	415.713	-0.437983	0.184113	-2.37887	0.0173656	0.547835
Bmin.gene18944.mRNA1	923.03	0.289509	0.120838	2.39584	0.0165823	0.547835
Bmin.gene19417.mRNA1	4741.54	0.40638	0.170753	2.37994	0.0173157	0.547835
Bmin.gene19516.mRNA1	2552.75	0.318067	0.133627	2.38025	0.0173009	0.547835
Bmin.gene19743.mRNA1	1205.86	0.32305	0.136185	2.37214	0.0176853	0.547835
Bmin.gene20050.mRNA1	459.516	0.537641	0.226352	2.37524	0.0175376	0.547835
Bmin.gene20828.mRNA1	2589.29	0.251907	0.105457	2.38872	0.0169071	0.547835
Bmin.gene21387.mRNA1	96.5839	-0.588619	0.246569	-2.38724	0.0169755	0.547835
Bmin.gene22298.mRNA1	774.267	0.261217	0.109299	2.38994	0.0168512	0.547835
Bmin.gene22613.mRNA1	1539.63	0.26195	0.110028	2.38076	0.0172767	0.547835
Bmin.gene22994.mRNA1	1984.21	-0.21438	0.0898702	-2.38544	0.0170586	0.547835
Bmin.gene23607.mRNA1	307.984	-0.44544	0.187715	-2.37295	0.0176465	0.547835
Bmin.gene23772.mRNA1	385.208	-0.414273	0.174533	-2.3736	0.0176156	0.547835
Bmin.gene24410.mRNA1	1390.04	0.318051	0.134166	2.37058	0.0177604	0.547835
Bmin.gene24693.mRNA1	189.709	-0.445978	0.186777	-2.38776	0.0169514	0.547835
Bmin.gene24793.mRNA1	2221.79	-0.404141	0.170006	-2.37722	0.0174438	0.547835
Bmin.gene25369.mRNA1	312.075	-0.467962	0.196572	-2.38061	0.017284	0.547835
Bmin.gene26358.mRNA1	795.521	0.445835	0.186132	2.39526	0.0166084	0.547835
Bmin.gene27031.mRNA1	1132.2	0.324467	0.136183	2.38259	0.0171915	0.547835
Bmin.gene27373.mRNA1	1570.3	-0.396531	0.165785	-2.39183	0.0167644	0.547835
Bmin.gene27434.mRNA1	2092.68	0.38151	0.15923	2.39597	0.0165766	0.547835
Bmin.gene28023.mRNA1	695.594	0.35653	0.150393	2.37065	0.0177568	0.547835
Bmin.gene28847.mRNA1	3547.46	0.233847	0.0977979	2.39113	0.0167967	0.547835
Bmin.gene28991.mRNA1	598.829	-0.354416	0.148106	-2.39299	0.0167118	0.547835
Bmin.gene29233.mRNA1	504.69	0.365787	0.154015	2.37501	0.0175484	0.547835
Bmin.gene29365.mRNA1	76.5724	-0.592667	0.249927	-2.37136	0.0177226	0.547835
Bmin.gene30270.mRNA1	329.831	0.402736	0.167996	2.39729	0.0165168	0.547835
Bmin.gene30727.mRNA1	705.169	0.316506	0.133219	2.37582	0.0175098	0.547835
Bmin.gene31062.mRNA1	1010.55	-0.272441	0.11382	-2.39362	0.016683	0.547835
Bmin.gene31293.mRNA1	1451.1	-0.31685	0.133404	-2.37511	0.0175435	0.547835
Bmin.gene31351.mRNA1	311.136	-0.366522	0.153043	-2.3949	0.0166249	0.547835
Bmin.gene32187.mRNA1	666.021	0.497134	0.209589	2.37194	0.0176948	0.547835
Bmin.gene32498.mRNA1	1661.63	-0.396091	0.165932	-2.38707	0.0169835	0.547835
Bmin.gene8575.mRNA1	1149.13	0.31354	0.132344	2.36913	0.0178298	0.549202
Bmin.gene23790.mRNA1	1340.04	-0.418705	0.176754	-2.36886	0.0178429	0.549202
Bmin.gene1571.mRNA1	1083.02	-0.322878	0.136382	-2.36745	0.0179112	0.550649
Bmin.gene11591.mRNA1	2572.8	-0.233721	0.0987678	-2.36637	0.0179635	0.550649
Bmin.gene17055.mRNA1	2561.33	0.390689	0.16505	2.3671	0.0179282	0.550649
Bmin.gene20536.mRNA1	3216.41	-0.424097	0.179252	-2.36592	0.0179854	0.550649
Bmin.gene30414.mRNA1	690.869	-0.353939	0.149576	-2.36629	0.0179674	0.550649
Bmin.gene17855.mRNA1	2290.77	0.288513	0.121993	2.365	0.0180303	0.551436
Bmin.gene20377.mRNA1	214.855	-0.490614	0.207488	-2.36454	0.0180526	0.551532
Bmin.gene7346.mRNA1	284.591	-0.407221	0.172388	-2.36223	0.0181655	0.552378
Bmin.gene14760.mRNA1	717.546	-0.385942	0.16329	-2.36354	0.0181015	0.552378
Bmin.gene16157.mRNA1	3050.01	-0.328558	0.139058	-2.36274	0.0181402	0.552378
Bmin.gene20333.mRNA1	214.749	0.435686	0.18448	2.3617	0.0181915	0.552378
Bmin.gene20840.mRNA1	747.67	0.260802	0.110413	2.36207	0.0181733	0.552378
Bmin.gene29188.mRNA1	2805.97	-0.26424	0.111889	-2.36162	0.0181953	0.552378
Bmin.gene7079.mRNA1	2897.73	-0.254522	0.107806	-2.36093	0.0182292	0.552825
Bmin.gene16464.mRNA1	1671.35	0.38222	0.161949	2.36013	0.0182685	0.552854
Bmin.gene18811.mRNA1	576.409	-0.447465	0.189565	-2.36048	0.0182512	0.552854
Bmin.gene433.mRNA1	328.56	0.381175	0.162551	2.34495	0.0190295	0.55384
Bmin.gene528.mRNA1	894.656	0.374567	0.159016	2.35553	0.0184963	0.55384
Bmin.gene3245.mRNA1	1553.9	-0.298749	0.127816	-2.33733	0.0194219	0.55384
Bmin.gene4012.mRNA1	16067	-0.155046	0.0659524	-2.35088	0.0187289	0.55384
Bmin.gene4223.mRNA1	2576.61	0.334222	0.142088	2.35222	0.018662	0.55384
Bmin.gene4745.mRNA1	1591.55	0.340358	0.145517	2.33895	0.0193378	0.55384
Bmin.gene4877.mRNA1	1903.64	-0.241203	0.103312	-2.3347	0.0195592	0.55384
Bmin.gene4937.mRNA1	5730.93	-0.265997	0.113138	-2.35108	0.0187191	0.55384
Bmin.gene5001.mRNA1	9551.43	-0.304864	0.1293	-2.35781	0.0183829	0.55384
Bmin.gene5667.mRNA1	992.757	0.518647	0.220163	2.35574	0.0184856	0.55384
Bmin.gene6728.mRNA1	1236.47	0.341981	0.145651	2.34795	0.0188769	0.55384
Bmin.gene7034.mRNA1	847.391	0.362063	0.155055	2.33506	0.0195403	0.55384
Bmin.gene7084.mRNA1	1148.21	0.300709	0.127544	2.35769	0.0183892	0.55384
Bmin.gene7275.mRNA1	2234.02	0.276739	0.11786	2.34803	0.0188729	0.55384
Bmin.gene7828.mRNA1	248.288	0.418771	0.1793	2.33558	0.0195131	0.55384
Bmin.gene8079.mRNA1	670.816	0.550523	0.234856	2.34409	0.0190738	0.55384
Bmin.gene8420.mRNA1	1842.48	0.306114	0.13084	2.33961	0.0193036	0.55384
Bmin.gene8549.mRNA1	1070.63	-0.301414	0.12911	-2.33456	0.0195664	0.55384
Bmin.gene8725.mRNA1	771.437	0.305915	0.130589	2.34259	0.0191506	0.55384
Bmin.gene8748.mRNA1	250.649	0.366673	0.156029	2.35003	0.0187717	0.55384
Bmin.gene8788.mRNA1	3690.66	-0.267259	0.114334	-2.33753	0.0194117	0.55384
Bmin.gene9323.mRNA1	1762.28	0.311361	0.132663	2.34701	0.0189249	0.55384
Bmin.gene9605.mRNA1	2812.57	0.268929	0.114309	2.35265	0.01864	0.55384
Bmin.gene10169.mRNA1	547.984	-0.471654	0.20051	-2.35227	0.0186593	0.55384
Bmin.gene11216.mRNA1	1470.61	-0.24461	0.104167	-2.34826	0.0188615	0.55384
Bmin.gene11327.mRNA1	1008.81	-0.289014	0.123119	-2.34744	0.0189028	0.55384
Bmin.gene11802.mRNA1	2333.64	0.291815	0.124461	2.34463	0.0190457	0.55384
Bmin.gene12077.mRNA1	5974.04	-0.24615	0.104958	-2.34522	0.0190158	0.55384
Bmin.gene12470.mRNA1	4552.18	0.306289	0.131201	2.33449	0.0195699	0.55384
Bmin.gene12643.mRNA1	2027.17	-0.221999	0.0945235	-2.34861	0.0188437	0.55384
Bmin.gene12946.mRNA1	5337.36	-0.325333	0.139253	-2.33628	0.0194768	0.55384
Bmin.gene13802.mRNA1	3980.07	-0.271107	0.115856	-2.34004	0.0192817	0.55384
Bmin.gene14337.mRNA1	791.386	-0.249913	0.106252	-2.35209	0.0186684	0.55384
Bmin.gene14641.mRNA1	701.38	0.290354	0.123572	2.34968	0.0187895	0.55384
Bmin.gene14730.mRNA1	3467.75	-0.335371	0.143466	-2.33763	0.0194065	0.55384
Bmin.gene15296.mRNA1	5043.43	-0.365074	0.156359	-2.33485	0.0195514	0.55384
Bmin.gene15442.mRNA1	1882.08	-0.281552	0.120302	-2.34037	0.0192649	0.55384
Bmin.gene16217.mRNA1	2709	-0.291309	0.123808	-2.35291	0.0186269	0.55384
Bmin.gene16784.mRNA1	445.441	0.34753	0.147947	2.34901	0.0188236	0.55384
Bmin.gene17692.mRNA1	208.631	-0.545771	0.233711	-2.33523	0.0195312	0.55384
Bmin.gene18324.mRNA1	670.07	0.259637	0.110239	2.35522	0.0185118	0.55384
Bmin.gene18517.mRNA1	206.184	0.469511	0.200623	2.34027	0.01927	0.55384
Bmin.gene19749.mRNA1	416.177	0.429967	0.183632	2.34146	0.0192087	0.55384
Bmin.gene19810.mRNA1	1596.59	0.283711	0.120768	2.34922	0.0188127	0.55384
Bmin.gene19851.mRNA1	4183.91	-0.479692	0.204998	-2.33998	0.0192848	0.55384
Bmin.gene20443.mRNA1	479.229	0.581734	0.246675	2.35831	0.0183586	0.55384
Bmin.gene20479.mRNA1	1097.66	0.314407	0.134511	2.3374	0.0194184	0.55384
Bmin.gene21182.mRNA1	1018.64	0.344316	0.147112	2.3405	0.0192579	0.55384
Bmin.gene21324.mRNA1	195.492	0.512548	0.217415	2.35746	0.0184003	0.55384
Bmin.gene21416.mRNA1	314.94	-0.564787	0.241704	-2.33668	0.0194556	0.55384
Bmin.gene22346.mRNA1	290.752	0.560644	0.240054	2.33549	0.0195177	0.55384
Bmin.gene23301.mRNA1	1206.02	0.302712	0.12937	2.33989	0.0192893	0.55384
Bmin.gene24417.mRNA1	17126.4	-0.265086	0.112449	-2.35739	0.0184038	0.55384
Bmin.gene24634.mRNA1	1503.71	0.421607	0.178996	2.3554	0.018503	0.55384
Bmin.gene24935.mRNA1	1763.02	0.272859	0.115897	2.35432	0.0185566	0.55384
Bmin.gene25175.mRNA1	10894.8	-0.255491	0.109169	-2.34032	0.0192674	0.55384
Bmin.gene27014.mRNA1	63.8005	0.56681	0.241575	2.34631	0.0189604	0.55384
Bmin.gene28010.mRNA1	370.434	-0.51631	0.220813	-2.33822	0.0193757	0.55384
Bmin.gene28085.mRNA1	155.493	-0.434841	0.185757	-2.34091	0.019237	0.55384
Bmin.gene28206.mRNA1	1495.78	0.336302	0.1432	2.34848	0.0188503	0.55384
Bmin.gene29762.mRNA1	517.14	0.389428	0.166595	2.33757	0.0194094	0.55384
Bmin.gene30606.mRNA1	1711.23	0.301095	0.128036	2.35164	0.0186909	0.55384
Bmin.gene30706.mRNA1	468	-0.327834	0.140403	-2.33495	0.0195462	0.55384
Bmin.gene31733.mRNA1	552.861	0.379919	0.162511	2.3378	0.0193974	0.55384
Bmin.gene32236.mRNA1	3952.1	0.29436	0.125555	2.34448	0.0190537	0.55384
Bmin.gene32573.mRNA1	336.09	0.510827	0.217891	2.34441	0.0190572	0.55384
Bmin.gene7661.mRNA1	1600.52	0.265884	0.113945	2.33344	0.0196252	0.55486
Bmin.gene20764.mRNA1	641.536	-0.319485	0.136979	-2.33236	0.0196818	0.555827
Bmin.gene25810.mRNA1	439.783	0.414842	0.177887	2.33205	0.019698	0.555827
Bmin.gene4302.mRNA1	1088.27	-0.34922	0.149824	-2.33087	0.0197601	0.555896
Bmin.gene6970.mRNA1	375.845	-0.525293	0.225785	-2.32652	0.0199909	0.555896
Bmin.gene7191.mRNA1	286.625	0.394964	0.169644	2.3282	0.0199017	0.555896
Bmin.gene7511.mRNA1	345.585	0.348976	0.149869	2.32854	0.0198835	0.555896
Bmin.gene12755.mRNA1	1625.77	0.32201	0.138349	2.32752	0.0199377	0.555896
Bmin.gene17653.mRNA1	539.075	-0.358133	0.153719	-2.3298	0.019817	0.555896
Bmin.gene17812.mRNA1	219.563	-0.491706	0.211418	-2.32576	0.0200315	0.555896
Bmin.gene18588.mRNA1	1668.61	-0.361551	0.155476	-2.32545	0.0200478	0.555896
Bmin.gene22055.mRNA1	2484.76	0.263698	0.11323	2.32887	0.0198661	0.555896
Bmin.gene22418.mRNA1	443.358	0.400131	0.172036	2.32585	0.0200266	0.555896
Bmin.gene22923.mRNA1	1207.21	0.385207	0.165587	2.3263	0.0200024	0.555896
Bmin.gene23208.mRNA1	379.706	0.374478	0.161029	2.32553	0.0200435	0.555896
Bmin.gene23605.mRNA1	7814.42	-0.336804	0.144665	-2.32816	0.0199036	0.555896
Bmin.gene25967.mRNA1	644.491	0.346751	0.149055	2.32632	0.0200013	0.555896
Bmin.gene26382.mRNA1	4122.63	0.281704	0.12103	2.32756	0.0199353	0.555896
Bmin.gene26457.mRNA1	2511.86	-0.317173	0.136103	-2.33039	0.0197855	0.555896
Bmin.gene28090.mRNA1	2907.49	-0.270446	0.116155	-2.32833	0.0198945	0.555896
Bmin.gene30649.mRNA1	321.587	0.413153	0.177396	2.32898	0.0198601	0.555896
Bmin.gene28829.mRNA1	1398.54	-0.344833	0.148385	-2.3239	0.0201309	0.557664
Bmin.gene2397.mRNA1	124.717	0.491014	0.211416	2.3225	0.0202062	0.557839
Bmin.gene6879.mRNA1	4096.38	0.204042	0.087871	2.32206	0.0202297	0.557839
Bmin.gene13375.mRNA1	548.179	0.425056	0.183035	2.32227	0.0202185	0.557839
Bmin.gene22894.mRNA1	1982.54	0.230605	0.0992935	2.32246	0.0202082	0.557839
Bmin.gene31806.mRNA1	1017.33	0.377409	0.162538	2.32198	0.020234	0.557839
Bmin.gene21231.mRNA1	444.441	0.363777	0.156723	2.32115	0.0202788	0.558005
Bmin.gene26803.mRNA1	1876.89	-0.343582	0.148015	-2.32127	0.0202724	0.558005
Bmin.gene2028.mRNA1	445.569	-0.451693	0.194777	-2.31903	0.0203935	0.558058
Bmin.gene2572.mRNA1	395.103	0.403815	0.174068	2.31988	0.0203476	0.558058
Bmin.gene4947.mRNA1	1941.25	0.287888	0.124107	2.31968	0.0203581	0.558058
Bmin.gene11748.mRNA1	610.972	0.472075	0.203524	2.31951	0.0203675	0.558058
Bmin.gene24207.mRNA1	1926.77	-0.315307	0.135969	-2.31897	0.0203969	0.558058
Bmin.gene24966.mRNA1	1210.82	0.313484	0.135129	2.31989	0.0203466	0.558058
Bmin.gene21253.mRNA1	2226.04	0.289242	0.124771	2.31818	0.0204397	0.558196
Bmin.gene22234.mRNA1	2034.09	0.305038	0.13162	2.31757	0.0204727	0.558196
Bmin.gene22868.mRNA1	2240.98	0.255033	0.110083	2.31673	0.0205182	0.558196
Bmin.gene23314.mRNA1	11135	0.267166	0.1153	2.31713	0.0204966	0.558196
Bmin.gene24620.mRNA1	868.651	-0.393415	0.16978	-2.31721	0.0204923	0.558196
Bmin.gene32079.mRNA1	1262.63	0.345301	0.149027	2.31704	0.0205018	0.558196
Bmin.gene3832.mRNA1	280.15	0.386673	0.166955	2.31603	0.0205567	0.558716
Bmin.gene1270.mRNA1	246.565	0.41444	0.179067	2.31444	0.0206436	0.560022
Bmin.gene15157.mRNA1	891.931	0.258498	0.111679	2.31465	0.0206319	0.560022
Bmin.gene27024.mRNA1	2697.08	0.310186	0.134054	2.31389	0.0206736	0.560307
Bmin.gene3628.mRNA1	95.3991	-0.516551	0.223383	-2.31241	0.0207553	0.560677
Bmin.gene18221.mRNA1	777.526	-0.34755	0.15031	-2.31223	0.0207651	0.560677
Bmin.gene26643.mRNA1	377.599	0.376609	0.162832	2.31286	0.0207301	0.560677
Bmin.gene30680.mRNA1	851.083	0.290951	0.125815	2.31254	0.0207479	0.560677
Bmin.gene2750.mRNA1	1404.14	0.301946	0.130956	2.3057	0.0211274	0.562207
Bmin.gene3353.mRNA1	824.595	-0.333475	0.144662	-2.3052	0.0211555	0.562207
Bmin.gene4493.mRNA1	141.684	0.466966	0.202419	2.30693	0.0210588	0.562207
Bmin.gene4920.mRNA1	1580.31	-0.385769	0.166999	-2.31001	0.0208877	0.562207
Bmin.gene6965.mRNA1	1339.25	-0.300991	0.130615	-2.30442	0.0211992	0.562207
Bmin.gene7472.mRNA1	10521.8	-0.243777	0.105726	-2.30574	0.0211249	0.562207
Bmin.gene9788.mRNA1	224.317	0.526027	0.228282	2.30429	0.0212065	0.562207
Bmin.gene10451.mRNA1	7800.17	-0.21167	0.0916065	-2.31064	0.0208525	0.562207
Bmin.gene11672.mRNA1	2177.85	0.308198	0.133695	2.30524	0.0211532	0.562207
Bmin.gene11789.mRNA1	1865.35	-0.267944	0.116286	-2.30419	0.021212	0.562207
Bmin.gene14674.mRNA1	1039.99	-0.343947	0.149173	-2.30569	0.021128	0.562207
Bmin.gene16567.mRNA1	1328.38	0.320857	0.139031	2.30781	0.0210096	0.562207
Bmin.gene18351.mRNA1	376.037	-0.391128	0.169733	-2.30438	0.0212015	0.562207
Bmin.gene21313.mRNA1	580.154	0.295688	0.128251	2.30555	0.0211358	0.562207
Bmin.gene22969.mRNA1	888.364	0.334559	0.144875	2.3093	0.0209268	0.562207
Bmin.gene25447.mRNA1	335.69	0.360311	0.15633	2.3048	0.0211776	0.562207
Bmin.gene27125.mRNA1	364.125	-0.443686	0.192362	-2.30652	0.0210815	0.562207
Bmin.gene31171.mRNA1	699.807	-0.312838	0.135448	-2.30966	0.0209071	0.562207
Bmin.gene31472.mRNA1	770.336	-0.397495	0.172417	-2.30543	0.0211428	0.562207
Bmin.gene31967.mRNA1	3530.19	0.268369	0.116265	2.30825	0.0209854	0.562207
Bmin.gene23591.mRNA1	965.9	0.378091	0.164166	2.3031	0.0212732	0.563309
Bmin.gene30124.mRNA1	1766.07	0.215235	0.0934705	2.30271	0.0212953	0.563377
Bmin.gene1375.mRNA1	885.725	-0.350375	0.152881	-2.29182	0.0219162	0.563441
Bmin.gene2053.mRNA1	251.312	0.41194	0.179059	2.30059	0.0214149	0.563441
Bmin.gene2996.mRNA1	591.415	-0.388445	0.168939	-2.29932	0.0214868	0.563441
Bmin.gene3096.mRNA1	16.3296	-0.729807	0.318037	-2.29473	0.0217489	0.563441
Bmin.gene3603.mRNA1	1410.96	-0.226388	0.0986237	-2.29547	0.021706	0.563441
Bmin.gene5058.mRNA1	269.128	-0.407325	0.177305	-2.29731	0.0216008	0.563441
Bmin.gene5065.mRNA1	645.975	0.325115	0.141478	2.29799	0.0215621	0.563441
Bmin.gene6297.mRNA1	8027.7	-0.189441	0.082548	-2.29492	0.0217377	0.563441
Bmin.gene7440.mRNA1	4572.14	-0.321108	0.139745	-2.29782	0.0215722	0.563441
Bmin.gene7597.mRNA1	243.127	0.451668	0.19622	2.30185	0.0213438	0.563441
Bmin.gene8939.mRNA1	3375.23	-0.297546	0.129819	-2.292	0.0219059	0.563441
Bmin.gene10247.mRNA1	890.324	0.23533	0.102268	2.30111	0.0213856	0.563441
Bmin.gene11159.mRNA1	4585.73	-0.193949	0.0843807	-2.2985	0.0215335	0.563441
Bmin.gene11315.mRNA1	1457.02	-0.412086	0.179412	-2.29687	0.0216263	0.563441
Bmin.gene12001.mRNA1	1350.51	-0.26381	0.115047	-2.29306	0.0218445	0.563441
Bmin.gene12706.mRNA1	762.196	0.420939	0.183401	2.29518	0.021723	0.563441
Bmin.gene14040.mRNA1	1006.71	-0.318898	0.13885	-2.29671	0.0216353	0.563441
Bmin.gene14612.mRNA1	460.291	0.312011	0.136121	2.29217	0.0218959	0.563441
Bmin.gene16064.mRNA1	5000.92	-0.285092	0.124279	-2.29397	0.0217921	0.563441
Bmin.gene16431.mRNA1	839.969	0.325412	0.141879	2.29359	0.021814	0.563441
Bmin.gene18386.mRNA1	341.338	0.410682	0.178878	2.29588	0.0216826	0.563441
Bmin.gene21141.mRNA1	939.782	0.32293	0.140878	2.29227	0.0218898	0.563441
Bmin.gene22463.mRNA1	1660.8	-0.251831	0.109772	-2.29412	0.0217835	0.563441
Bmin.gene22654.mRNA1	927.612	0.287574	0.125403	2.2932	0.0218364	0.563441
Bmin.gene23546.mRNA1	2411.7	0.375841	0.163831	2.29408	0.021786	0.563441
Bmin.gene23744.mRNA1	1143.43	0.365922	0.1595	2.29419	0.0217798	0.563441
Bmin.gene24721.mRNA1	5561.64	-0.290268	0.12668	-2.29135	0.0219431	0.563441
Bmin.gene25713.mRNA1	3027.56	0.289665	0.126402	2.29162	0.0219278	0.563441
Bmin.gene26680.mRNA1	849.14	-0.309856	0.135038	-2.29458	0.0217571	0.563441
Bmin.gene27828.mRNA1	170.118	-0.480405	0.209115	-2.29732	0.0216003	0.563441
Bmin.gene28938.mRNA1	678.064	0.311968	0.135659	2.29965	0.0214681	0.563441
Bmin.gene29121.mRNA1	108.903	-0.540108	0.235015	-2.29819	0.021551	0.563441
Bmin.gene29251.mRNA1	2849.93	0.329135	0.143632	2.29151	0.0219341	0.563441
Bmin.gene25009.mRNA1	795.955	0.45671	0.199351	2.29099	0.0219642	0.563479
Bmin.gene52.mRNA1	602.413	0.340962	0.148919	2.28958	0.0220458	0.564361
Bmin.gene1604.mRNA1	1410.93	-0.295907	0.129256	-2.28931	0.0220613	0.564361
Bmin.gene3989.mRNA1	391.944	-0.341631	0.1492	-2.28975	0.022036	0.564361
Bmin.gene20497.mRNA1	1231.95	-0.258038	0.112727	-2.28904	0.0220769	0.564361
Bmin.gene2880.mRNA1	373.938	0.415667	0.181641	2.2884	0.0221141	0.564459
Bmin.gene15130.mRNA1	1322.63	0.328853	0.143711	2.2883	0.0221199	0.564459
Bmin.gene21956.mRNA1	1603.42	-0.296597	0.129638	-2.28788	0.0221447	0.564591
Bmin.gene7009.mRNA1	2703.62	-0.361263	0.158014	-2.28627	0.0222383	0.564599
Bmin.gene7368.mRNA1	160.553	0.517338	0.226296	2.28611	0.0222477	0.564599
Bmin.gene17819.mRNA1	2451.58	0.228876	0.100097	2.28655	0.0222223	0.564599
Bmin.gene26338.mRNA1	629.778	0.375499	0.164271	2.28586	0.0222626	0.564599
Bmin.gene26555.mRNA1	720.736	-0.318028	0.139118	-2.28603	0.0222525	0.564599
Bmin.gene28280.mRNA1	1788.71	-0.230516	0.100836	-2.28604	0.0222516	0.564599
Bmin.gene17209.mRNA1	1096.79	0.288154	0.12608	2.28548	0.0222848	0.564665
Bmin.gene29489.mRNA1	82.0634	0.527891	0.231108	2.28417	0.0223614	0.566109
Bmin.gene10141.mRNA1	5608.3	-0.199604	0.0874379	-2.28281	0.0224418	0.566284
Bmin.gene10589.mRNA1	1435.83	0.289346	0.126749	2.28282	0.0224412	0.566284
Bmin.gene12710.mRNA1	1562.13	0.271718	0.119042	2.28254	0.0224573	0.566284
Bmin.gene19128.mRNA1	3000.65	-0.339378	0.148694	-2.28239	0.0224666	0.566284
Bmin.gene26320.mRNA1	804.658	0.284609	0.124665	2.28299	0.0224309	0.566284
Bmin.gene4850.mRNA1	839.423	-0.262348	0.115106	-2.27918	0.0226564	0.568581
Bmin.gene14042.mRNA1	1612.24	-0.288446	0.126547	-2.27935	0.0226461	0.568581
Bmin.gene23215.mRNA1	755.996	-0.442406	0.194099	-2.27928	0.0226505	0.568581
Bmin.gene28149.mRNA1	357.305	0.379181	0.166296	2.28015	0.0225986	0.568581
Bmin.gene32004.mRNA1	353.535	0.447914	0.196451	2.28003	0.0226058	0.568581
Bmin.gene4412.mRNA1	810.772	0.335119	0.147121	2.27784	0.0227361	0.569122
Bmin.gene10216.mRNA1	2047.48	-0.252813	0.110976	-2.27809	0.0227215	0.569122
Bmin.gene10937.mRNA1	1331.71	-0.292524	0.128423	-2.27782	0.0227372	0.569122
Bmin.gene848.mRNA1	1879.1	-0.348293	0.153071	-2.27537	0.0228836	0.569127
Bmin.gene2117.mRNA1	991.759	-0.275299	0.121055	-2.27416	0.0229562	0.569127
Bmin.gene3703.mRNA1	1885.85	-0.276938	0.121663	-2.27627	0.0228296	0.569127
Bmin.gene4501.mRNA1	1280.3	0.245133	0.107795	2.27407	0.022962	0.569127
Bmin.gene4952.mRNA1	785.484	-0.35575	0.156452	-2.27386	0.0229745	0.569127
Bmin.gene11882.mRNA1	1577.19	-0.23494	0.103191	-2.27675	0.0228011	0.569127
Bmin.gene14044.mRNA1	11376.6	0.239368	0.105256	2.27416	0.0229566	0.569127
Bmin.gene19294.mRNA1	212.689	0.528557	0.232229	2.27601	0.0228453	0.569127
Bmin.gene22584.mRNA1	2049.46	0.232349	0.102171	2.27412	0.022959	0.569127
Bmin.gene25881.mRNA1	703.982	0.354614	0.155833	2.2756	0.0228697	0.569127
Bmin.gene27232.mRNA1	1086.02	0.300044	0.131809	2.27635	0.0228251	0.569127
Bmin.gene28628.mRNA1	1513.37	-0.304874	0.133957	-2.2759	0.022852	0.569127
Bmin.gene14022.mRNA1	395.367	0.405271	0.178271	2.27335	0.0230051	0.569395
Bmin.gene8953.mRNA1	1285.81	0.347574	0.152973	2.27213	0.0230784	0.570721
Bmin.gene28712.mRNA1	1630.53	0.256546	0.112933	2.27166	0.0231071	0.570939
Bmin.gene13862.mRNA1	545.989	-0.295738	0.130218	-2.2711	0.0231412	0.571293
Bmin.gene2783.mRNA1	1092.21	0.301909	0.132973	2.27046	0.0231795	0.571747
Bmin.gene13758.mRNA1	4254.21	-0.3198	0.140874	-2.27011	0.0232006	0.57178
Bmin.gene2516.mRNA1	4941.61	-0.24972	0.110249	-2.26507	0.0235087	0.572031
Bmin.gene5396.mRNA1	261.013	0.413508	0.182482	2.26603	0.0234499	0.572031
Bmin.gene8762.mRNA1	2185.16	-0.309639	0.136659	-2.26578	0.0234651	0.572031
Bmin.gene9227.mRNA1	1002.78	0.386103	0.170416	2.26565	0.0234731	0.572031
Bmin.gene9866.mRNA1	2106.31	0.251826	0.111042	2.26785	0.0233383	0.572031
Bmin.gene15693.mRNA1	218.399	-0.372341	0.164137	-2.26848	0.0232998	0.572031
Bmin.gene15782.mRNA1	901.857	0.267522	0.117979	2.26755	0.0233568	0.572031
Bmin.gene15948.mRNA1	1215	0.280409	0.123754	2.26585	0.0234605	0.572031
Bmin.gene16074.mRNA1	767.519	0.386185	0.170297	2.26771	0.0233469	0.572031
Bmin.gene17478.mRNA1	1024.32	0.284558	0.125529	2.26687	0.0233981	0.572031
Bmin.gene21519.mRNA1	447.915	0.353912	0.156013	2.26848	0.0233002	0.572031
Bmin.gene21943.mRNA1	591.282	-0.323506	0.142564	-2.26919	0.0232569	0.572031
Bmin.gene23466.mRNA1	1611.11	-0.286381	0.126305	-2.26738	0.0233668	0.572031
Bmin.gene25380.mRNA1	509.99	0.327881	0.144622	2.26716	0.0233807	0.572031
Bmin.gene28144.mRNA1	440.604	-0.298666	0.131852	-2.26516	0.0235031	0.572031
Bmin.gene20162.mRNA1	6743.25	-0.298306	0.131825	-2.26289	0.0236423	0.574797
Bmin.gene4760.mRNA1	1943.68	-0.420533	0.18587	-2.26251	0.0236657	0.574881
Bmin.gene1285.mRNA1	1892.92	-0.294536	0.13052	-2.25664	0.0240309	0.575137
Bmin.gene2108.mRNA1	1460.95	-0.292642	0.12942	-2.26118	0.0237479	0.575137
Bmin.gene2933.mRNA1	1441.31	0.33218	0.147199	2.25667	0.0240286	0.575137
Bmin.gene5192.mRNA1	340.513	0.405814	0.179438	2.26159	0.023723	0.575137
Bmin.gene5228.mRNA1	629.617	0.387124	0.171445	2.25801	0.0239449	0.575137
Bmin.gene8445.mRNA1	383.941	-0.376623	0.166787	-2.25811	0.023939	0.575137
Bmin.gene12392.mRNA1	1949.79	0.226274	0.100034	2.26197	0.0236991	0.575137
Bmin.gene12854.mRNA1	825.968	-0.455927	0.202034	-2.25668	0.0240279	0.575137
Bmin.gene14913.mRNA1	625.679	-0.378651	0.167654	-2.25852	0.0239132	0.575137
Bmin.gene19405.mRNA1	346.029	0.369923	0.163639	2.2606	0.0237841	0.575137
Bmin.gene19729.mRNA1	5753.96	-0.279192	0.123725	-2.25656	0.0240356	0.575137
Bmin.gene20249.mRNA1	1637.99	-0.325901	0.14425	-2.25928	0.0238659	0.575137
Bmin.gene21973.mRNA1	1669.42	0.229131	0.101414	2.25938	0.02386	0.575137
Bmin.gene26109.mRNA1	10643.3	-0.234958	0.104071	-2.25768	0.0239655	0.575137
Bmin.gene26670.mRNA1	2276.47	0.284276	0.125834	2.25914	0.0238749	0.575137
Bmin.gene30206.mRNA1	1322.15	0.23485	0.103998	2.25821	0.0239324	0.575137
Bmin.gene30628.mRNA1	740.006	-0.28306	0.125224	-2.26043	0.0237943	0.575137
Bmin.gene31671.mRNA1	1211.48	0.296296	0.131101	2.26006	0.0238177	0.575137
Bmin.gene4474.mRNA1	1535.05	0.350128	0.15521	2.25584	0.0240809	0.575742
Bmin.gene4134.mRNA1	463.82	0.4085	0.181181	2.25465	0.0241554	0.576721
Bmin.gene23042.mRNA1	881.231	0.385377	0.170933	2.25455	0.0241618	0.576721
Bmin.gene13879.mRNA1	622.863	-0.295574	0.131141	-2.25386	0.0242048	0.577268
Bmin.gene196.mRNA1	211.439	-0.505067	0.224225	-2.25251	0.0242903	0.577831
Bmin.gene22548.mRNA1	1653.45	0.244601	0.10862	2.2519	0.0243287	0.577831
Bmin.gene25722.mRNA1	1569.24	0.354697	0.157498	2.25207	0.024318	0.577831
Bmin.gene26487.mRNA1	1156.15	0.286121	0.12701	2.25274	0.0242755	0.577831
Bmin.gene30188.mRNA1	169.28	0.481683	0.213857	2.25236	0.0242993	0.577831
Bmin.gene29906.mRNA1	805.432	0.316863	0.140749	2.25126	0.0243692	0.578317
Bmin.gene10010.mRNA1	1292.7	-0.355525	0.157984	-2.25038	0.0244246	0.578678
Bmin.gene22959.mRNA1	2503.05	0.288246	0.128072	2.25065	0.0244079	0.578678
Bmin.gene9334.mRNA1	2091.98	-0.253841	0.112846	-2.24944	0.0244847	0.579625
Bmin.gene120.mRNA1	648.429	-0.399879	0.178233	-2.24357	0.02486	0.580894
Bmin.gene3689.mRNA1	2177.11	-0.320852	0.142958	-2.24438	0.0248081	0.580894
Bmin.gene7972.mRNA1	513.632	0.439819	0.195672	2.24774	0.024593	0.580894
Bmin.gene8668.mRNA1	295.259	0.436854	0.194525	2.24574	0.0247204	0.580894
Bmin.gene11498.mRNA1	1615.57	-0.315562	0.140546	-2.24526	0.0247515	0.580894
Bmin.gene11705.mRNA1	2766.71	0.283441	0.126272	2.24467	0.024789	0.580894
Bmin.gene12615.mRNA1	100.243	-0.558675	0.248995	-2.24372	0.0248503	0.580894
Bmin.gene13886.mRNA1	3008.67	-0.205906	0.0917358	-2.24456	0.0247964	0.580894
Bmin.gene14039.mRNA1	981.068	-0.305692	0.136256	-2.24351	0.024864	0.580894
Bmin.gene15903.mRNA1	62.9534	0.627299	0.279177	2.24696	0.0246428	0.580894
Bmin.gene16527.mRNA1	759.194	-0.417796	0.186174	-2.24411	0.0248251	0.580894
Bmin.gene19392.mRNA1	556.588	-0.45651	0.203528	-2.24298	0.024898	0.580894
Bmin.gene20383.mRNA1	889.592	-0.390389	0.174053	-2.24293	0.0249012	0.580894
Bmin.gene21633.mRNA1	551.234	0.402125	0.178945	2.2472	0.024627	0.580894
Bmin.gene25232.mRNA1	704.581	0.371812	0.165484	2.24682	0.0246516	0.580894
Bmin.gene25252.mRNA1	366.855	0.422394	0.188219	2.24416	0.0248223	0.580894
Bmin.gene31055.mRNA1	382.171	-0.557776	0.24867	-2.24303	0.0248946	0.580894
Bmin.gene31347.mRNA1	12369.1	-0.320199	0.142639	-2.24481	0.0247803	0.580894
Bmin.gene20003.mRNA1	5103.46	-0.273252	0.121951	-2.24068	0.0250471	0.583823
Bmin.gene203.mRNA1	6219.17	-0.204548	0.0915922	-2.23324	0.0255329	0.585206
Bmin.gene837.mRNA1	1049.04	0.381921	0.17076	2.2366	0.0253125	0.585206
Bmin.gene2531.mRNA1	3455.57	0.208197	0.0932112	2.23361	0.0255088	0.585206
Bmin.gene4102.mRNA1	1155.3	-0.227495	0.101662	-2.23776	0.025237	0.585206
Bmin.gene5420.mRNA1	1389.04	0.208578	0.0933385	2.23464	0.0254411	0.585206
Bmin.gene9535.mRNA1	1143.39	0.329331	0.147467	2.23325	0.0255326	0.585206
Bmin.gene10514.mRNA1	804.619	0.32305	0.144469	2.23612	0.0253442	0.585206
Bmin.gene12942.mRNA1	1901.64	-0.328765	0.146911	-2.23785	0.0252306	0.585206
Bmin.gene14260.mRNA1	427.79	-0.368703	0.164754	-2.23791	0.0252271	0.585206
Bmin.gene15786.mRNA1	465.586	0.30879	0.138168	2.23489	0.0254247	0.585206
Bmin.gene16403.mRNA1	1057.97	-0.298075	0.133335	-2.23554	0.0253819	0.585206
Bmin.gene16578.mRNA1	403.078	0.287583	0.12846	2.23869	0.0251762	0.585206
Bmin.gene17427.mRNA1	355.452	-0.475256	0.212318	-2.23841	0.0251941	0.585206
Bmin.gene17580.mRNA1	1525.91	-0.265415	0.118801	-2.23412	0.025475	0.585206
Bmin.gene19199.mRNA1	1122.07	-0.290965	0.130254	-2.23383	0.0254944	0.585206
Bmin.gene20770.mRNA1	528.447	-0.348319	0.155718	-2.23687	0.0252951	0.585206
Bmin.gene21884.mRNA1	2307.39	0.241767	0.108156	2.23536	0.0253939	0.585206
Bmin.gene23548.mRNA1	785.832	0.351264	0.157157	2.23511	0.0254099	0.585206
Bmin.gene25093.mRNA1	2051.39	-0.256256	0.114598	-2.23614	0.0253428	0.585206
Bmin.gene31810.mRNA1	595.071	0.309684	0.138296	2.23928	0.0251378	0.585206
Bmin.gene32054.mRNA1	215.374	-0.42208	0.18886	-2.23488	0.025425	0.585206
Bmin.gene10344.mRNA1	1876.28	-0.216216	0.0968444	-2.23261	0.0255744	0.585691
Bmin.gene30947.mRNA1	717.506	-0.311984	0.139766	-2.23219	0.0256022	0.585862
Bmin.gene10764.mRNA1	3825.41	0.255309	0.114461	2.23053	0.025712	0.587826
Bmin.gene17873.mRNA1	815.594	-0.324784	0.145625	-2.23028	0.0257289	0.587826
Bmin.gene2176.mRNA1	4790.1	-0.254855	0.114756	-2.22084	0.0263617	0.587837
Bmin.gene2308.mRNA1	3318.88	0.21755	0.09785	2.2233	0.0261957	0.587837
Bmin.gene7001.mRNA1	2044.73	0.401316	0.180448	2.224	0.0261482	0.587837
Bmin.gene7553.mRNA1	433.28	0.417877	0.188053	2.22213	0.0262747	0.587837
Bmin.gene8957.mRNA1	1852.08	0.279536	0.125365	2.22977	0.0257624	0.587837
Bmin.gene9253.mRNA1	352.528	-0.451861	0.202784	-2.22829	0.0258613	0.587837
Bmin.gene9698.mRNA1	1302.97	0.334902	0.15073	2.22187	0.0262922	0.587837
Bmin.gene9919.mRNA1	1290.45	-0.322216	0.145011	-2.22202	0.0262822	0.587837
Bmin.gene10064.mRNA1	1204.61	0.281431	0.126428	2.22601	0.0260134	0.587837
Bmin.gene11352.mRNA1	4018.49	-0.341915	0.153717	-2.22431	0.0261274	0.587837
Bmin.gene11983.mRNA1	217.126	-0.420631	0.188692	-2.2292	0.0258007	0.587837
Bmin.gene12423.mRNA1	764.215	0.311164	0.140116	2.22076	0.0263671	0.587837
Bmin.gene12775.mRNA1	625.039	0.272912	0.122518	2.22753	0.025912	0.587837
Bmin.gene13063.mRNA1	2319.55	0.216777	0.097391	2.22584	0.0260249	0.587837
Bmin.gene13323.mRNA1	61.2557	-0.569764	0.256675	-2.21979	0.0264331	0.587837
Bmin.gene13475.mRNA1	1490.33	-0.266863	0.120227	-2.21966	0.0264417	0.587837
Bmin.gene14422.mRNA1	1424.42	0.279699	0.125909	2.22144	0.0263214	0.587837
Bmin.gene20243.mRNA1	5354.4	0.17613	0.0792659	2.22201	0.0262827	0.587837
Bmin.gene21057.mRNA1	1224.28	0.323242	0.145624	2.21971	0.0264386	0.587837
Bmin.gene22312.mRNA1	1778.92	0.342416	0.154042	2.22287	0.0262244	0.587837
Bmin.gene22445.mRNA1	769.817	-0.287443	0.129456	-2.2204	0.0263919	0.587837
Bmin.gene22877.mRNA1	1252.71	-0.428011	0.192675	-2.22141	0.0263231	0.587837
Bmin.gene23684.mRNA1	1261.96	0.28868	0.129491	2.22935	0.0257906	0.587837
Bmin.gene25903.mRNA1	1417.9	0.316826	0.142463	2.22392	0.026154	0.587837
Bmin.gene27816.mRNA1	1219.75	0.445703	0.200476	2.22323	0.0262005	0.587837
Bmin.gene27927.mRNA1	374.086	-0.434072	0.195194	-2.2238	0.026162	0.587837
Bmin.gene28193.mRNA1	681.363	-0.2651	0.119434	-2.21964	0.0264435	0.587837
Bmin.gene28806.mRNA1	988.155	0.253032	0.113795	2.22358	0.0261765	0.587837
Bmin.gene28848.mRNA1	1039.46	0.446479	0.200371	2.22826	0.025863	0.587837
Bmin.gene29031.mRNA1	635.935	0.27972	0.125728	2.2248	0.0260949	0.587837
Bmin.gene29651.mRNA1	4161.62	-0.268173	0.120775	-2.22045	0.0263885	0.587837
Bmin.gene30054.mRNA1	1424.75	0.277084	0.124608	2.22365	0.0261718	0.587837
Bmin.gene30828.mRNA1	462.373	0.409732	0.184038	2.22634	0.0259913	0.587837
Bmin.gene32318.mRNA1	2193.85	-0.373969	0.168005	-2.22594	0.0260179	0.587837
Bmin.gene32425.mRNA1	349.095	-0.536256	0.241514	-2.2204	0.0263919	0.587837
Bmin.gene22207.mRNA1	2306.42	0.279798	0.126085	2.21912	0.0264786	0.588163
Bmin.gene1464.mRNA1	496.54	0.449074	0.202496	2.21769	0.026576	0.589873
Bmin.gene1557.mRNA1	5321.73	-0.352678	0.159084	-2.21694	0.0266275	0.590307
Bmin.gene11897.mRNA1	280.634	-0.502181	0.226534	-2.2168	0.0266365	0.590307
Bmin.gene12290.mRNA1	1877.07	-0.30322	0.136829	-2.21606	0.0266877	0.590985
Bmin.gene1543.mRNA1	280.655	-0.440173	0.198726	-2.21497	0.0267618	0.591968
Bmin.gene2770.mRNA1	410.07	-0.377001	0.170218	-2.21481	0.0267731	0.591968
Bmin.gene9459.mRNA1	1773.03	0.342951	0.154973	2.21297	0.0268997	0.592492
Bmin.gene10253.mRNA1	888.215	0.283618	0.128154	2.2131	0.0268905	0.592492
Bmin.gene16572.mRNA1	203.295	0.424936	0.192002	2.21318	0.0268851	0.592492
Bmin.gene19350.mRNA1	3065.99	0.31672	0.14308	2.21358	0.0268576	0.592492
Bmin.gene20335.mRNA1	805.052	-0.337027	0.15222	-2.21408	0.0268234	0.592492
Bmin.gene1585.mRNA1	2158.11	-0.217359	0.0982894	-2.21142	0.0270068	0.594233
Bmin.gene3778.mRNA1	648.95	0.29122	0.131701	2.21123	0.0270199	0.594233
Bmin.gene3.mRNA1	369.604	-0.492592	0.222891	-2.21001	0.0271044	0.594379
Bmin.gene639.mRNA1	769.1	0.406461	0.184082	2.20804	0.0272414	0.594379
Bmin.gene1364.mRNA1	1037.29	-0.422798	0.191443	-2.20848	0.027211	0.594379
Bmin.gene1521.mRNA1	1069.42	-0.351039	0.15892	-2.20891	0.0271808	0.594379
Bmin.gene2564.mRNA1	2008.91	0.296408	0.134646	2.2014	0.0277079	0.594379
Bmin.gene3392.mRNA1	6287.3	-0.388937	0.176583	-2.20257	0.0276252	0.594379
Bmin.gene5039.mRNA1	1492.37	-0.315831	0.143044	-2.20793	0.0272492	0.594379
Bmin.gene5056.mRNA1	200.058	-0.406615	0.184566	-2.20309	0.0275885	0.594379
Bmin.gene6325.mRNA1	414.827	0.355706	0.161203	2.20656	0.0273445	0.594379
Bmin.gene6545.mRNA1	343.703	0.390436	0.177468	2.20004	0.0278038	0.594379
Bmin.gene7723.mRNA1	1578.77	0.450439	0.204434	2.20335	0.02757	0.594379
Bmin.gene9153.mRNA1	3891.72	-0.2144	0.097396	-2.20133	0.0277129	0.594379
Bmin.gene9447.mRNA1	264.803	0.465299	0.210999	2.20522	0.0274389	0.594379
Bmin.gene9624.mRNA1	191.607	0.367528	0.167047	2.20015	0.0277964	0.594379
Bmin.gene10563.mRNA1	520.743	-0.259899	0.117912	-2.20417	0.0275127	0.594379
Bmin.gene11383.mRNA1	1068.67	0.262611	0.11922	2.20275	0.0276122	0.594379
Bmin.gene11572.mRNA1	538.153	0.276975	0.125664	2.20409	0.027518	0.594379
Bmin.gene14142.mRNA1	441.097	0.420122	0.190657	2.20355	0.027556	0.594379
Bmin.gene14925.mRNA1	790.742	0.355797	0.161122	2.20825	0.0272266	0.594379
Bmin.gene15238.mRNA1	148.147	0.579766	0.262981	2.20459	0.0274826	0.594379
Bmin.gene16944.mRNA1	3665.46	-0.357238	0.162207	-2.20236	0.0276398	0.594379
Bmin.gene17099.mRNA1	3902.56	0.311338	0.141292	2.20352	0.0275584	0.594379
Bmin.gene17926.mRNA1	785.36	-0.295894	0.133971	-2.20863	0.0272001	0.594379
Bmin.gene18881.mRNA1	645.923	0.28662	0.130007	2.20465	0.0274787	0.594379
Bmin.gene19585.mRNA1	4248.98	0.264828	0.119972	2.20742	0.0272848	0.594379
Bmin.gene22218.mRNA1	1476.33	0.27691	0.125468	2.20701	0.0273133	0.594379
Bmin.gene22415.mRNA1	2871.07	0.211658	0.0962078	2.20001	0.0278065	0.594379
Bmin.gene23119.mRNA1	1062.73	0.273085	0.123654	2.20847	0.0272117	0.594379
Bmin.gene26760.mRNA1	617.999	0.262165	0.118601	2.21047	0.0270725	0.594379
Bmin.gene26955.mRNA1	1415.23	0.412293	0.187184	2.20261	0.0276225	0.594379
Bmin.gene26993.mRNA1	1025.07	-0.238675	0.108215	-2.20557	0.0274139	0.594379
Bmin.gene28257.mRNA1	1177.09	0.219009	0.099354	2.20433	0.0275009	0.594379
Bmin.gene29041.mRNA1	737.27	0.392649	0.178481	2.19995	0.0278106	0.594379
Bmin.gene29348.mRNA1	1470.13	0.282557	0.128377	2.201	0.0277362	0.594379
Bmin.gene29959.mRNA1	551.263	-0.412543	0.187438	-2.20095	0.0277392	0.594379
Bmin.gene32062.mRNA1	1231.97	0.399335	0.180691	2.21004	0.0271021	0.594379
Bmin.gene32391.mRNA1	1341.59	-0.374366	0.170132	-2.20045	0.0277751	0.594379
Bmin.gene32569.mRNA1	3475.11	-0.32519	0.147517	-2.20442	0.0274945	0.594379
Bmin.gene7169.mRNA1	468.466	0.415043	0.188723	2.19921	0.0278628	0.594395
Bmin.gene18647.mRNA1	1112.88	-0.418885	0.190483	-2.19907	0.0278732	0.594395
Bmin.gene24561.mRNA1	367.164	-0.373463	0.169813	-2.19927	0.0278591	0.594395
Bmin.gene9157.mRNA1	639.505	0.326177	0.14839	2.1981	0.0279417	0.595191
Bmin.gene17713.mRNA1	984.458	0.324378	0.147581	2.19796	0.0279518	0.595191
Bmin.gene879.mRNA1	3730.1	0.281407	0.128159	2.19577	0.0281084	0.595938
Bmin.gene6643.mRNA1	212.429	-0.494418	0.225172	-2.19573	0.0281111	0.595938
Bmin.gene18331.mRNA1	743.734	0.360885	0.16429	2.19664	0.0280463	0.595938
Bmin.gene26752.mRNA1	358.854	0.419236	0.190847	2.19672	0.0280408	0.595938
Bmin.gene27839.mRNA1	4476.1	0.24331	0.110771	2.19651	0.0280555	0.595938
Bmin.gene31181.mRNA1	2224.19	0.351794	0.160186	2.19616	0.0280808	0.595938
Bmin.gene1912.mRNA1	1211.89	0.387837	0.176681	2.19513	0.0281545	0.596419
Bmin.gene29253.mRNA1	419.716	0.373073	0.169993	2.19463	0.0281898	0.596729
Bmin.gene445.mRNA1	379.395	0.340128	0.155047	2.19371	0.0282561	0.596984
Bmin.gene11795.mRNA1	126.046	0.510362	0.232598	2.19418	0.0282227	0.596984
Bmin.gene21360.mRNA1	1488.4	0.255361	0.116426	2.19333	0.0282839	0.596984
Bmin.gene27214.mRNA1	4220.78	0.239644	0.109261	2.19331	0.0282847	0.596984
Bmin.gene11266.mRNA1	530.361	-0.396581	0.180972	-2.19139	0.0284236	0.598163
Bmin.gene15861.mRNA1	1116.5	-0.389086	0.177536	-2.19159	0.0284092	0.598163
Bmin.gene25675.mRNA1	181.419	-0.434567	0.198269	-2.19181	0.0283935	0.598163
Bmin.gene27533.mRNA1	1563.01	-0.305604	0.139422	-2.19194	0.0283839	0.598163
Bmin.gene8606.mRNA1	83.7878	0.550526	0.251275	2.19093	0.0284566	0.59826
Bmin.gene13005.mRNA1	608.576	0.336948	0.153805	2.19075	0.0284698	0.59826
Bmin.gene2215.mRNA1	280.035	0.380678	0.173844	2.18977	0.0285413	0.599262
Bmin.gene12884.mRNA1	3214.31	-0.255888	0.1169	-2.18895	0.0286007	0.599262
Bmin.gene14954.mRNA1	3580.35	0.319261	0.145836	2.18918	0.028584	0.599262
Bmin.gene27305.mRNA1	354.946	0.355059	0.162178	2.18932	0.0285739	0.599262
Bmin.gene6767.mRNA1	1465.29	0.265607	0.121356	2.18865	0.0286223	0.599279
Bmin.gene2027.mRNA1	386.617	-0.456473	0.208714	-2.18707	0.0287374	0.599844
Bmin.gene2238.mRNA1	434.486	0.434961	0.198898	2.18685	0.0287534	0.599844
Bmin.gene20910.mRNA1	490.347	0.398204	0.182075	2.18703	0.0287401	0.599844
Bmin.gene21548.mRNA1	633.119	-0.350596	0.160309	-2.187	0.0287427	0.599844
Bmin.gene22353.mRNA1	1035.29	0.398509	0.182222	2.18694	0.028747	0.599844
Bmin.gene4690.mRNA1	492.33	0.395385	0.180915	2.18547	0.028854	0.601268
Bmin.gene4889.mRNA1	4319.89	0.165329	0.0756587	2.1852	0.0288745	0.601268
Bmin.gene9232.mRNA1	2636.2	0.298715	0.136726	2.18478	0.0289051	0.601268
Bmin.gene13163.mRNA1	2431.73	0.30038	0.137481	2.18488	0.0288974	0.601268
Bmin.gene5679.mRNA1	233.03	-0.443142	0.20293	-2.18372	0.0289831	0.601923
Bmin.gene9344.mRNA1	1606.12	0.282253	0.129266	2.1835	0.0289993	0.601923
Bmin.gene26804.mRNA1	6370.74	0.265061	0.121392	2.18351	0.0289979	0.601923
Bmin.gene9906.mRNA1	616.234	-0.375893	0.172192	-2.18299	0.0290365	0.602262
Bmin.gene5941.mRNA1	775.128	-0.366817	0.168072	-2.1825	0.029073	0.60238
Bmin.gene19244.mRNA1	1511.01	-0.329292	0.150889	-2.18235	0.029084	0.60238
Bmin.gene12565.mRNA1	1373.02	0.245327	0.112547	2.17977	0.0292746	0.605145
Bmin.gene15555.mRNA1	1420.77	0.235351	0.107976	2.17966	0.0292824	0.605145
Bmin.gene17564.mRNA1	1987.58	0.30736	0.141044	2.17917	0.0293187	0.605145
Bmin.gene24874.mRNA1	3772.84	0.245683	0.112708	2.17982	0.0292707	0.605145
Bmin.gene30375.mRNA1	467.635	-0.474674	0.217828	-2.17912	0.0293226	0.605145
Bmin.gene26317.mRNA1	1315.02	-0.319531	0.146665	-2.17864	0.0293584	0.605451
Bmin.gene304.mRNA1	340.543	-0.470602	0.216568	-2.173	0.0297806	0.608232
Bmin.gene3582.mRNA1	676.605	0.299777	0.137903	2.17382	0.0297188	0.608232
Bmin.gene4142.mRNA1	350.246	-0.307562	0.141543	-2.17292	0.0297865	0.608232
Bmin.gene4805.mRNA1	2543.47	0.252297	0.116079	2.1735	0.0297428	0.608232
Bmin.gene4948.mRNA1	2644.93	0.351616	0.161789	2.1733	0.0297578	0.608232
Bmin.gene5852.mRNA1	107.375	0.468002	0.215654	2.17015	0.0299953	0.608232
Bmin.gene7080.mRNA1	215.813	0.400762	0.18452	2.17192	0.0298618	0.608232
Bmin.gene8435.mRNA1	3006.79	0.232436	0.106795	2.17646	0.029521	0.608232
Bmin.gene8669.mRNA1	1382.98	0.265722	0.122217	2.17419	0.0296911	0.608232
Bmin.gene9278.mRNA1	5020.75	-0.325181	0.149451	-2.17584	0.0295669	0.608232
Bmin.gene10079.mRNA1	2817.37	0.225178	0.103768	2.17002	0.030005	0.608232
Bmin.gene11076.mRNA1	3830.62	0.227224	0.104675	2.17075	0.0299499	0.608232
Bmin.gene11630.mRNA1	1488.76	-0.330386	0.152294	-2.16939	0.0300528	0.608232
Bmin.gene11693.mRNA1	1107.99	0.220761	0.101497	2.17506	0.0296258	0.608232
Bmin.gene11920.mRNA1	3071.65	-0.249464	0.114896	-2.17121	0.0299152	0.608232
Bmin.gene16998.mRNA1	2180.49	0.286886	0.132238	2.16947	0.0300472	0.608232
Bmin.gene17938.mRNA1	715.81	0.525455	0.241862	2.17254	0.0298151	0.608232
Bmin.gene18206.mRNA1	3467.13	-0.301621	0.138967	-2.17045	0.0299729	0.608232
Bmin.gene19197.mRNA1	391.958	-0.33859	0.155766	-2.17371	0.0297273	0.608232
Bmin.gene20643.mRNA1	3892	0.220044	0.101138	2.17567	0.0295798	0.608232
Bmin.gene20857.mRNA1	1343.44	0.321434	0.147762	2.17535	0.0296037	0.608232
Bmin.gene21755.mRNA1	905.262	0.274474	0.12637	2.17198	0.0298571	0.608232
Bmin.gene22774.mRNA1	1163.86	0.297011	0.136717	2.17245	0.029822	0.608232
Bmin.gene27559.mRNA1	41.4349	-0.633803	0.291964	-2.17082	0.0299447	0.608232
Bmin.gene27583.mRNA1	18071.1	-0.223347	0.102866	-2.17123	0.0299135	0.608232
Bmin.gene28439.mRNA1	142.021	0.498649	0.229638	2.17145	0.0298969	0.608232
Bmin.gene31670.mRNA1	2156.14	0.219695	0.101277	2.16926	0.0300632	0.608232
Bmin.gene14818.mRNA1	644.218	0.316459	0.145918	2.16874	0.0301025	0.608598
Bmin.gene606.mRNA1	10294.2	0.212065	0.0978109	2.16812	0.0301498	0.609127
Bmin.gene25226.mRNA1	1501.6	-0.222707	0.102736	-2.16777	0.0301766	0.609241
Bmin.gene3285.mRNA1	775.318	0.293207	0.135295	2.16716	0.0302228	0.60932
Bmin.gene14224.mRNA1	967.86	-0.336818	0.155408	-2.16731	0.0302115	0.60932
Bmin.gene2823.mRNA1	1615.55	0.347456	0.160504	2.16477	0.030405	0.610258
Bmin.gene5009.mRNA1	5819.75	0.300749	0.13886	2.16584	0.0303235	0.610258
Bmin.gene12855.mRNA1	791.866	-0.325555	0.150314	-2.16583	0.0303239	0.610258
Bmin.gene13975.mRNA1	475.845	-0.445126	0.205637	-2.16462	0.0304168	0.610258
Bmin.gene16160.mRNA1	1922.24	-0.441578	0.203999	-2.16461	0.0304176	0.610258
Bmin.gene23334.mRNA1	870.589	-0.404267	0.18675	-2.16475	0.0304066	0.610258
Bmin.gene23520.mRNA1	1115.9	0.270221	0.12481	2.16507	0.0303826	0.610258
Bmin.gene7204.mRNA1	4089.29	-0.321784	0.148768	-2.16299	0.0305416	0.61232
Bmin.gene18317.mRNA1	422.177	-0.30426	0.140686	-2.16269	0.030565	0.612363
Bmin.gene3399.mRNA1	641.832	0.329184	0.15224	2.16227	0.0305977	0.612502
Bmin.gene32023.mRNA1	89.1287	-0.554632	0.256564	-2.16177	0.0306357	0.612502
Bmin.gene32106.mRNA1	343.21	0.366003	0.169307	2.16178	0.0306353	0.612502
Bmin.gene15831.mRNA1	337.178	0.336487	0.155698	2.16115	0.0306839	0.613039
Bmin.gene3391.mRNA1	635.154	-0.296357	0.137165	-2.16059	0.0307267	0.613064
Bmin.gene30154.mRNA1	812.314	0.321105	0.14862	2.16058	0.0307277	0.613064
Bmin.gene20514.mRNA1	495.089	0.458162	0.212086	2.16026	0.0307524	0.613078
Bmin.gene23370.mRNA1	74.8824	0.544291	0.252016	2.15975	0.0307922	0.613078
Bmin.gene28093.mRNA1	1117.1	0.319437	0.1479	2.15982	0.0307865	0.613078
Bmin.gene28218.mRNA1	2424.79	0.268135	0.124205	2.15881	0.0308646	0.614094
Bmin.gene3813.mRNA1	1143.66	-0.295078	0.137235	-2.15017	0.031542	0.614107
Bmin.gene4152.mRNA1	222.176	0.431087	0.200417	2.15095	0.0314801	0.614107
Bmin.gene4482.mRNA1	1896.67	0.271296	0.125911	2.15468	0.0311873	0.614107
Bmin.gene5136.mRNA1	3377.19	-0.216876	0.100593	-2.15596	0.0310865	0.614107
Bmin.gene6002.mRNA1	3346.97	0.343915	0.159924	2.15049	0.0315161	0.614107
Bmin.gene6510.mRNA1	5211.02	-0.282143	0.131038	-2.15313	0.0313082	0.614107
Bmin.gene6528.mRNA1	4402.65	-0.354454	0.164472	-2.15511	0.0311534	0.614107
Bmin.gene6814.mRNA1	917.065	-0.304685	0.141356	-2.15545	0.031127	0.614107
Bmin.gene6903.mRNA1	1095.55	0.364614	0.169354	2.15297	0.0313212	0.614107
Bmin.gene7976.mRNA1	1217.58	0.451114	0.20954	2.15288	0.031328	0.614107
Bmin.gene9531.mRNA1	722.463	-0.375348	0.174542	-2.15047	0.0315177	0.614107
Bmin.gene9962.mRNA1	509.614	0.31011	0.144028	2.15312	0.0313094	0.614107
Bmin.gene10046.mRNA1	131.151	-0.451692	0.20965	-2.15451	0.0312004	0.614107
Bmin.gene10996.mRNA1	1355.13	-0.277904	0.129119	-2.15231	0.0313733	0.614107
Bmin.gene11487.mRNA1	2416.46	0.240064	0.111347	2.156	0.0310837	0.614107
Bmin.gene13002.mRNA1	899.899	0.275423	0.128114	2.14983	0.0315686	0.614107
Bmin.gene15021.mRNA1	2558.43	-0.293229	0.136385	-2.15001	0.0315547	0.614107
Bmin.gene16657.mRNA1	1770.05	0.244502	0.113715	2.15013	0.0315446	0.614107
Bmin.gene18845.mRNA1	16129.5	-0.286444	0.133078	-2.15246	0.0313613	0.614107
Bmin.gene21281.mRNA1	511.88	0.418613	0.194487	2.15239	0.0313665	0.614107
Bmin.gene21446.mRNA1	414.551	0.48121	0.223681	2.15132	0.0314511	0.614107
Bmin.gene21985.mRNA1	255.319	-0.346209	0.160664	-2.15486	0.0311731	0.614107
Bmin.gene22156.mRNA1	946.938	-0.409911	0.190407	-2.15281	0.0313338	0.614107
Bmin.gene22503.mRNA1	6262.04	0.28853	0.134116	2.15135	0.0314482	0.614107
Bmin.gene24731.mRNA1	10457.8	-0.216428	0.10042	-2.15523	0.0311442	0.614107
Bmin.gene25533.mRNA1	1241.46	-0.282729	0.131476	-2.15043	0.0315213	0.614107
Bmin.gene26110.mRNA1	574.736	0.379622	0.175992	2.15704	0.0310026	0.614107
Bmin.gene26768.mRNA1	848.156	-0.320572	0.148889	-2.1531	0.0313112	0.614107
Bmin.gene26812.mRNA1	395.145	0.351417	0.16306	2.15513	0.0311514	0.614107
Bmin.gene27889.mRNA1	3188.78	0.335714	0.155918	2.15315	0.0313067	0.614107
Bmin.gene28500.mRNA1	377.669	0.516886	0.240119	2.15262	0.0313486	0.614107
Bmin.gene30780.mRNA1	457.955	0.289444	0.134141	2.15777	0.0309461	0.614107
Bmin.gene31767.mRNA1	4217.7	0.32175	0.14953	2.15174	0.0314176	0.614107
Bmin.gene4155.mRNA1	751.633	-0.262299	0.122141	-2.14752	0.0317523	0.617263
Bmin.gene5076.mRNA1	349.18	0.421501	0.196588	2.14408	0.0320266	0.618579
Bmin.gene5169.mRNA1	518.294	0.389221	0.181381	2.14587	0.031883	0.618579
Bmin.gene5864.mRNA1	1627.64	-0.329862	0.153892	-2.14347	0.0320754	0.618579
Bmin.gene9770.mRNA1	227.162	-0.447817	0.208865	-2.14405	0.0320285	0.618579
Bmin.gene13197.mRNA1	1092.64	-0.279186	0.130166	-2.14485	0.0319648	0.618579
Bmin.gene13221.mRNA1	1043.21	0.290286	0.135329	2.14503	0.0319502	0.618579
Bmin.gene13707.mRNA1	831.427	0.297572	0.138804	2.14383	0.0320463	0.618579
Bmin.gene15498.mRNA1	1661.21	0.3059	0.14265	2.1444	0.0320005	0.618579
Bmin.gene24058.mRNA1	114.127	-0.546054	0.25468	-2.14408	0.0320268	0.618579
Bmin.gene27530.mRNA1	710.939	-0.271531	0.12668	-2.14344	0.0320776	0.618579
Bmin.gene28074.mRNA1	1661.99	0.197005	0.0919036	2.1436	0.0320649	0.618579
Bmin.gene30456.mRNA1	576.386	0.299279	0.139434	2.14638	0.0318427	0.618579
Bmin.gene1996.mRNA1	93.7631	0.504511	0.235421	2.14302	0.0321116	0.61882
Bmin.gene770.mRNA1	956.247	0.280854	0.131359	2.13806	0.0325115	0.618932
Bmin.gene1540.mRNA1	473.393	-0.326095	0.152512	-2.13816	0.0325037	0.618932
Bmin.gene1922.mRNA1	313.975	-0.372242	0.174048	-2.13873	0.0324578	0.618932
Bmin.gene3651.mRNA1	829.31	0.299607	0.139953	2.14077	0.0322927	0.618932
Bmin.gene4788.mRNA1	833.547	0.345338	0.161228	2.14193	0.0321992	0.618932
Bmin.gene5436.mRNA1	212.315	0.508148	0.237745	2.13736	0.0325686	0.618932
Bmin.gene5685.mRNA1	299.69	0.382704	0.178781	2.14063	0.0323036	0.618932
Bmin.gene8343.mRNA1	598.919	0.271039	0.126648	2.14009	0.0323474	0.618932
Bmin.gene8789.mRNA1	854.072	0.248247	0.115972	2.14058	0.0323082	0.618932
Bmin.gene9741.mRNA1	254.056	0.361168	0.168602	2.14214	0.0321822	0.618932
Bmin.gene12043.mRNA1	320.357	0.363045	0.16971	2.1392	0.0324193	0.618932
Bmin.gene12668.mRNA1	244.087	0.475325	0.221989	2.1412	0.0322575	0.618932
Bmin.gene15505.mRNA1	1624.49	-0.189558	0.0885799	-2.13997	0.0323575	0.618932
Bmin.gene15988.mRNA1	1110.73	-0.369994	0.172819	-2.14093	0.0322793	0.618932
Bmin.gene21552.mRNA1	765.35	0.353498	0.165329	2.13815	0.0325046	0.618932
Bmin.gene21762.mRNA1	876.616	-0.3109	0.145442	-2.13762	0.0325475	0.618932
Bmin.gene21810.mRNA1	313.999	0.400991	0.187442	2.13928	0.0324133	0.618932
Bmin.gene25289.mRNA1	152.707	0.436914	0.204325	2.13833	0.03249	0.618932
Bmin.gene25620.mRNA1	677.181	0.315541	0.147552	2.13851	0.0324752	0.618932
Bmin.gene25971.mRNA1	1423.49	0.221992	0.103693	2.14086	0.0322856	0.618932
Bmin.gene30016.mRNA1	1929.12	-0.339047	0.158608	-2.13764	0.0325457	0.618932
Bmin.gene421.mRNA1	3200.45	0.225459	0.10596	2.12777	0.0333565	0.619701
Bmin.gene708.mRNA1	445.081	-0.373241	0.175383	-2.12815	0.0333244	0.619701
Bmin.gene1157.mRNA1	787.893	-0.300906	0.141372	-2.12847	0.0332981	0.619701
Bmin.gene1589.mRNA1	1093.06	-0.381651	0.179142	-2.13044	0.0331357	0.619701
Bmin.gene2060.mRNA1	557.09	-0.429561	0.201431	-2.13254	0.0329621	0.619701
Bmin.gene2292.mRNA1	498.525	0.360313	0.169525	2.12543	0.0335506	0.619701
Bmin.gene3101.mRNA1	2591.72	0.36355	0.170561	2.13149	0.0330488	0.619701
Bmin.gene3743.mRNA1	1739.83	-0.210475	0.0985108	-2.13656	0.0326336	0.619701
Bmin.gene4178.mRNA1	2742.31	-0.251656	0.118335	-2.12664	0.0334498	0.619701
Bmin.gene7117.mRNA1	576.488	0.294771	0.138668	2.12573	0.0335253	0.619701
Bmin.gene7877.mRNA1	2178.17	0.264216	0.124006	2.13066	0.0331168	0.619701
Bmin.gene8566.mRNA1	3128.36	-0.351279	0.164603	-2.1341	0.0328348	0.619701
Bmin.gene9044.mRNA1	5541.59	-0.317761	0.149407	-2.12681	0.0334356	0.619701
Bmin.gene9392.mRNA1	2229.52	0.205927	0.0966728	2.13015	0.0331594	0.619701
Bmin.gene9438.mRNA1	767.126	-0.326318	0.153273	-2.129	0.033254	0.619701
Bmin.gene9503.mRNA1	1231.46	-0.266575	0.125284	-2.12776	0.0333566	0.619701
Bmin.gene10324.mRNA1	367.435	-0.442255	0.207146	-2.13499	0.032762	0.619701
Bmin.gene10559.mRNA1	2860.2	-0.374999	0.176363	-2.1263	0.0334786	0.619701
Bmin.gene11534.mRNA1	1703.01	0.249476	0.116868	2.13468	0.0327872	0.619701
Bmin.gene12055.mRNA1	2009.51	-0.275354	0.128931	-2.13567	0.0327065	0.619701
Bmin.gene14026.mRNA1	430.368	-0.437739	0.205826	-2.12675	0.0334409	0.619701
Bmin.gene15760.mRNA1	2726.89	0.206785	0.0971056	2.12948	0.0332144	0.619701
Bmin.gene16304.mRNA1	741.056	-0.436041	0.204709	-2.13005	0.0331673	0.619701
Bmin.gene16480.mRNA1	205.391	0.467368	0.218793	2.13612	0.0326697	0.619701
Bmin.gene16742.mRNA1	1136.2	0.344729	0.161445	2.13527	0.0327388	0.619701
Bmin.gene17449.mRNA1	1221.82	-0.327031	0.153828	-2.12595	0.0335076	0.619701
Bmin.gene17965.mRNA1	2056.1	0.300168	0.140843	2.13122	0.0330711	0.619701
Bmin.gene18168.mRNA1	208.286	-0.42216	0.198002	-2.1321	0.0329988	0.619701
Bmin.gene19362.mRNA1	431.908	-0.335058	0.157499	-2.12736	0.0333898	0.619701
Bmin.gene23228.mRNA1	1326.8	-0.299618	0.140689	-2.12964	0.0332011	0.619701
Bmin.gene23268.mRNA1	495.503	-0.281535	0.132346	-2.12727	0.0333976	0.619701
Bmin.gene23378.mRNA1	2969.65	-0.245929	0.115507	-2.12912	0.0332446	0.619701
Bmin.gene23813.mRNA1	1959.09	0.267679	0.125599	2.13123	0.0330706	0.619701
Bmin.gene24954.mRNA1	425.984	0.441919	0.207842	2.12622	0.0334847	0.619701
Bmin.gene25434.mRNA1	1382.09	0.307535	0.14463	2.12636	0.0334734	0.619701
Bmin.gene26883.mRNA1	1097	-0.377936	0.176982	-2.13545	0.0327245	0.619701
Bmin.gene27459.mRNA1	241.786	0.366887	0.172622	2.12537	0.0335555	0.619701
Bmin.gene27704.mRNA1	623.395	-0.443491	0.207642	-2.13584	0.0326922	0.619701
Bmin.gene28021.mRNA1	622.814	-0.278297	0.130667	-2.12982	0.0331862	0.619701
Bmin.gene28088.mRNA1	1027.71	-0.241529	0.113631	-2.12557	0.0335395	0.619701
Bmin.gene28388.mRNA1	596.217	0.380424	0.178823	2.12738	0.0333884	0.619701
Bmin.gene29122.mRNA1	1000.79	-0.325472	0.152503	-2.1342	0.0328265	0.619701
Bmin.gene29920.mRNA1	3586.26	0.402093	0.188721	2.13062	0.0331201	0.619701
Bmin.gene31252.mRNA1	516.596	0.413082	0.194274	2.12628	0.0334796	0.619701
Bmin.gene26286.mRNA1	2839.42	0.245435	0.115615	2.12286	0.0337657	0.622552
Bmin.gene28790.mRNA1	1961.84	0.24368	0.114775	2.1231	0.0337453	0.622552
Bmin.gene30470.mRNA1	278.731	-0.410856	0.193549	-2.12275	0.0337747	0.622552
Bmin.gene3494.mRNA1	472.911	0.374044	0.176278	2.1219	0.0338458	0.623464
Bmin.gene23893.mRNA1	1969.6	-0.212614	0.100246	-2.12092	0.0339287	0.624477
Bmin.gene25959.mRNA1	2337.46	0.377515	0.178011	2.12073	0.0339442	0.624477
Bmin.gene11981.mRNA1	2350.25	0.283708	0.133828	2.11995	0.0340106	0.625301
Bmin.gene9238.mRNA1	630.775	0.394612	0.186188	2.11943	0.0340541	0.625701
Bmin.gene21487.mRNA1	2249.2	0.311595	0.147054	2.11891	0.0340977	0.626102
Bmin.gene1706.mRNA1	1721.61	0.280807	0.132614	2.11749	0.0342186	0.626785
Bmin.gene4608.mRNA1	1398.17	-0.277226	0.130941	-2.11719	0.0342436	0.626785
Bmin.gene9705.mRNA1	948.707	0.35352	0.16693	2.11777	0.0341945	0.626785
Bmin.gene19346.mRNA1	4716.45	-0.268415	0.126776	-2.11723	0.0342402	0.626785
Bmin.gene30296.mRNA1	389.176	0.360354	0.170169	2.11762	0.0342073	0.626785
Bmin.gene11436.mRNA1	297.339	0.479441	0.226489	2.11684	0.0342736	0.626923
Bmin.gene16378.mRNA1	1155.5	0.249867	0.118052	2.11659	0.0342947	0.626923
Bmin.gene25992.mRNA1	2162.44	0.203015	0.0959298	2.11628	0.0343207	0.627
Bmin.gene7092.mRNA1	1570.74	0.232558	0.109904	2.116	0.0343444	0.627036
Bmin.gene252.mRNA1	518.219	0.401731	0.190697	2.10665	0.0351483	0.627498
Bmin.gene1751.mRNA1	207.107	-0.538908	0.255708	-2.10752	0.0350729	0.627498
Bmin.gene1896.mRNA1	2316.09	0.431461	0.204458	2.11027	0.0348353	0.627498
Bmin.gene4314.mRNA1	122.83	0.574626	0.272804	2.10637	0.0351724	0.627498
Bmin.gene4789.mRNA1	1274.63	0.268048	0.127365	2.10457	0.0353286	0.627498
Bmin.gene5572.mRNA1	2863.27	-0.233983	0.110814	-2.1115	0.0347297	0.627498
Bmin.gene6349.mRNA1	1152.39	0.278913	0.131859	2.11524	0.0344095	0.627498
Bmin.gene7766.mRNA1	242.545	0.345279	0.163826	2.1076	0.0350654	0.627498
Bmin.gene8921.mRNA1	669.518	0.274813	0.130582	2.10452	0.0353332	0.627498
Bmin.gene10516.mRNA1	1701.27	0.258224	0.122452	2.10878	0.0349638	0.627498
Bmin.gene10820.mRNA1	936.745	0.342435	0.162361	2.1091	0.0349359	0.627498
Bmin.gene12793.mRNA1	2321.41	-0.280554	0.132772	-2.11305	0.0345961	0.627498
Bmin.gene13724.mRNA1	1418.34	-0.304669	0.144523	-2.1081	0.0350226	0.627498
Bmin.gene14624.mRNA1	4791.07	-0.301111	0.142746	-2.10942	0.0349082	0.627498
Bmin.gene16695.mRNA1	6334.82	-0.275294	0.130823	-2.10433	0.0353498	0.627498
Bmin.gene16816.mRNA1	8543.99	-0.189416	0.0898722	-2.10761	0.0350647	0.627498
Bmin.gene16977.mRNA1	1971	0.379871	0.179758	2.11324	0.0345804	0.627498
Bmin.gene17006.mRNA1	1219.56	0.401152	0.190418	2.1067	0.0351436	0.627498
Bmin.gene17869.mRNA1	367.208	-0.461461	0.218687	-2.11014	0.0348461	0.627498
Bmin.gene17966.mRNA1	1046.67	0.272725	0.129411	2.10743	0.0350801	0.627498
Bmin.gene18044.mRNA1	1075.9	0.257007	0.122103	2.10483	0.0353057	0.627498
Bmin.gene18652.mRNA1	2722.74	-0.362722	0.171807	-2.11122	0.0347531	0.627498
Bmin.gene19531.mRNA1	155.345	-0.381601	0.181119	-2.10691	0.0351257	0.627498
Bmin.gene19872.mRNA1	1554.85	0.211014	0.100061	2.10885	0.0349573	0.627498
Bmin.gene19899.mRNA1	456.733	0.435305	0.206282	2.11024	0.0348375	0.627498
Bmin.gene21370.mRNA1	1108.68	0.369057	0.175332	2.1049	0.0353003	0.627498
Bmin.gene21806.mRNA1	1140.22	-0.331551	0.156913	-2.11296	0.0346039	0.627498
Bmin.gene21960.mRNA1	534.537	-0.484502	0.229552	-2.11064	0.0348034	0.627498
Bmin.gene22121.mRNA1	193.27	0.449933	0.213403	2.10837	0.0349988	0.627498
Bmin.gene22238.mRNA1	79.3988	-0.507852	0.24096	-2.10762	0.0350642	0.627498
Bmin.gene23938.mRNA1	1177.58	-0.331988	0.157715	-2.105	0.0352917	0.627498
Bmin.gene24847.mRNA1	2054.96	-0.232152	0.10998	-2.11085	0.0347849	0.627498
Bmin.gene24884.mRNA1	5493.59	-0.200155	0.0948206	-2.11088	0.0347829	0.627498
Bmin.gene25293.mRNA1	342.99	0.30985	0.147037	2.1073	0.0350918	0.627498
Bmin.gene25400.mRNA1	487.02	-0.290832	0.137738	-2.11148	0.0347308	0.627498
Bmin.gene26201.mRNA1	286.155	0.308556	0.146518	2.10592	0.0352109	0.627498
Bmin.gene27456.mRNA1	3312.77	-0.253102	0.120211	-2.10549	0.035249	0.627498
Bmin.gene27916.mRNA1	415.658	0.342452	0.162697	2.10484	0.0353054	0.627498
Bmin.gene28219.mRNA1	1807.74	0.181541	0.0860234	2.11037	0.0348267	0.627498
Bmin.gene28761.mRNA1	3071.37	-0.230896	0.109208	-2.11428	0.0344916	0.627498
Bmin.gene29562.mRNA1	371.371	0.371746	0.175958	2.1127	0.0346263	0.627498
Bmin.gene29660.mRNA1	5588.15	-0.307506	0.145845	-2.10845	0.0349924	0.627498
Bmin.gene30718.mRNA1	112.641	0.472635	0.223452	2.11515	0.034417	0.627498
Bmin.gene30957.mRNA1	446.12	-0.471528	0.223673	-2.10812	0.0350209	0.627498
Bmin.gene31998.mRNA1	291.926	-0.439614	0.208301	-2.11048	0.0348174	0.627498
Bmin.gene4158.mRNA1	1595.1	0.234895	0.111664	2.10359	0.0354144	0.62787
Bmin.gene5682.mRNA1	3993.89	-0.165647	0.0787406	-2.10371	0.0354036	0.62787
Bmin.gene2563.mRNA1	478.267	0.275691	0.131139	2.10228	0.0355287	0.62951
Bmin.gene10312.mRNA1	408.034	0.320297	0.152422	2.10139	0.0356071	0.629571
Bmin.gene11500.mRNA1	1862.01	-0.298187	0.14191	-2.10124	0.0356196	0.629571
Bmin.gene11989.mRNA1	364.382	0.318495	0.15157	2.10131	0.0356141	0.629571
Bmin.gene13374.mRNA1	83.7054	0.533139	0.253697	2.10148	0.0355992	0.629571
Bmin.gene23523.mRNA1	4039.9	0.247832	0.117977	2.10067	0.0356696	0.630068
Bmin.gene7082.mRNA1	639.974	0.257489	0.122598	2.10028	0.0357046	0.630179
Bmin.gene20138.mRNA1	383.55	0.31474	0.149869	2.1001	0.0357196	0.630179
Bmin.gene10642.mRNA1	2516.56	-0.262313	0.124946	-2.09942	0.0357802	0.630861
Bmin.gene3867.mRNA1	836.93	0.24041	0.114579	2.09821	0.0358865	0.631075
Bmin.gene7706.mRNA1	668.688	0.462243	0.220277	2.09846	0.0358641	0.631075
Bmin.gene10562.mRNA1	753.291	0.271002	0.12917	2.09801	0.0359039	0.631075
Bmin.gene20482.mRNA1	2731.67	0.353581	0.168453	2.09899	0.0358179	0.631075
Bmin.gene25203.mRNA1	4081.92	-0.217107	0.103474	-2.09817	0.0358904	0.631075
Bmin.gene32370.mRNA1	507.259	-0.324718	0.154791	-2.09779	0.0359237	0.631075
Bmin.gene15711.mRNA1	1882.47	0.225954	0.107734	2.09734	0.0359637	0.631284
Bmin.gene25575.mRNA1	193.342	-0.41277	0.196823	-2.09716	0.0359795	0.631284
Bmin.gene2818.mRNA1	253.444	0.338822	0.16164	2.09615	0.036069	0.631428
Bmin.gene17088.mRNA1	330.141	-0.385198	0.183771	-2.09608	0.0360753	0.631428
Bmin.gene22244.mRNA1	2157.35	0.263167	0.125545	2.0962	0.0360644	0.631428
Bmin.gene29932.mRNA1	600.034	0.284941	0.135921	2.09638	0.0360486	0.631428
Bmin.gene15602.mRNA1	352.938	0.370547	0.176898	2.09469	0.0361982	0.633193
Bmin.gene2981.mRNA1	2737.63	0.214094	0.102332	2.09214	0.0364261	0.633536
Bmin.gene8601.mRNA1	1328.1	0.295531	0.141287	2.09171	0.0364643	0.633536
Bmin.gene9112.mRNA1	2632.8	-0.213566	0.102017	-2.09343	0.0363107	0.633536
Bmin.gene11451.mRNA1	1660.85	0.257363	0.123095	2.09076	0.0365495	0.633536
Bmin.gene12634.mRNA1	1069.24	-0.255444	0.122169	-2.09092	0.0365355	0.633536
Bmin.gene14904.mRNA1	1341.19	-0.389118	0.185882	-2.09336	0.0363168	0.633536
Bmin.gene15689.mRNA1	746.908	0.351723	0.168135	2.09191	0.0364462	0.633536
Bmin.gene16736.mRNA1	811.906	0.331975	0.158677	2.09214	0.0364262	0.633536
Bmin.gene21131.mRNA1	12514.8	-0.213324	0.101991	-2.0916	0.0364741	0.633536
Bmin.gene23419.mRNA1	2518.63	0.255979	0.12228	2.09339	0.0363143	0.633536
Bmin.gene23673.mRNA1	496.156	-0.320172	0.153123	-2.09095	0.0365324	0.633536
Bmin.gene23868.mRNA1	990.801	-0.318677	0.152312	-2.09227	0.0364144	0.633536
Bmin.gene25325.mRNA1	887.986	0.38685	0.185017	2.09089	0.036538	0.633536
Bmin.gene25981.mRNA1	512.425	-0.393285	0.188126	-2.09054	0.0365696	0.633536
Bmin.gene29639.mRNA1	3403.83	0.262381	0.125433	2.0918	0.0364566	0.633536
Bmin.gene31783.mRNA1	618.488	-0.338391	0.161735	-2.09225	0.0364161	0.633536
Bmin.gene14442.mRNA1	3868.78	0.191953	0.0918898	2.08895	0.0367125	0.634866
Bmin.gene15679.mRNA1	3319.17	-0.377123	0.180513	-2.08918	0.0366916	0.634866
Bmin.gene20761.mRNA1	2277.93	-0.302296	0.144689	-2.08928	0.0366821	0.634866
Bmin.gene3764.mRNA1	3089.65	0.313472	0.150112	2.08826	0.0367743	0.63534
Bmin.gene8481.mRNA1	7.31615	0.555034	0.265842	2.08783	0.036813	0.63534
Bmin.gene18961.mRNA1	1457.85	0.287886	0.137902	2.08762	0.0368324	0.63534
Bmin.gene23489.mRNA1	860.356	-0.253944	0.121655	-2.08742	0.0368501	0.63534
Bmin.gene26672.mRNA1	1388.6	0.218595	0.104713	2.08756	0.0368374	0.63534
Bmin.gene5154.mRNA1	1042.8	-0.306382	0.146793	-2.08717	0.0368728	0.63535
Bmin.gene19292.mRNA1	985.872	0.260015	0.124595	2.08687	0.0368998	0.635436
Bmin.gene17880.mRNA1	566.695	-0.353058	0.169228	-2.08629	0.0369524	0.635581
Bmin.gene23794.mRNA1	842.916	-0.301596	0.144551	-2.08643	0.0369399	0.635581
Bmin.gene27011.mRNA1	613.167	0.314663	0.150849	2.08595	0.0369834	0.635734
Bmin.gene5043.mRNA1	1072.37	-0.242049	0.116052	-2.08569	0.0370068	0.635759
Bmin.gene11.mRNA1	387.427	-0.382454	0.183643	-2.0826	0.0372878	0.636565
Bmin.gene446.mRNA1	2550.56	-0.217547	0.104416	-2.08346	0.0372089	0.636565
Bmin.gene3297.mRNA1	524.509	0.45544	0.218849	2.08107	0.0374278	0.636565
Bmin.gene3454.mRNA1	1093.11	-0.462583	0.222117	-2.08261	0.0372866	0.636565
Bmin.gene3944.mRNA1	3199.03	0.29283	0.140753	2.08046	0.0374837	0.636565
Bmin.gene4303.mRNA1	636.698	-0.304131	0.146052	-2.08234	0.0373112	0.636565
Bmin.gene5819.mRNA1	810.454	0.294039	0.141253	2.08165	0.0373742	0.636565
Bmin.gene6077.mRNA1	2567.91	-0.217617	0.10457	-2.08106	0.0374287	0.636565
Bmin.gene7201.mRNA1	422.903	-0.394447	0.189282	-2.08391	0.0371679	0.636565
Bmin.gene7493.mRNA1	257.679	0.419517	0.201435	2.08264	0.0372839	0.636565
Bmin.gene7897.mRNA1	1565.31	0.249721	0.119874	2.0832	0.0372333	0.636565
Bmin.gene9838.mRNA1	1334.91	-0.254645	0.122292	-2.08227	0.0373179	0.636565
Bmin.gene10172.mRNA1	1451.86	-0.278286	0.133832	-2.07936	0.0375841	0.636565
Bmin.gene11841.mRNA1	4667.3	-0.269912	0.12979	-2.0796	0.037562	0.636565
Bmin.gene13569.mRNA1	1314.64	-0.333807	0.160479	-2.08007	0.0375193	0.636565
Bmin.gene13617.mRNA1	1172.29	-0.374751	0.179822	-2.08402	0.0371587	0.636565
Bmin.gene15174.mRNA1	5896.22	-0.243611	0.117087	-2.0806	0.0374701	0.636565
Bmin.gene18499.mRNA1	895.186	0.372157	0.178824	2.08113	0.0374219	0.636565
Bmin.gene25209.mRNA1	229.421	-0.354858	0.170623	-2.07978	0.0375461	0.636565
Bmin.gene28066.mRNA1	1006.8	0.303893	0.146129	2.07962	0.0375605	0.636565
Bmin.gene28224.mRNA1	10617.9	-0.233799	0.112429	-2.07952	0.0375693	0.636565
Bmin.gene29154.mRNA1	21828.7	-0.272488	0.131044	-2.07936	0.037584	0.636565
Bmin.gene29652.mRNA1	2585.01	-0.207808	0.0997061	-2.0842	0.0371418	0.636565
Bmin.gene32570.mRNA1	985.691	0.339429	0.16319	2.07996	0.0375288	0.636565
Bmin.gene8492.mRNA1	576.232	-0.271768	0.130753	-2.07849	0.037664	0.636974
Bmin.gene13113.mRNA1	3603.03	-0.258885	0.124561	-2.07838	0.0376745	0.636974
Bmin.gene23956.mRNA1	3296.76	-0.266798	0.128359	-2.07853	0.0376608	0.636974
Bmin.gene28488.mRNA1	1597.76	0.360969	0.173753	2.07749	0.0377563	0.637982
Bmin.gene7967.mRNA1	2952.16	0.197488	0.0950902	2.07685	0.0378151	0.638022
Bmin.gene10924.mRNA1	955.751	0.394001	0.189704	2.07693	0.0378084	0.638022
Bmin.gene30278.mRNA1	1842.32	-0.238436	0.114812	-2.07674	0.0378251	0.638022
Bmin.gene3056.mRNA1	134.431	-0.454156	0.218772	-2.07594	0.0378997	0.63816
Bmin.gene14845.mRNA1	5520.33	-0.247587	0.119265	-2.07594	0.0378995	0.63816
Bmin.gene22309.mRNA1	143.809	-0.433291	0.208692	-2.07622	0.0378734	0.63816
Bmin.gene2533.mRNA1	197.821	-0.38748	0.186867	-2.07357	0.0381197	0.639409
Bmin.gene11960.mRNA1	745.074	-0.311208	0.150075	-2.07369	0.0381082	0.639409
Bmin.gene12182.mRNA1	1859.03	0.321919	0.155232	2.0738	0.0380983	0.639409
Bmin.gene12473.mRNA1	5453.54	-0.32663	0.157555	-2.07312	0.0381614	0.639409
Bmin.gene13539.mRNA1	2649.84	0.248939	0.120074	2.07322	0.0381517	0.639409
Bmin.gene15532.mRNA1	9394.39	-0.322686	0.155588	-2.07398	0.0380815	0.639409
Bmin.gene20459.mRNA1	112.56	0.660542	0.318643	2.07298	0.0381737	0.639409
Bmin.gene25402.mRNA1	334.774	0.402076	0.193921	2.0734	0.0381352	0.639409
Bmin.gene27829.mRNA1	352.198	0.331466	0.159888	2.07311	0.0381618	0.639409
Bmin.gene727.mRNA1	287.085	0.327251	0.158235	2.06813	0.038628	0.639972
Bmin.gene984.mRNA1	1042.63	-0.217473	0.105128	-2.06864	0.0385802	0.639972
Bmin.gene5851.mRNA1	216.815	0.347531	0.168112	2.06726	0.0387094	0.639972
Bmin.gene5980.mRNA1	150.27	0.390499	0.188502	2.07159	0.038304	0.639972
Bmin.gene6187.mRNA1	685.844	-0.25967	0.125373	-2.07117	0.038343	0.639972
Bmin.gene8291.mRNA1	911.891	-0.362142	0.174915	-2.07038	0.0384165	0.639972
Bmin.gene8903.mRNA1	201.952	-0.417687	0.20165	-2.07135	0.0383262	0.639972
Bmin.gene10616.mRNA1	617.845	-0.391191	0.189146	-2.0682	0.0386216	0.639972
Bmin.gene12443.mRNA1	1379.81	-0.30406	0.14709	-2.06717	0.0387182	0.639972
Bmin.gene12503.mRNA1	168.458	-0.395488	0.191213	-2.06831	0.0386108	0.639972
Bmin.gene14259.mRNA1	17989	-0.158334	0.07649	-2.06999	0.0384533	0.639972
Bmin.gene14608.mRNA1	296.461	-0.41998	0.203136	-2.06748	0.0386886	0.639972
Bmin.gene16281.mRNA1	1080.01	0.280662	0.135771	2.06717	0.0387178	0.639972
Bmin.gene16392.mRNA1	81.1969	0.460274	0.222273	2.07076	0.0383816	0.639972
Bmin.gene16650.mRNA1	926.511	0.24716	0.119563	2.06721	0.0387148	0.639972
Bmin.gene18471.mRNA1	2146.35	0.221871	0.107274	2.06826	0.0386156	0.639972
Bmin.gene19688.mRNA1	990.111	0.251773	0.121533	2.07164	0.0382987	0.639972
Bmin.gene22112.mRNA1	2975.66	-0.247925	0.119763	-2.07013	0.0384406	0.639972
Bmin.gene25540.mRNA1	870.47	-0.377628	0.182529	-2.06887	0.0385587	0.639972
Bmin.gene26136.mRNA1	2558.95	-0.310633	0.150081	-2.06977	0.0384743	0.639972
Bmin.gene27565.mRNA1	2359.39	-0.199496	0.0964463	-2.06846	0.0385963	0.639972
Bmin.gene30844.mRNA1	2443.75	-0.322528	0.15564	-2.07227	0.0382407	0.639972
Bmin.gene31823.mRNA1	5214.72	0.204782	0.0990588	2.06727	0.0387084	0.639972
Bmin.gene17992.mRNA1	4390.66	-0.235683	0.114034	-2.06677	0.0387562	0.640233
Bmin.gene25117.mRNA1	195.24	0.381517	0.184617	2.06653	0.0387784	0.640233
Bmin.gene4521.mRNA1	76.6242	0.497906	0.241254	2.06382	0.0390347	0.640426
Bmin.gene6815.mRNA1	953.106	0.293796	0.142333	2.06415	0.0390034	0.640426
Bmin.gene12177.mRNA1	943.211	0.22636	0.109651	2.06436	0.0389832	0.640426
Bmin.gene13105.mRNA1	1476.66	-0.238691	0.115615	-2.06454	0.0389661	0.640426
Bmin.gene16134.mRNA1	2928.59	-0.2724	0.131859	-2.06584	0.0388435	0.640426
Bmin.gene16740.mRNA1	863.188	0.311359	0.150734	2.06562	0.0388646	0.640426
Bmin.gene19713.mRNA1	9753.13	-0.195169	0.0945528	-2.06413	0.0390057	0.640426
Bmin.gene19842.mRNA1	1165.12	0.298282	0.144469	2.06468	0.0389536	0.640426
Bmin.gene20930.mRNA1	919.254	0.311721	0.150998	2.0644	0.0389793	0.640426
Bmin.gene23681.mRNA1	971.472	0.329151	0.159476	2.06395	0.0390225	0.640426
Bmin.gene27110.mRNA1	2350.32	-0.210687	0.101982	-2.06593	0.0388353	0.640426
Bmin.gene25621.mRNA1	236.497	0.400726	0.194199	2.06348	0.0390673	0.640596
Bmin.gene12718.mRNA1	888.231	0.411841	0.199756	2.06172	0.0392349	0.641986
Bmin.gene14319.mRNA1	1813.89	-0.309551	0.150096	-2.06235	0.0391744	0.641986
Bmin.gene17760.mRNA1	6413.04	0.213709	0.103642	2.06199	0.0392088	0.641986
Bmin.gene24284.mRNA1	266.335	0.408702	0.19824	2.06165	0.0392412	0.641986
Bmin.gene116.mRNA1	301.076	-0.317842	0.154726	-2.05423	0.0399538	0.642139
Bmin.gene529.mRNA1	363.098	0.31386	0.152697	2.05545	0.0398354	0.642139
Bmin.gene4242.mRNA1	1082.45	0.350724	0.170628	2.05549	0.0398319	0.642139
Bmin.gene4266.mRNA1	919.559	-0.31257	0.15207	-2.05544	0.0398369	0.642139
Bmin.gene5996.mRNA1	301.677	-0.450703	0.218797	-2.05992	0.0394066	0.642139
Bmin.gene6276.mRNA1	375.981	0.271421	0.132065	2.0552	0.0398596	0.642139
Bmin.gene6461.mRNA1	457.986	0.280716	0.136627	2.05462	0.0399159	0.642139
Bmin.gene6520.mRNA1	1108.7	-0.272675	0.132494	-2.05802	0.0395881	0.642139
Bmin.gene6932.mRNA1	1378.66	0.271301	0.131876	2.05724	0.0396632	0.642139
Bmin.gene7172.mRNA1	641.591	0.401227	0.195278	2.05464	0.0399133	0.642139
Bmin.gene7540.mRNA1	223.59	0.442935	0.215445	2.05591	0.0397915	0.642139
Bmin.gene7866.mRNA1	1100.87	-0.227113	0.110385	-2.05746	0.0396418	0.642139
Bmin.gene11190.mRNA1	1559.94	-0.290128	0.141182	-2.05499	0.0398801	0.642139
Bmin.gene12265.mRNA1	1336.12	-0.283142	0.137557	-2.05835	0.0395562	0.642139
Bmin.gene12882.mRNA1	101.694	-0.528622	0.256687	-2.0594	0.0394558	0.642139
Bmin.gene13074.mRNA1	149.884	-0.442612	0.214885	-2.05976	0.0394214	0.642139
Bmin.gene13745.mRNA1	3249.28	0.212324	0.103365	2.05412	0.0399638	0.642139
Bmin.gene16407.mRNA1	1377.17	0.341921	0.166443	2.05427	0.0399491	0.642139
Bmin.gene16892.mRNA1	167.887	0.423016	0.20559	2.05758	0.0396308	0.642139
Bmin.gene17871.mRNA1	478.698	-0.278638	0.135529	-2.05593	0.0397892	0.642139
Bmin.gene18481.mRNA1	381.457	-0.36344	0.176677	-2.05709	0.0396777	0.642139
Bmin.gene19812.mRNA1	798.917	-0.330844	0.160547	-2.06073	0.0393292	0.642139
Bmin.gene20868.mRNA1	2203.03	-0.308352	0.149648	-2.06051	0.0393496	0.642139
Bmin.gene21688.mRNA1	5403.51	-0.155737	0.0756522	-2.05859	0.0395334	0.642139
Bmin.gene26843.mRNA1	557.054	-0.289462	0.140721	-2.05699	0.0396869	0.642139
Bmin.gene27552.mRNA1	60.1928	0.529955	0.25739	2.05896	0.039498	0.642139
Bmin.gene27994.mRNA1	3276.86	0.232869	0.113252	2.05619	0.0397639	0.642139
Bmin.gene28161.mRNA1	455.277	0.421035	0.204442	2.05943	0.0394526	0.642139
Bmin.gene29590.mRNA1	303.271	0.465242	0.226255	2.05628	0.0397559	0.642139
Bmin.gene30328.mRNA1	3500.18	-0.245905	0.119303	-2.06118	0.0392855	0.642139
Bmin.gene31621.mRNA1	385.204	0.427882	0.20769	2.06019	0.0393801	0.642139
Bmin.gene32133.mRNA1	145.994	0.456691	0.221979	2.05736	0.0396514	0.642139
Bmin.gene9213.mRNA1	151.457	0.41755	0.203374	2.05312	0.0400612	0.64243
Bmin.gene11025.mRNA1	497.737	0.346574	0.168788	2.05331	0.0400424	0.64243
Bmin.gene12819.mRNA1	873.664	-0.309139	0.150558	-2.05329	0.0400447	0.64243
Bmin.gene13410.mRNA1	1418.86	-0.294203	0.143303	-2.05302	0.0400711	0.64243
Bmin.gene29461.mRNA1	2053.77	0.323613	0.157652	2.05271	0.0401008	0.642549
Bmin.gene20574.mRNA1	854.455	-0.321074	0.156463	-2.05207	0.0401631	0.642832
Bmin.gene31872.mRNA1	518.569	-0.340797	0.166065	-2.05219	0.040151	0.642832
Bmin.gene341.mRNA1	957.168	-0.307109	0.149755	-2.05074	0.040292	0.644538
Bmin.gene22644.mRNA1	1971.89	0.215844	0.105269	2.05041	0.0403242	0.644696
Bmin.gene13111.mRNA1	334.622	-0.483446	0.235839	-2.0499	0.0403745	0.644961
Bmin.gene32512.mRNA1	689.615	0.375028	0.18296	2.04978	0.0403856	0.644961
Bmin.gene6409.mRNA1	296.492	-0.457744	0.223345	-2.04949	0.0404144	0.645063
Bmin.gene22436.mRNA1	310.591	-0.597684	0.291667	-2.0492	0.0404429	0.645161
Bmin.gene1309.mRNA1	5232.2	-0.260095	0.126988	-2.04818	0.0405419	0.645245
Bmin.gene11202.mRNA1	1647	-0.267704	0.130727	-2.04782	0.040578	0.645245
Bmin.gene11870.mRNA1	232.143	0.362012	0.176784	2.04777	0.0405826	0.645245
Bmin.gene14870.mRNA1	85.9568	-0.573056	0.279825	-2.04791	0.0405689	0.645245
Bmin.gene30298.mRNA1	1257.23	-0.240006	0.117204	-2.04777	0.0405825	0.645245
Bmin.gene32224.mRNA1	964.552	-0.242168	0.118222	-2.04842	0.0405192	0.645245
Bmin.gene24210.mRNA1	2389.87	0.213998	0.104531	2.04723	0.0406353	0.645459
Bmin.gene27856.mRNA1	142.416	-0.566781	0.27686	-2.04718	0.0406408	0.645459
Bmin.gene8954.mRNA1	1726.78	-0.204775	0.100049	-2.04675	0.0406822	0.64576
Bmin.gene20034.mRNA1	2853.08	-0.308729	0.150887	-2.04609	0.0407475	0.646272
Bmin.gene23317.mRNA1	1130.35	-0.330233	0.161407	-2.04597	0.0407593	0.646272
Bmin.gene202.mRNA1	4385.77	-0.245071	0.121689	-2.01391	0.0440188	0.646757
Bmin.gene246.mRNA1	74.6911	-0.549067	0.273619	-2.00669	0.044783	0.646757
Bmin.gene369.mRNA1	815.829	0.27154	0.132883	2.04345	0.0410075	0.646757
Bmin.gene417.mRNA1	905.87	-0.25676	0.127295	-2.01704	0.0436909	0.646757
Bmin.gene495.mRNA1	1519.38	0.264129	0.131121	2.01439	0.0439686	0.646757
Bmin.gene512.mRNA1	1261.94	0.241227	0.119826	2.01314	0.0441	0.646757
Bmin.gene724.mRNA1	154.252	0.459696	0.225139	2.04183	0.0411686	0.646757
Bmin.gene766.mRNA1	1921	-0.288909	0.142733	-2.02412	0.0429575	0.646757
Bmin.gene980.mRNA1	2167.21	0.25786	0.12793	2.01564	0.0438381	0.646757
Bmin.gene1165.mRNA1	1381.72	-0.243229	0.119415	-2.03683	0.0416668	0.646757
Bmin.gene1812.mRNA1	4164.14	0.222312	0.110778	2.00682	0.0447689	0.646757
Bmin.gene1821.mRNA1	4862.79	-0.233846	0.116036	-2.01529	0.0438746	0.646757
Bmin.gene1880.mRNA1	3252.24	-0.183691	0.0907887	-2.02328	0.0430438	0.646757
Bmin.gene1883.mRNA1	844.278	0.279244	0.138109	2.02191	0.0431855	0.646757
Bmin.gene2156.mRNA1	2196.34	-0.200397	0.0995717	-2.01259	0.0441582	0.646757
Bmin.gene2226.mRNA1	251.69	0.392449	0.192004	2.04396	0.0409571	0.646757
Bmin.gene2612.mRNA1	2929.42	-0.260091	0.128144	-2.02967	0.0423896	0.646757
Bmin.gene2621.mRNA1	1693.94	-0.215387	0.107284	-2.00764	0.044682	0.646757
Bmin.gene3337.mRNA1	12001.2	-0.194273	0.0967539	-2.00791	0.0446529	0.646757
Bmin.gene3449.mRNA1	954.599	0.236243	0.117463	2.01122	0.0443019	0.646757
Bmin.gene3678.mRNA1	187.753	0.477619	0.238515	2.00246	0.0452348	0.646757
Bmin.gene3780.mRNA1	324.247	0.278935	0.13885	2.0089	0.0445479	0.646757
Bmin.gene3991.mRNA1	4107.75	-0.385073	0.188442	-2.04346	0.0410074	0.646757
Bmin.gene3999.mRNA1	598.188	-0.279399	0.137993	-2.02473	0.0428954	0.646757
Bmin.gene4023.mRNA1	168.07	-0.494784	0.245325	-2.01685	0.0437115	0.646757
Bmin.gene4123.mRNA1	1822.55	0.207961	0.10189	2.04104	0.0412471	0.646757
Bmin.gene4388.mRNA1	528.179	-0.321108	0.157104	-2.04392	0.0409612	0.646757
Bmin.gene4653.mRNA1	1328.64	-0.346432	0.171847	-2.01594	0.0438065	0.646757
Bmin.gene4657.mRNA1	3190.52	-0.214176	0.106956	-2.00247	0.0452344	0.646757
Bmin.gene4709.mRNA1	2818.99	0.218057	0.108843	2.00341	0.0451337	0.646757
Bmin.gene4765.mRNA1	1407.08	-0.269561	0.132492	-2.03454	0.0418972	0.646757
Bmin.gene5005.mRNA1	4261.73	0.22151	0.109076	2.0308	0.0422757	0.646757
Bmin.gene5029.mRNA1	223.964	0.398332	0.195034	2.04237	0.0411145	0.646757
Bmin.gene5049.mRNA1	207.336	0.370496	0.184693	2.00601	0.0448551	0.646757
Bmin.gene5191.mRNA1	469.048	0.392425	0.193977	2.02305	0.0430677	0.646757
Bmin.gene5393.mRNA1	3636.66	0.198515	0.0973754	2.03866	0.0414841	0.646757
Bmin.gene5512.mRNA1	2557.24	-0.239757	0.117891	-2.03372	0.0419796	0.646757
Bmin.gene5826.mRNA1	200.668	0.415147	0.203754	2.03749	0.0416005	0.646757
Bmin.gene5886.mRNA1	600.309	0.434896	0.21431	2.02929	0.0424291	0.646757
Bmin.gene5989.mRNA1	86.1988	-0.513985	0.251638	-2.04256	0.0410962	0.646757
Bmin.gene6245.mRNA1	2589.19	-0.189766	0.094025	-2.01825	0.0435653	0.646757
Bmin.gene6401.mRNA1	2061.71	0.232016	0.114354	2.02892	0.0424659	0.646757
Bmin.gene6645.mRNA1	4364.51	-0.201615	0.0994109	-2.02809	0.0425506	0.646757
Bmin.gene6883.mRNA1	1241.52	-0.265095	0.131387	-2.01767	0.0436253	0.646757
Bmin.gene6904.mRNA1	1037.47	0.270039	0.132367	2.04008	0.0413428	0.646757
Bmin.gene7625.mRNA1	2880.26	-0.324123	0.16136	-2.0087	0.0445695	0.646757
Bmin.gene7861.mRNA1	1176.64	-0.247121	0.122078	-2.0243	0.0429398	0.646757
Bmin.gene7869.mRNA1	1184.74	0.34609	0.172379	2.00772	0.0446726	0.646757
Bmin.gene7952.mRNA1	3361.33	0.207831	0.102513	2.02736	0.0426255	0.646757
Bmin.gene8044.mRNA1	543.186	-0.316812	0.155953	-2.03146	0.0422083	0.646757
Bmin.gene8249.mRNA1	638.827	0.32233	0.159834	2.01666	0.0437314	0.646757
Bmin.gene8867.mRNA1	1818.7	0.245494	0.121373	2.02264	0.0431098	0.646757
Bmin.gene8977.mRNA1	893.661	0.311047	0.153734	2.02328	0.043044	0.646757
Bmin.gene9080.mRNA1	277.939	0.425069	0.210609	2.01828	0.043562	0.646757
Bmin.gene9463.mRNA1	2911.09	-0.33964	0.169404	-2.00491	0.0449728	0.646757
Bmin.gene9480.mRNA1	2733.44	0.211469	0.104217	2.02912	0.042446	0.646757
Bmin.gene9491.mRNA1	1080.03	-0.352803	0.175288	-2.01271	0.0441453	0.646757
Bmin.gene9596.mRNA1	163.324	-0.408635	0.201849	-2.02446	0.0429228	0.646757
Bmin.gene9603.mRNA1	2144.19	-0.313136	0.15446	-2.0273	0.0426321	0.646757
Bmin.gene10532.mRNA1	2439.58	-0.343306	0.168664	-2.03545	0.0418061	0.646757
Bmin.gene10827.mRNA1	2012.42	0.301708	0.147929	2.03954	0.0413963	0.646757
Bmin.gene10935.mRNA1	219.696	0.49878	0.248221	2.00942	0.0444927	0.646757
Bmin.gene11428.mRNA1	286.306	-0.317709	0.157212	-2.02089	0.0432911	0.646757
Bmin.gene11566.mRNA1	1072.61	0.244647	0.122022	2.00494	0.0449699	0.646757
Bmin.gene12012.mRNA1	3068.08	-0.237766	0.116616	-2.03888	0.0414624	0.646757
Bmin.gene12293.mRNA1	1351.06	-0.315284	0.156923	-2.00917	0.0445195	0.646757
Bmin.gene12507.mRNA1	1481.82	-0.249444	0.123375	-2.02183	0.0431937	0.646757
Bmin.gene12769.mRNA1	313.431	0.299961	0.146885	2.04214	0.0411372	0.646757
Bmin.gene12984.mRNA1	213.598	-0.396284	0.193872	-2.04405	0.0409484	0.646757
Bmin.gene13004.mRNA1	677.464	0.292542	0.143275	2.04181	0.04117	0.646757
Bmin.gene13035.mRNA1	460.632	-0.354435	0.17507	-2.02453	0.0429154	0.646757
Bmin.gene13053.mRNA1	302.035	-0.317981	0.157555	-2.01823	0.0435677	0.646757
Bmin.gene13146.mRNA1	531.718	0.297839	0.147667	2.01696	0.0436998	0.646757
Bmin.gene13230.mRNA1	5494.5	0.280959	0.139405	2.01541	0.0438622	0.646757
Bmin.gene13341.mRNA1	22202.3	-0.265167	0.130148	-2.03743	0.0416068	0.646757
Bmin.gene13529.mRNA1	103.995	0.545911	0.267661	2.03956	0.0413938	0.646757
Bmin.gene13633.mRNA1	1756.13	0.213881	0.10652	2.00789	0.0446545	0.646757
Bmin.gene14064.mRNA1	3738.78	-0.226608	0.111531	-2.03179	0.0421753	0.646757
Bmin.gene14209.mRNA1	1620.31	-0.251464	0.125402	-2.00527	0.0449347	0.646757
Bmin.gene14474.mRNA1	2617.11	-0.267016	0.13244	-2.01613	0.0437867	0.646757
Bmin.gene14486.mRNA1	7472.93	-0.280717	0.137694	-2.03871	0.0414793	0.646757
Bmin.gene14880.mRNA1	3015.78	0.354063	0.173727	2.03804	0.0415456	0.646757
Bmin.gene15150.mRNA1	773.587	0.441291	0.218853	2.01638	0.0437598	0.646757
Bmin.gene15155.mRNA1	846.9	0.403112	0.20011	2.01445	0.0439619	0.646757
Bmin.gene15300.mRNA1	1051.52	-0.271851	0.135257	-2.00988	0.0444434	0.646757
Bmin.gene15385.mRNA1	602.065	0.35443	0.174593	2.03004	0.0423526	0.646757
Bmin.gene15684.mRNA1	1535.86	-0.268265	0.132174	-2.02963	0.0423941	0.646757
Bmin.gene15719.mRNA1	1122.72	0.222532	0.110614	2.01179	0.0442425	0.646757
Bmin.gene16107.mRNA1	817.353	-0.295765	0.146186	-2.0232	0.0430521	0.646757
Bmin.gene16137.mRNA1	1825.28	0.336183	0.165928	2.02607	0.0427572	0.646757
Bmin.gene16242.mRNA1	281.284	0.301939	0.150045	2.01232	0.0441858	0.646757
Bmin.gene16629.mRNA1	755.291	0.247378	0.122676	2.01652	0.0437461	0.646757
Bmin.gene16814.mRNA1	404.236	0.39673	0.196889	2.01499	0.0439057	0.646757
Bmin.gene17050.mRNA1	1172.91	0.289952	0.144755	2.00306	0.045171	0.646757
Bmin.gene17064.mRNA1	446.64	0.32895	0.16332	2.01415	0.0439937	0.646757
Bmin.gene17102.mRNA1	749.643	-0.290599	0.14239	-2.04086	0.0412645	0.646757
Bmin.gene17509.mRNA1	3142.3	0.248263	0.121814	2.03805	0.0415448	0.646757
Bmin.gene17602.mRNA1	1435.28	-0.342032	0.167856	-2.03765	0.041585	0.646757
Bmin.gene17610.mRNA1	156.833	0.41287	0.202169	2.0422	0.0411317	0.646757
Bmin.gene17847.mRNA1	964.797	0.279047	0.138773	2.01082	0.0443441	0.646757
Bmin.gene17931.mRNA1	1371.75	0.364671	0.17955	2.03102	0.0422526	0.646757
Bmin.gene17945.mRNA1	1525.74	0.186497	0.0927486	2.01077	0.0443492	0.646757
Bmin.gene17983.mRNA1	1436.63	-0.343792	0.169309	-2.03055	0.0423002	0.646757
Bmin.gene18162.mRNA1	4249.03	-0.177948	0.0886784	-2.00666	0.0447857	0.646757
Bmin.gene18183.mRNA1	2982.43	0.252734	0.123934	2.03926	0.0414237	0.646757
Bmin.gene18469.mRNA1	1677.15	-0.289988	0.143853	-2.01587	0.0438137	0.646757
Bmin.gene18531.mRNA1	607.956	0.330664	0.164687	2.00783	0.0446612	0.646757
Bmin.gene18601.mRNA1	428.206	0.317129	0.157291	2.01619	0.0437803	0.646757
Bmin.gene18609.mRNA1	773.177	0.302348	0.148627	2.03427	0.0419248	0.646757
Bmin.gene19139.mRNA1	370.804	0.41931	0.206775	2.02785	0.0425752	0.646757
Bmin.gene19321.mRNA1	1423.69	0.229143	0.113096	2.02609	0.0427552	0.646757
Bmin.gene19390.mRNA1	39.7379	-0.593748	0.293386	-2.02378	0.0429927	0.646757
Bmin.gene19478.mRNA1	3557.85	0.27713	0.13829	2.00398	0.0450727	0.646757
Bmin.gene19514.mRNA1	587.906	0.315876	0.156561	2.01759	0.0436339	0.646757
Bmin.gene20106.mRNA1	1037.09	0.216848	0.107622	2.0149	0.0439155	0.646757
Bmin.gene20134.mRNA1	2288.3	0.255153	0.125079	2.03994	0.0413566	0.646757
Bmin.gene20165.mRNA1	6304.83	-0.225713	0.110904	-2.03521	0.0418301	0.646757
Bmin.gene20236.mRNA1	931.342	0.308814	0.154131	2.00358	0.0451154	0.646757
Bmin.gene20299.mRNA1	1209.81	0.349993	0.174519	2.00547	0.0449124	0.646757
Bmin.gene20342.mRNA1	1355.51	0.28109	0.137936	2.03783	0.0415667	0.646757
Bmin.gene20346.mRNA1	1854.92	0.216692	0.107072	2.02379	0.0429913	0.646757
Bmin.gene20356.mRNA1	1342.82	-0.29507	0.14602	-2.02075	0.0433056	0.646757
Bmin.gene20883.mRNA1	50.5638	-0.58838	0.288791	-2.03739	0.0416113	0.646757
Bmin.gene20975.mRNA1	509.539	0.313135	0.155511	2.01359	0.0440529	0.646757
Bmin.gene21027.mRNA1	4031.47	0.198889	0.0993162	2.00258	0.0452222	0.646757
Bmin.gene21215.mRNA1	1246	-0.208308	0.103282	-2.01689	0.0437072	0.646757
Bmin.gene21484.mRNA1	856.844	0.325737	0.161742	2.01393	0.0440166	0.646757
Bmin.gene21521.mRNA1	273.137	0.319343	0.159232	2.00552	0.0449074	0.646757
Bmin.gene21579.mRNA1	1714.17	0.265487	0.132295	2.00679	0.0447724	0.646757
Bmin.gene21616.mRNA1	3278.25	-0.273376	0.134633	-2.03052	0.0423034	0.646757
Bmin.gene21666.mRNA1	1372.39	0.311739	0.1542	2.02166	0.0432119	0.646757
Bmin.gene21669.mRNA1	1890.4	0.181096	0.0890118	2.03451	0.0418997	0.646757
Bmin.gene21881.mRNA1	1304.68	0.311252	0.154659	2.01251	0.0441663	0.646757
Bmin.gene21950.mRNA1	2348.39	-0.293953	0.146751	-2.00307	0.04517	0.646757
Bmin.gene22222.mRNA1	1147.71	0.222767	0.109337	2.03744	0.0416063	0.646757
Bmin.gene22522.mRNA1	2646.22	-0.241805	0.118564	-2.03945	0.0414054	0.646757
Bmin.gene22580.mRNA1	299.325	0.332608	0.16404	2.02761	0.0426001	0.646757
Bmin.gene22594.mRNA1	751.47	0.336062	0.167101	2.01113	0.0443122	0.646757
Bmin.gene22874.mRNA1	548.882	-0.279913	0.137169	-2.04064	0.0412864	0.646757
Bmin.gene22879.mRNA1	2993.33	0.238103	0.118397	2.01105	0.0443201	0.646757
Bmin.gene22965.mRNA1	2116.1	0.270933	0.132775	2.04054	0.0412969	0.646757
Bmin.gene23286.mRNA1	2749	0.292223	0.145707	2.00555	0.0449044	0.646757
Bmin.gene23343.mRNA1	672.431	-0.303631	0.150326	-2.01981	0.0434029	0.646757
Bmin.gene23467.mRNA1	1933.28	-0.30627	0.152909	-2.00295	0.0451823	0.646757
Bmin.gene23588.mRNA1	226.18	-0.331873	0.163662	-2.02779	0.0425817	0.646757
Bmin.gene24074.mRNA1	3904.36	-0.272004	0.133642	-2.03532	0.0418186	0.646757
Bmin.gene24354.mRNA1	510.441	0.317869	0.157611	2.0168	0.0437169	0.646757
Bmin.gene24535.mRNA1	4456.7	-0.195784	0.0962412	-2.03431	0.0419207	0.646757
Bmin.gene24553.mRNA1	745.332	0.330599	0.162971	2.02858	0.0425016	0.646757
Bmin.gene24629.mRNA1	1504.89	-0.649499	0.318631	-2.0384	0.0415096	0.646757
Bmin.gene24672.mRNA1	5357.99	0.319577	0.157229	2.03255	0.0420979	0.646757
Bmin.gene24817.mRNA1	953.499	0.365577	0.180356	2.02697	0.0426658	0.646757
Bmin.gene24997.mRNA1	568.889	0.334576	0.165479	2.02187	0.0431901	0.646757
Bmin.gene25436.mRNA1	459.631	0.280951	0.138429	2.02957	0.0423998	0.646757
Bmin.gene25556.mRNA1	4568.64	-0.378364	0.18792	-2.01343	0.0440695	0.646757
Bmin.gene25696.mRNA1	446.754	0.315161	0.155442	2.02751	0.0426099	0.646757
Bmin.gene25837.mRNA1	190.75	-0.448773	0.222733	-2.01485	0.0439205	0.646757
Bmin.gene25902.mRNA1	723.227	0.532871	0.262978	2.0263	0.0427345	0.646757
Bmin.gene26447.mRNA1	366.469	-0.389025	0.192717	-2.01864	0.043525	0.646757
Bmin.gene26521.mRNA1	2086.32	0.286998	0.142072	2.02009	0.0433738	0.646757
Bmin.gene26684.mRNA1	662.654	-0.386435	0.191405	-2.01893	0.043494	0.646757
Bmin.gene27105.mRNA1	918.885	-0.323544	0.161227	-2.00676	0.0447752	0.646757
Bmin.gene27170.mRNA1	4743.3	0.231676	0.114489	2.02357	0.0430142	0.646757
Bmin.gene27765.mRNA1	1252.22	0.203549	0.100692	2.0215	0.0432282	0.646757
Bmin.gene28073.mRNA1	273.794	-0.423407	0.2105	-2.01144	0.0442794	0.646757
Bmin.gene28150.mRNA1	808.574	-0.343842	0.169106	-2.03329	0.0420228	0.646757
Bmin.gene28170.mRNA1	2806.76	0.247379	0.123343	2.00561	0.0448979	0.646757
Bmin.gene28176.mRNA1	3804.3	-0.249192	0.122892	-2.02773	0.0425878	0.646757
Bmin.gene28207.mRNA1	2765.76	0.286013	0.140845	2.03069	0.0422864	0.646757
Bmin.gene28208.mRNA1	29252.8	-0.270751	0.134975	-2.00594	0.0448627	0.646757
Bmin.gene28403.mRNA1	813.417	-0.427267	0.210873	-2.02619	0.0427456	0.646757
Bmin.gene28755.mRNA1	1036.7	0.366306	0.182061	2.01199	0.0442208	0.646757
Bmin.gene28882.mRNA1	823.396	0.36631	0.180091	2.03403	0.0419487	0.646757
Bmin.gene28936.mRNA1	862.059	0.329275	0.161792	2.03518	0.0418329	0.646757
Bmin.gene29308.mRNA1	648.574	0.493165	0.242439	2.03418	0.0419335	0.646757
Bmin.gene29401.mRNA1	2664.27	-0.241376	0.119656	-2.01725	0.0436699	0.646757
Bmin.gene29604.mRNA1	1013.42	-0.327491	0.160888	-2.03552	0.0417985	0.646757
Bmin.gene29782.mRNA1	130.071	0.444177	0.221278	2.00733	0.0447146	0.646757
Bmin.gene29958.mRNA1	436.192	-0.290738	0.145136	-2.00321	0.0451551	0.646757
Bmin.gene30093.mRNA1	652.87	0.339433	0.167602	2.02523	0.0428439	0.646757
Bmin.gene30114.mRNA1	309.468	0.371798	0.181887	2.04412	0.040942	0.646757
Bmin.gene30242.mRNA1	1971.43	-0.285102	0.141394	-2.01636	0.043762	0.646757
Bmin.gene30461.mRNA1	255.783	0.304927	0.151502	2.0127	0.0441466	0.646757
[truncated: 30,803 more rows]
