# Supplementary material for: Evidence for phosphate-dependent control of symbiont cell division in the model anemone Exaiptasia diaphana
Source: mBio. 2024 Aug 6;15(9):e01059-24. doi: 10.1128/mbio.01059-24 (PMC11389408; doi:10.1128/mbio.01059-24)
Supplement: Data Set S4 — DESeq2 results for cultured vs freshly isolated. [file mbio.01059-24-s0004.xlsx]

## Sheet: DatasetS4_DESeq2_culture_v_fres
	baseMean	log2FoldChange	lfcSE	stat	pvalue	padj
Bmin.gene31333.mRNA1	12267.2	-3.76625	0.10472	-35.9649	2.96232e-283	8.90295e-279
Bmin.gene260.mRNA1	1750.37	-3.46534	0.110174	-31.4532	3.79098e-217	5.6967e-213
Bmin.gene1226.mRNA1	6073.85	-5.14813	0.206826	-24.8911	9.27846e-137	9.29516e-133
Bmin.gene20857.mRNA1	1343.44	-3.65667	0.151621	-24.1171	1.65237e-128	1.24151e-124
Bmin.gene17718.mRNA1	1876.37	2.58488	0.11155	23.1724	8.64721e-119	5.19767e-115
Bmin.gene28882.mRNA1	823.396	-3.75633	0.184684	-20.3392	5.78519e-92	2.8978e-88
Bmin.gene4527.mRNA1	3769.8	-2.03102	0.102835	-19.7503	7.98114e-87	3.42664e-83
Bmin.gene30254.mRNA1	1591.53	-1.74413	0.0889806	-19.6012	1.50886e-85	5.66839e-82
Bmin.gene4130.mRNA1	1089.13	-2.39653	0.126052	-19.0123	1.34886e-80	4.50429e-77
Bmin.gene3416.mRNA1	17005.9	-3.21505	0.169787	-18.9358	5.78122e-80	1.73749e-76
Bmin.gene15299.mRNA1	1025.48	-3.4718	0.18434	-18.8337	3.99619e-79	1.09183e-75
Bmin.gene3418.mRNA1	1196.44	2.5636	0.138245	18.5439	9.13765e-77	2.28853e-73
Bmin.gene29366.mRNA1	2704.03	-1.81564	0.0991819	-18.3061	7.39305e-75	1.70916e-71
Bmin.gene29889.mRNA1	1268.91	2.6948	0.148462	18.1514	1.25163e-73	2.6869e-70
Bmin.gene3153.mRNA1	6638.93	-1.78829	0.10016	-17.8543	2.67725e-71	5.36414e-68
Bmin.gene27384.mRNA1	1188.11	2.45645	0.138351	17.7552	1.5709e-70	2.95074e-67
Bmin.gene9971.mRNA1	6059.12	-1.59954	0.0908908	-17.5985	2.52908e-69	4.47112e-66
Bmin.gene26469.mRNA1	28851.1	-2.83892	0.168313	-16.8669	7.88062e-64	1.3158e-60
Bmin.gene15639.mRNA1	1131.79	2.15025	0.129759	16.5711	1.12811e-61	1.78444e-58
Bmin.gene12638.mRNA1	3381.7	-1.72274	0.10425	-16.5251	2.41894e-61	3.63494e-58
Bmin.gene4637.mRNA1	1378.71	-1.58831	0.0999245	-15.8951	6.84929e-57	9.80231e-54
Bmin.gene28220.mRNA1	3100.41	1.45697	0.0923298	15.7801	4.26504e-56	5.82643e-53
Bmin.gene11497.mRNA1	888.375	-2.08917	0.132477	-15.7701	4.99319e-56	6.52458e-53
Bmin.gene24020.mRNA1	3008.68	-1.34646	0.0860387	-15.6495	3.35026e-55	4.19537e-52
Bmin.gene7767.mRNA1	2541.03	-2.45307	0.157446	-15.5804	9.89107e-55	1.18906e-51
Bmin.gene5086.mRNA1	499.253	-2.38624	0.155645	-15.3312	4.73002e-53	5.46754e-50
Bmin.gene28881.mRNA1	1014.68	-3.73684	0.244013	-15.3141	6.15443e-53	6.85057e-50
Bmin.gene10734.mRNA1	3182.82	2.29769	0.151424	15.1739	5.26893e-52	5.65544e-49
Bmin.gene21359.mRNA1	1262.22	2.73433	0.180919	15.1135	1.31849e-51	1.36641e-48
Bmin.gene27055.mRNA1	711.837	2.48936	0.165735	15.0201	5.42572e-51	5.359e-48
Bmin.gene509.mRNA1	1681.98	1.78933	0.119139	15.0188	5.52768e-51	5.359e-48
Bmin.gene26080.mRNA1	811.715	-2.08023	0.13921	-14.9431	1.72684e-50	1.62183e-47
Bmin.gene13331.mRNA1	972.537	2.96577	0.198571	14.9356	1.93399e-50	1.76134e-47
Bmin.gene6822.mRNA1	1233.08	1.3612	0.0931353	14.6153	2.2433e-48	1.98294e-45
Bmin.gene8779.mRNA1	443.451	-3.76846	0.262912	-14.3335	1.35063e-46	1.15977e-43
Bmin.gene24547.mRNA1	1599.16	2.57161	0.179482	14.328	1.46359e-46	1.22186e-43
Bmin.gene4898.mRNA1	960.733	-1.41249	0.0987048	-14.3102	1.88871e-46	1.53415e-43
Bmin.gene5167.mRNA1	2754.53	2.16007	0.151075	14.2979	2.25407e-46	1.78273e-43
Bmin.gene18746.mRNA1	1479.65	1.43683	0.10101	14.2246	6.44572e-46	4.96717e-43
Bmin.gene21327.mRNA1	967.827	2.13617	0.150524	14.1915	1.03415e-45	7.77005e-43
Bmin.gene9476.mRNA1	13904.6	-1.61546	0.114175	-14.149	1.89454e-45	1.38874e-42
Bmin.gene15346.mRNA1	1606.11	1.52871	0.108092	14.1426	2.07368e-45	1.48386e-42
Bmin.gene29553.mRNA1	10348.5	-1.28326	0.0907855	-14.1351	2.30845e-45	1.61344e-42
Bmin.gene13270.mRNA1	349.575	2.20199	0.15729	13.9995	1.56865e-44	1.07146e-41
Bmin.gene30266.mRNA1	1679.88	-2.34087	0.167314	-13.9909	1.77077e-44	1.18264e-41
Bmin.gene6322.mRNA1	2459.7	1.22226	0.0873782	13.9882	1.8406e-44	1.20255e-41
Bmin.gene26223.mRNA1	3452.49	-1.40817	0.101113	-13.9266	4.36669e-44	2.79226e-41
Bmin.gene27056.mRNA1	10584.4	-2.50519	0.180116	-13.9087	5.60531e-44	3.50962e-41
Bmin.gene23773.mRNA1	906.029	-1.44065	0.104733	-13.7555	4.71956e-43	2.89473e-40
Bmin.gene13232.mRNA1	3445.15	-1.58267	0.115237	-13.734	6.34953e-43	3.81658e-40
Bmin.gene3494.mRNA1	472.911	-2.54215	0.185237	-13.7238	7.31773e-43	4.31229e-40
Bmin.gene32583.mRNA1	1465.83	1.79001	0.132199	13.5402	9.05156e-42	5.23145e-39
Bmin.gene2016.mRNA1	1853.34	-1.73245	0.129042	-13.4255	4.2872e-41	2.43109e-38
Bmin.gene19864.mRNA1	1510.21	-1.16213	0.0872305	-13.3225	1.71163e-40	9.52619e-38
Bmin.gene10341.mRNA1	313.077	2.82288	0.212402	13.2903	2.63651e-40	1.44068e-37
Bmin.gene16228.mRNA1	3097.98	1.38691	0.105072	13.1996	8.81636e-40	4.73155e-37
Bmin.gene22290.mRNA1	1525.96	1.19822	0.0913567	13.1158	2.67303e-39	1.40939e-36
Bmin.gene20008.mRNA1	1991.63	2.03623	0.155543	13.0911	3.70249e-39	1.91853e-36
Bmin.gene31769.mRNA1	632.136	1.88507	0.144193	13.0733	4.68141e-39	2.38466e-36
Bmin.gene136.mRNA1	1821.02	-1.50221	0.115036	-13.0586	5.67721e-39	2.84372e-36
Bmin.gene5201.mRNA1	2084.56	-1.7533	0.134749	-13.0116	1.05137e-38	5.17999e-36
Bmin.gene18686.mRNA1	2992.18	-1.00669	0.0775996	-12.9729	1.74285e-38	8.44833e-36
Bmin.gene30112.mRNA1	677.113	-1.57627	0.121749	-12.9468	2.44828e-38	1.15081e-35
Bmin.gene6307.mRNA1	12444.2	-1.31544	0.101604	-12.9468	2.45066e-38	1.15081e-35
Bmin.gene14631.mRNA1	1069.79	1.41127	0.109206	12.9229	3.3417e-38	1.5451e-35
Bmin.gene18342.mRNA1	3651.32	-1.1406	0.0882727	-12.9213	3.41441e-38	1.5548e-35
Bmin.gene29203.mRNA1	1607.35	-2.17281	0.168362	-12.9056	4.1862e-38	1.87779e-35
Bmin.gene16960.mRNA1	1771.23	1.61572	0.125315	12.8932	4.91518e-38	2.17237e-35
Bmin.gene13735.mRNA1	3306.51	1.0775	0.083587	12.8908	5.07083e-38	2.20868e-35
Bmin.gene22174.mRNA1	429.248	-1.78735	0.138719	-12.8847	5.4878e-38	2.35615e-35
Bmin.gene29479.mRNA1	378.426	-1.60786	0.124925	-12.8706	6.59001e-38	2.78952e-35
Bmin.gene25355.mRNA1	2558.94	1.45916	0.113546	12.8509	8.5058e-38	3.55046e-35
Bmin.gene5193.mRNA1	2195.94	1.21922	0.0949224	12.8444	9.24646e-38	3.80676e-35
Bmin.gene19427.mRNA1	1303.73	1.72988	0.134765	12.8362	1.02802e-37	4.17515e-35
Bmin.gene16541.mRNA1	2930.49	-1.32878	0.104393	-12.7286	4.10028e-37	1.64306e-34
Bmin.gene23114.mRNA1	870.185	-1.94083	0.152851	-12.6975	6.10505e-37	2.41423e-34
Bmin.gene26669.mRNA1	15457.3	-1.05359	0.0833718	-12.6373	1.3152e-36	5.13338e-34
Bmin.gene7531.mRNA1	2458.24	-1.18686	0.0940119	-12.6245	1.54661e-36	5.95922e-34
Bmin.gene18847.mRNA1	11145.2	-0.929664	0.0736508	-12.6226	1.5851e-36	6.03019e-34
Bmin.gene28409.mRNA1	3512.66	1.71584	0.137253	12.5013	7.34738e-36	2.76023e-33
Bmin.gene15944.mRNA1	8205.08	-1.24155	0.0998525	-12.4339	1.71138e-35	6.34984e-33
Bmin.gene14024.mRNA1	11146.2	-1.42675	0.115453	-12.3578	4.42223e-35	1.6208e-32
Bmin.gene28183.mRNA1	453.694	-2.39969	0.194339	-12.3479	4.99698e-35	1.80939e-32
Bmin.gene3839.mRNA1	997.442	1.22927	0.0997341	12.3255	6.60638e-35	2.36367e-32
Bmin.gene15934.mRNA1	1672.05	1.57938	0.12831	12.309	8.09902e-35	2.86362e-32
Bmin.gene30339.mRNA1	2474.86	-1.07544	0.0874477	-12.2981	9.26834e-35	3.23896e-32
Bmin.gene8956.mRNA1	934.468	1.35942	0.110787	12.2706	1.30251e-34	4.49951e-32
Bmin.gene30699.mRNA1	1916.59	1.46227	0.119354	12.2516	1.64773e-34	5.62739e-32
Bmin.gene23286.mRNA1	2749	-1.84171	0.150459	-12.2406	1.88734e-34	6.37327e-32
Bmin.gene3835.mRNA1	1321	1.73078	0.141561	12.2264	2.24653e-34	7.50192e-32
Bmin.gene8864.mRNA1	2567.24	-1.16984	0.0958324	-12.2071	2.84881e-34	9.40857e-32
Bmin.gene13875.mRNA1	3606.23	0.901961	0.0740678	12.1775	4.0964e-34	1.33819e-31
Bmin.gene431.mRNA1	87241.3	-1.34715	0.111006	-12.1358	6.8226e-34	2.2048e-31
Bmin.gene3492.mRNA1	3820.18	1.16512	0.0963924	12.0873	1.2332e-33	3.94284e-31
Bmin.gene21332.mRNA1	1248.21	-1.6216	0.134182	-12.085	1.26703e-33	4.00834e-31
Bmin.gene21990.mRNA1	3765.17	-2.02967	0.168198	-12.0672	1.57433e-33	4.92863e-31
Bmin.gene17346.mRNA1	2220.97	1.1137	0.0925617	12.032	2.41352e-33	7.47793e-31
Bmin.gene21239.mRNA1	1718.91	-1.21741	0.101359	-12.0109	3.1126e-33	9.54551e-31
Bmin.gene12201.mRNA1	5663.6	-1.22924	0.102511	-11.9913	3.94641e-33	1.19804e-30
Bmin.gene19890.mRNA1	2622.82	-1.39504	0.116452	-11.9795	4.54953e-33	1.36732e-30
Bmin.gene21395.mRNA1	1402.65	1.83844	0.153599	11.9691	5.15881e-33	1.53508e-30
Bmin.gene18097.mRNA1	1521.97	-1.60149	0.134572	-11.9006	1.17481e-32	3.46155e-30
Bmin.gene16628.mRNA1	9992.71	-1.18874	0.0999071	-11.8984	1.20566e-32	3.51795e-30
Bmin.gene16542.mRNA1	2537.88	-1.10901	0.093537	-11.8564	1.99481e-32	5.70973e-30
Bmin.gene7800.mRNA1	7144.8	-0.918842	0.0774956	-11.8567	1.98653e-32	5.70973e-30
Bmin.gene18336.mRNA1	941.4	-1.25627	0.105987	-11.853	2.07669e-32	5.888e-30
Bmin.gene14795.mRNA1	783.577	1.62852	0.137481	11.8454	2.27275e-32	6.38366e-30
Bmin.gene32405.mRNA1	1560.57	1.58467	0.13379	11.8445	2.29917e-32	6.39808e-30
Bmin.gene13366.mRNA1	252.228	-3.36149	0.284541	-11.8137	3.31568e-32	9.14215e-30
Bmin.gene10833.mRNA1	2280.58	1.30589	0.110809	11.7851	4.66126e-32	1.27354e-29
Bmin.gene21893.mRNA1	948.928	-1.62956	0.138583	-11.7587	6.37268e-32	1.72545e-29
Bmin.gene2748.mRNA1	3794.59	0.968842	0.0827936	11.7019	1.24636e-31	3.34448e-29
Bmin.gene29320.mRNA1	869.776	2.27365	0.194508	11.6892	1.44716e-31	3.84893e-29
Bmin.gene15244.mRNA1	1636.4	-0.975444	0.0834759	-11.6853	1.51462e-31	3.99301e-29
Bmin.gene6705.mRNA1	796.91	-1.7315	0.14868	-11.6458	2.40958e-31	6.29717e-29
Bmin.gene11373.mRNA1	559.04	-10.7431	0.927442	-11.5836	4.99333e-31	1.2937e-28
Bmin.gene17938.mRNA1	715.81	-3.22822	0.278914	-11.5743	5.56376e-31	1.42917e-28
Bmin.gene13854.mRNA1	9018.69	-0.961016	0.0830986	-11.5648	6.2162e-31	1.58324e-28
Bmin.gene19331.mRNA1	5064.44	-0.954966	0.0828194	-11.5307	9.23908e-31	2.33337e-28
Bmin.gene2268.mRNA1	1567.47	-1.4098	0.122552	-11.5037	1.2637e-30	3.16493e-28
Bmin.gene12411.mRNA1	563.13	1.64083	0.142655	11.5021	1.28736e-30	3.19755e-28
Bmin.gene24367.mRNA1	143.057	-2.69783	0.234601	-11.4997	1.32426e-30	3.26223e-28
Bmin.gene23690.mRNA1	2648.99	1.11781	0.0973362	11.484	1.58737e-30	3.87859e-28
Bmin.gene792.mRNA1	581.137	2.42111	0.211755	11.4336	2.84237e-30	6.88909e-28
Bmin.gene28483.mRNA1	1086.89	-1.56158	0.13661	-11.4309	2.92916e-30	7.04264e-28
Bmin.gene5734.mRNA1	1060.53	-2.83969	0.248755	-11.4156	3.49367e-30	8.33322e-28
Bmin.gene29368.mRNA1	2150.53	-1.72623	0.151306	-11.4089	3.77616e-30	8.93612e-28
Bmin.gene14329.mRNA1	490.025	2.04146	0.179583	11.3678	6.0487e-30	1.42022e-27
Bmin.gene5559.mRNA1	1117.45	1.13379	0.100199	11.3153	1.10175e-29	2.56681e-27
Bmin.gene22935.mRNA1	2471.32	1.25482	0.110919	11.313	1.13204e-29	2.6171e-27
Bmin.gene12858.mRNA1	20380	-1.0396	0.0919575	-11.3052	1.23694e-29	2.83778e-27
Bmin.gene19748.mRNA1	15241.7	-0.796335	0.0704894	-11.2972	1.35429e-29	3.07056e-27
Bmin.gene20479.mRNA1	1097.66	1.76419	0.156166	11.2969	1.35883e-29	3.07056e-27
Bmin.gene452.mRNA1	2473.21	1.19961	0.106264	11.2889	1.48861e-29	3.3387e-27
Bmin.gene3454.mRNA1	1093.11	2.92316	0.259647	11.2582	2.11052e-29	4.69849e-27
Bmin.gene21134.mRNA1	2601.23	1.37743	0.122368	11.2565	2.15057e-29	4.75244e-27
Bmin.gene879.mRNA1	3730.1	-1.52543	0.135747	-11.2372	2.67612e-29	5.87067e-27
Bmin.gene23933.mRNA1	2205.8	-1.20023	0.107138	-11.2027	3.95413e-29	8.61141e-27
Bmin.gene28718.mRNA1	1232.65	1.38399	0.123704	11.1879	4.67307e-29	1.01039e-26
Bmin.gene23196.mRNA1	536.525	1.72864	0.154615	11.1803	5.09312e-29	1.09335e-26
Bmin.gene24684.mRNA1	4241.9	1.11848	0.100229	11.1593	6.45272e-29	1.37539e-26
Bmin.gene16820.mRNA1	1180.73	2.06915	0.185465	11.1566	6.65204e-29	1.40789e-26
Bmin.gene7458.mRNA1	2379.4	-0.84886	0.0761297	-11.1502	7.14575e-29	1.50181e-26
Bmin.gene4045.mRNA1	1648.41	1.14183	0.102483	11.1417	7.86356e-29	1.64119e-26
Bmin.gene14694.mRNA1	448.094	2.82723	0.254282	11.1185	1.01995e-28	2.11404e-26
Bmin.gene30998.mRNA1	187.532	-2.32476	0.209136	-11.116	1.04852e-28	2.15838e-26
Bmin.gene22247.mRNA1	1580.3	1.21371	0.109425	11.0917	1.37613e-28	2.81348e-26
Bmin.gene15777.mRNA1	574.956	1.60566	0.144897	11.0814	1.54473e-28	3.13685e-26
Bmin.gene8064.mRNA1	1082.29	-1.61024	0.145367	-11.0771	1.62033e-28	3.26829e-26
Bmin.gene15230.mRNA1	1799.65	-1.24608	0.112499	-11.0763	1.63433e-28	3.27455e-26
Bmin.gene12103.mRNA1	2968.58	0.964329	0.0870784	11.0743	1.67244e-28	3.3287e-26
Bmin.gene27521.mRNA1	912.255	1.48065	0.133785	11.0674	1.80593e-28	3.57075e-26
Bmin.gene13822.mRNA1	502.936	2.20556	0.19932	11.0654	1.84556e-28	3.62525e-26
Bmin.gene14339.mRNA1	890.608	1.92339	0.174146	11.0447	2.32494e-28	4.52077e-26
Bmin.gene30822.mRNA1	22526.1	-3.84351	0.348003	-11.0445	2.33153e-28	4.52077e-26
Bmin.gene26284.mRNA1	2018	1.08857	0.099441	10.9468	6.87988e-28	1.32543e-25
Bmin.gene26566.mRNA1	2614.36	2.03503	0.186299	10.9235	8.9008e-28	1.70385e-25
Bmin.gene14179.mRNA1	1880.14	1.27667	0.116932	10.918	9.45681e-28	1.79883e-25
Bmin.gene992.mRNA1	3749.93	-1.27791	0.117227	-10.9012	1.13781e-27	2.15068e-25
Bmin.gene9991.mRNA1	559.612	2.20941	0.202785	10.8953	1.21355e-27	2.27951e-25
Bmin.gene7997.mRNA1	664.199	-2.17641	0.199858	-10.8898	1.28949e-27	2.40711e-25
Bmin.gene17659.mRNA1	1887	-2.25089	0.206746	-10.8872	1.3264e-27	2.46073e-25
Bmin.gene28723.mRNA1	1637.89	-1.34884	0.123904	-10.8862	1.34167e-27	2.47378e-25
Bmin.gene11441.mRNA1	3569.2	-1.21921	0.112018	-10.884	1.37422e-27	2.51834e-25
Bmin.gene12339.mRNA1	130.771	-2.3872	0.219392	-10.881	1.42019e-27	2.5868e-25
Bmin.gene26483.mRNA1	1999.51	-1.44589	0.132956	-10.875	1.51736e-27	2.74715e-25
Bmin.gene32365.mRNA1	216.028	-2.11329	0.194481	-10.8663	1.66793e-27	3.00167e-25
Bmin.gene10653.mRNA1	2590.68	-0.847479	0.0780584	-10.857	1.84755e-27	3.30514e-25
Bmin.gene21582.mRNA1	983.613	-1.63972	0.151098	-10.852	1.95085e-27	3.46928e-25
Bmin.gene543.mRNA1	6906.33	-0.889835	0.0821134	-10.8367	2.30754e-27	4.07945e-25
Bmin.gene4798.mRNA1	715.054	1.54448	0.14259	10.8317	2.43722e-27	4.28352e-25
Bmin.gene30477.mRNA1	1629.13	-1.37702	0.127427	-10.8064	3.2113e-27	5.61119e-25
Bmin.gene12124.mRNA1	2560.97	1.41527	0.131307	10.7783	4.35891e-27	7.5724e-25
Bmin.gene19158.mRNA1	6386.56	-0.768546	0.071347	-10.7719	4.67023e-27	8.06662e-25
Bmin.gene2189.mRNA1	323.065	-9.12179	0.848902	-10.7454	6.22966e-27	1.06986e-24
Bmin.gene14652.mRNA1	3777.83	-1.16	0.108248	-10.7161	8.55362e-27	1.46063e-24
Bmin.gene27581.mRNA1	3664.8	1.45275	0.13561	10.7127	8.86952e-27	1.50601e-24
Bmin.gene6488.mRNA1	1991.27	-1.2518	0.117157	-10.6847	1.19986e-26	2.02587e-24
Bmin.gene8153.mRNA1	287.795	-2.04306	0.191462	-10.6709	1.39313e-26	2.33906e-24
Bmin.gene29057.mRNA1	3176.19	-1.01547	0.0951874	-10.6681	1.43528e-26	2.39643e-24
Bmin.gene3508.mRNA1	2625.44	1.10604	0.103811	10.6544	1.66375e-26	2.76255e-24
Bmin.gene23479.mRNA1	1267.21	1.04697	0.0984898	10.6302	2.15535e-26	3.55918e-24
Bmin.gene21918.mRNA1	1168.32	-1.58156	0.148809	-10.6281	2.20481e-26	3.62095e-24
Bmin.gene7151.mRNA1	800.533	-1.43351	0.134975	-10.6206	2.39074e-26	3.90497e-24
Bmin.gene11390.mRNA1	1184.15	1.089	0.102629	10.611	2.64923e-26	4.30378e-24
Bmin.gene23973.mRNA1	529.887	2.04134	0.192796	10.5881	3.38488e-26	5.46932e-24
Bmin.gene5487.mRNA1	1787.69	-1.16366	0.109979	-10.5807	3.66054e-26	5.88309e-24
Bmin.gene13902.mRNA1	469.969	1.86668	0.17687	10.554	4.869e-26	7.78366e-24
Bmin.gene20966.mRNA1	2367.08	1.06231	0.100776	10.5413	5.57002e-26	8.85721e-24
Bmin.gene23148.mRNA1	1177.9	1.03093	0.0978734	10.5333	6.07e-26	9.60146e-24
Bmin.gene3899.mRNA1	2358.16	-1.14167	0.108528	-10.5195	7.02207e-26	1.10493e-23
Bmin.gene25332.mRNA1	822.868	-2.13645	0.203131	-10.5176	7.1678e-26	1.12198e-23
Bmin.gene29554.mRNA1	7055.56	-0.913088	0.0868525	-10.5131	7.51878e-26	1.17083e-23
Bmin.gene21507.mRNA1	728.429	1.80885	0.172258	10.5008	8.56522e-26	1.3269e-23
Bmin.gene14261.mRNA1	3397.92	-1.34258	0.127924	-10.4951	9.09447e-26	1.40167e-23
Bmin.gene31154.mRNA1	2625.52	-2.22151	0.21266	-10.4463	1.52356e-25	2.33618e-23
Bmin.gene4760.mRNA1	1943.68	2.17722	0.208579	10.4383	1.65701e-25	2.52791e-23
Bmin.gene8034.mRNA1	3456.8	-0.722514	0.0692968	-10.4264	1.87924e-25	2.85246e-23
Bmin.gene11359.mRNA1	377.71	2.19721	0.210898	10.4183	2.04481e-25	3.08817e-23
Bmin.gene4925.mRNA1	726.038	2.16877	0.208188	10.4174	2.06519e-25	3.10337e-23
Bmin.gene26086.mRNA1	798.04	1.22995	0.118155	10.4096	2.2417e-25	3.35184e-23
Bmin.gene1326.mRNA1	409.078	1.985	0.190832	10.4018	2.43213e-25	3.61857e-23
Bmin.gene28836.mRNA1	5148.96	-1.62972	0.157027	-10.3786	3.10273e-25	4.59356e-23
Bmin.gene18259.mRNA1	524.033	-1.74315	0.168026	-10.3743	3.2467e-25	4.78315e-23
Bmin.gene15865.mRNA1	17015.4	-0.905274	0.0873742	-10.3609	3.7349e-25	5.47555e-23
Bmin.gene29048.mRNA1	7651.7	-1.13687	0.109996	-10.3355	4.86739e-25	7.10119e-23
Bmin.gene6252.mRNA1	1669.64	1.74778	0.169384	10.3184	5.81847e-25	8.44774e-23
Bmin.gene16517.mRNA1	3321.73	0.983318	0.0954579	10.3011	6.96844e-25	1.00687e-22
Bmin.gene13496.mRNA1	119.488	3.21321	0.312131	10.2944	7.46825e-25	1.07393e-22
Bmin.gene9586.mRNA1	2343.39	1.02972	0.100188	10.2778	8.87242e-25	1.26977e-22
Bmin.gene26896.mRNA1	1732.96	1.50886	0.14684	10.2756	9.08104e-25	1.29347e-22
Bmin.gene11775.mRNA1	7029.71	-0.908473	0.0884645	-10.2693	9.68606e-25	1.37314e-22
Bmin.gene3938.mRNA1	272.419	2.3115	0.225114	10.2681	9.81015e-25	1.3842e-22
Bmin.gene7921.mRNA1	625.851	-1.79771	0.175222	-10.2597	1.07087e-24	1.50392e-22
Bmin.gene32029.mRNA1	817.582	1.48047	0.144514	10.2445	1.25317e-24	1.75176e-22
Bmin.gene8520.mRNA1	2431.41	-0.797079	0.0780581	-10.2114	1.76386e-24	2.45421e-22
Bmin.gene1674.mRNA1	640.187	1.58397	0.155149	10.2093	1.80109e-24	2.49447e-22
Bmin.gene28737.mRNA1	6997.27	1.36147	0.133368	10.2083	1.81949e-24	2.50839e-22
Bmin.gene21346.mRNA1	3604.57	1.10378	0.108197	10.2016	1.95124e-24	2.67775e-22
Bmin.gene14882.mRNA1	907.583	2.63436	0.258301	10.1988	2.00747e-24	2.74239e-22
Bmin.gene20125.mRNA1	718.538	1.93465	0.189903	10.1876	2.25251e-24	3.06321e-22
Bmin.gene27556.mRNA1	5431.43	-0.715414	0.0702417	-10.185	2.31262e-24	3.13079e-22
Bmin.gene24044.mRNA1	1311.68	2.14744	0.210894	10.1826	2.37252e-24	3.19747e-22
Bmin.gene14021.mRNA1	1717.02	0.985654	0.0969092	10.1709	2.67414e-24	3.58788e-22
Bmin.gene8371.mRNA1	876.818	1.45884	0.143872	10.1399	3.67506e-24	4.9089e-22
Bmin.gene4360.mRNA1	250.838	-2.59931	0.256478	-10.1346	3.87936e-24	5.15887e-22
Bmin.gene13603.mRNA1	5991.29	0.79013	0.0782554	10.0968	5.70662e-24	7.55537e-22
Bmin.gene17979.mRNA1	1385.22	-1.16892	0.115789	-10.0952	5.79945e-24	7.64459e-22
Bmin.gene2996.mRNA1	591.415	2.04352	0.202847	10.0742	7.18344e-24	9.42756e-22
Bmin.gene20128.mRNA1	567.314	2.03303	0.20182	10.0735	7.23531e-24	9.45435e-22
Bmin.gene2329.mRNA1	1438.89	-1.18711	0.117989	-10.0612	8.20146e-24	1.06704e-21
Bmin.gene9190.mRNA1	788.106	1.10583	0.110004	10.0527	8.9427e-24	1.15846e-21
Bmin.gene24929.mRNA1	2460.24	1.02193	0.101666	10.0518	9.0185e-24	1.16327e-21
Bmin.gene16052.mRNA1	441.27	1.74086	0.173289	10.046	9.5705e-24	1.2292e-21
Bmin.gene12468.mRNA1	2118.3	1.70843	0.170171	10.0395	1.02199e-23	1.30189e-21
Bmin.gene72.mRNA1	2072.65	-0.832775	0.0829501	-10.0395	1.02232e-23	1.30189e-21
Bmin.gene30259.mRNA1	2145.71	-1.07266	0.106903	-10.034	1.08056e-23	1.37026e-21
Bmin.gene910.mRNA1	374.793	2.25172	0.224514	10.0293	1.13298e-23	1.43069e-21
Bmin.gene19004.mRNA1	860.115	1.22951	0.122697	10.0207	1.23608e-23	1.55436e-21
Bmin.gene29703.mRNA1	162.307	2.3096	0.230531	10.0186	1.2624e-23	1.58084e-21
Bmin.gene30079.mRNA1	1484.42	-0.959115	0.095774	-10.0144	1.31811e-23	1.64375e-21
Bmin.gene29820.mRNA1	763.338	-1.27117	0.127259	-9.98889	1.70476e-23	2.11715e-21
Bmin.gene9767.mRNA1	718.203	1.38054	0.138233	9.98704	1.7369e-23	2.14818e-21
Bmin.gene24316.mRNA1	2484.6	-0.736533	0.0737583	-9.98577	1.75924e-23	2.16689e-21
Bmin.gene6448.mRNA1	1534.2	1.1727	0.117456	9.98417	1.78791e-23	2.19322e-21
Bmin.gene21851.mRNA1	2331.97	-1.00564	0.100739	-9.98259	1.81661e-23	2.21937e-21
Bmin.gene10471.mRNA1	3174.86	0.781682	0.0783221	9.98035	1.85816e-23	2.26094e-21
Bmin.gene2015.mRNA1	1374.13	-1.34668	0.135141	-9.96496	2.16962e-23	2.62927e-21
Bmin.gene16886.mRNA1	702.721	1.4302	0.143582	9.96088	2.26056e-23	2.71755e-21
Bmin.gene4069.mRNA1	1017.19	1.32333	0.132852	9.961	2.25774e-23	2.71755e-21
Bmin.gene14676.mRNA1	2354.38	-1.15456	0.115923	-9.95974	2.28671e-23	2.73804e-21
Bmin.gene20981.mRNA1	5340.26	1.02307	0.102766	9.95537	2.38933e-23	2.84719e-21
Bmin.gene9942.mRNA1	2005.69	1.07511	0.107996	9.95506	2.39682e-23	2.84719e-21
Bmin.gene14188.mRNA1	4803.81	-1.05883	0.106598	-9.93287	2.99518e-23	3.54398e-21
Bmin.gene20052.mRNA1	475.117	1.57004	0.158244	9.92161	3.35287e-23	3.95165e-21
Bmin.gene28493.mRNA1	329.212	-10.4259	1.05274	-9.90365	4.01353e-23	4.71183e-21
Bmin.gene9827.mRNA1	685.986	-1.81575	0.183388	-9.90111	4.11665e-23	4.81407e-21
Bmin.gene25222.mRNA1	1436.59	1.99087	0.202495	9.83168	8.22384e-23	9.57981e-21
Bmin.gene13297.mRNA1	684.545	1.95122	0.198534	9.82813	8.51827e-23	9.88448e-21
Bmin.gene20185.mRNA1	2677.24	-1.12295	0.114312	-9.8235	8.91899e-23	1.03097e-20
Bmin.gene5999.mRNA1	1322	1.36365	0.138862	9.82016	9.21958e-23	1.06163e-20
Bmin.gene16417.mRNA1	1692.69	-1.941	0.197746	-9.81561	9.64489e-23	1.10636e-20
Bmin.gene9105.mRNA1	1257.46	1.10651	0.112756	9.81334	9.86435e-23	1.12724e-20
Bmin.gene19821.mRNA1	767.749	1.20268	0.122859	9.78912	1.25377e-22	1.42731e-20
Bmin.gene16852.mRNA1	1167.93	1.29259	0.132193	9.77803	1.39903e-22	1.58665e-20
Bmin.gene5513.mRNA1	1176.79	1.13479	0.11625	9.76159	1.64558e-22	1.85925e-20
Bmin.gene1404.mRNA1	4399.23	0.820271	0.0840724	9.75673	1.72632e-22	1.94317e-20
Bmin.gene19926.mRNA1	1202.41	1.0818	0.111182	9.73002	2.24555e-22	2.5182e-20
Bmin.gene2767.mRNA1	2058.28	1.1578	0.119042	9.72596	2.33691e-22	2.61091e-20
Bmin.gene23774.mRNA1	384.798	-1.8647	0.191889	-9.71759	2.5371e-22	2.82407e-20
Bmin.gene2002.mRNA1	1186.17	-1.09364	0.112761	-9.69879	3.0509e-22	3.38346e-20
Bmin.gene11231.mRNA1	619.869	1.37567	0.141913	9.69374	3.2056e-22	3.54195e-20
Bmin.gene8603.mRNA1	1941.75	1.22269	0.126203	9.68827	3.38204e-22	3.72322e-20
Bmin.gene14595.mRNA1	3145.42	-0.843119	0.0870559	-9.6848	3.49895e-22	3.83786e-20
Bmin.gene9992.mRNA1	398.536	2.27027	0.234511	9.68089	3.63553e-22	3.97317e-20
Bmin.gene252.mRNA1	518.219	2.20215	0.227635	9.67403	3.88743e-22	4.23308e-20
Bmin.gene8840.mRNA1	894.776	-1.15283	0.119187	-9.67249	3.94656e-22	4.28195e-20
Bmin.gene29107.mRNA1	1074.7	-1.19637	0.123761	-9.66678	4.17305e-22	4.5114e-20
Bmin.gene24807.mRNA1	4060.58	1.40369	0.145456	9.65028	4.90237e-22	5.28086e-20
Bmin.gene163.mRNA1	4875.4	1.16162	0.120432	9.64541	5.14053e-22	5.51762e-20
Bmin.gene2045.mRNA1	780.665	1.69577	0.175907	9.64012	5.41238e-22	5.78874e-20
Bmin.gene31551.mRNA1	1802.11	1.59223	0.16519	9.63878	5.48344e-22	5.84395e-20
Bmin.gene5385.mRNA1	2146.21	0.962116	0.0998387	9.63671	5.5954e-22	5.9422e-20
Bmin.gene9073.mRNA1	889.58	1.26345	0.13136	9.61821	6.69877e-22	7.08891e-20
Bmin.gene28888.mRNA1	1091.76	1.1735	0.122028	9.61663	6.80255e-22	7.17347e-20
Bmin.gene10733.mRNA1	2099.81	-0.854391	0.0888806	-9.6128	7.06018e-22	7.41911e-20
Bmin.gene14680.mRNA1	1803.51	-0.937588	0.097593	-9.60712	7.46099e-22	7.81298e-20
Bmin.gene14904.mRNA1	1341.19	-1.90485	0.198283	-9.60669	7.49175e-22	7.81795e-20
Bmin.gene28790.mRNA1	1961.84	1.21473	0.126473	9.60471	7.63732e-22	7.94228e-20
Bmin.gene258.mRNA1	479.59	-1.67201	0.17434	-9.59049	8.76641e-22	9.08502e-20
Bmin.gene16490.mRNA1	1083.56	1.17558	0.12267	9.58328	9.40078e-22	9.7028e-20
Bmin.gene2049.mRNA1	750.56	-1.72029	0.179521	-9.58264	9.45937e-22	9.7028e-20
Bmin.gene20550.mRNA1	2130.61	1.17162	0.122263	9.58283	9.44195e-22	9.7028e-20
Bmin.gene17363.mRNA1	2562.6	-0.858573	0.0896134	-9.58085	9.62479e-22	9.8389e-20
Bmin.gene12494.mRNA1	2382.35	-0.769775	0.0804228	-9.57159	1.0527e-21	1.07247e-19
Bmin.gene16982.mRNA1	2373.21	1.60182	0.167564	9.55946	1.18369e-21	1.1978e-19
Bmin.gene2246.mRNA1	1562.54	1.1688	0.122265	9.55963	1.18179e-21	1.1978e-19
Bmin.gene31039.mRNA1	1545.69	1.50737	0.157751	9.5554	1.23106e-21	1.24155e-19
Bmin.gene23830.mRNA1	1531.98	1.26655	0.132708	9.54391	1.37552e-21	1.3826e-19
Bmin.gene5139.mRNA1	4335.54	1.50813	0.158034	9.54309	1.38638e-21	1.38888e-19
Bmin.gene4429.mRNA1	1937.07	1.46906	0.154199	9.52705	1.61821e-21	1.61574e-19
Bmin.gene22792.mRNA1	1429.31	-1.07028	0.112346	-9.52663	1.62468e-21	1.61682e-19
Bmin.gene4070.mRNA1	5301.89	-1.33986	0.140678	-9.5243	1.6616e-21	1.64811e-19
Bmin.gene19600.mRNA1	2665.03	0.845251	0.0887616	9.52271	1.68721e-21	1.66801e-19
Bmin.gene1895.mRNA1	2523.17	-1.22949	0.129211	-9.51534	1.8112e-21	1.78471e-19
Bmin.gene15275.mRNA1	1412.57	0.805645	0.0847257	9.50886	1.92762e-21	1.89322e-19
Bmin.gene26508.mRNA1	10028.8	-0.787381	0.0828706	-9.50133	2.07236e-21	2.02875e-19
Bmin.gene25754.mRNA1	17993.2	-0.820788	0.0864431	-9.49512	2.19961e-21	2.14634e-19
Bmin.gene31034.mRNA1	266.838	1.97494	0.208466	9.4737	2.70109e-21	2.62713e-19
Bmin.gene10947.mRNA1	2241.66	1.49585	0.157966	9.46946	2.81284e-21	2.72701e-19
Bmin.gene18039.mRNA1	463.972	-1.47093	0.155467	-9.46137	3.03932e-21	2.93579e-19
Bmin.gene19403.mRNA1	809.622	1.63976	0.173316	9.46108	3.04774e-21	2.93579e-19
Bmin.gene26540.mRNA1	2635.87	1.25238	0.132394	9.45949	3.09444e-21	2.97125e-19
Bmin.gene21506.mRNA1	421.157	1.9568	0.207166	9.44554	3.53571e-21	3.38415e-19
Bmin.gene28832.mRNA1	1760.8	1.02468	0.108576	9.43753	3.81669e-21	3.64149e-19
Bmin.gene8763.mRNA1	530.681	-1.321	0.14025	-9.41894	4.55672e-21	4.33379e-19
Bmin.gene10548.mRNA1	660.43	1.33784	0.142097	9.41501	4.73045e-21	4.48482e-19
Bmin.gene27260.mRNA1	3148.71	-1.1051	0.117449	-9.40913	5.00276e-21	4.71326e-19
Bmin.gene9215.mRNA1	1631.35	-1.13827	0.120973	-9.40924	4.99714e-21	4.71326e-19
Bmin.gene19733.mRNA1	6110.15	-0.664435	0.0706721	-9.40166	5.37066e-21	5.04406e-19
Bmin.gene32096.mRNA1	265.902	-10.7335	1.14201	-9.39876	5.52091e-21	5.16902e-19
Bmin.gene8324.mRNA1	594.52	1.51446	0.161237	9.39276	5.84473e-21	5.4552e-19
Bmin.gene16121.mRNA1	2980.65	1.25027	0.133121	9.39194	5.89032e-21	5.48073e-19
Bmin.gene9581.mRNA1	2115.34	1.42584	0.151874	9.38827	6.09911e-21	5.65749e-19
Bmin.gene14114.mRNA1	4335.62	1.40393	0.149605	9.38424	6.33713e-21	5.86019e-19
Bmin.gene31945.mRNA1	172.02	-3.09732	0.330091	-9.38324	6.39768e-21	5.89803e-19
Bmin.gene19652.mRNA1	1595.16	1.52389	0.162483	9.37871	6.67824e-21	6.13786e-19
Bmin.gene23009.mRNA1	3282.02	-1.33086	0.141961	-9.37485	6.92752e-21	6.34755e-19
Bmin.gene11530.mRNA1	4677.82	-0.972279	0.103748	-9.37153	7.14905e-21	6.53062e-19
Bmin.gene29482.mRNA1	1128.45	-1.01687	0.108606	-9.36293	7.75544e-21	7.06309e-19
Bmin.gene25297.mRNA1	376.051	1.93607	0.207474	9.33162	1.04268e-20	9.46731e-19
Bmin.gene7264.mRNA1	1490.4	0.949945	0.101874	9.32471	1.11292e-20	1.00746e-18
Bmin.gene20267.mRNA1	1100.86	1.24786	0.133867	9.32163	1.14569e-20	1.03401e-18
Bmin.gene20770.mRNA1	528.447	1.75451	0.188267	9.31929	1.17116e-20	1.05384e-18
Bmin.gene13971.mRNA1	885.416	1.12932	0.121208	9.31725	1.19391e-20	1.0711e-18
Bmin.gene25760.mRNA1	526.34	1.46255	0.15706	9.31205	1.25389e-20	1.12156e-18
Bmin.gene13518.mRNA1	1189.75	1.22694	0.131937	9.29942	1.41216e-20	1.25938e-18
Bmin.gene8514.mRNA1	2262.22	0.874801	0.0941666	9.28993	1.54391e-20	1.3728e-18
Bmin.gene19107.mRNA1	397.812	-1.69557	0.182899	-9.27053	1.85215e-20	1.64202e-18
Bmin.gene27053.mRNA1	829.453	1.5565	0.168136	9.25735	2.09566e-20	1.85244e-18
Bmin.gene188.mRNA1	4979.23	-1.18233	0.12774	-9.25573	2.12771e-20	1.87526e-18
Bmin.gene8321.mRNA1	646.563	-1.7759	0.191899	-9.25435	2.15547e-20	1.89416e-18
Bmin.gene7560.mRNA1	1582.82	1.72863	0.186975	9.24527	2.34653e-20	2.05605e-18
Bmin.gene3058.mRNA1	1211.4	-0.941734	0.101896	-9.24212	2.41654e-20	2.11124e-18
Bmin.gene16259.mRNA1	629.937	-1.53586	0.166271	-9.23708	2.53324e-20	2.2004e-18
Bmin.gene6401.mRNA1	2061.71	-1.10633	0.119769	-9.23718	2.53073e-20	2.2004e-18
Bmin.gene28129.mRNA1	1329.23	-0.847887	0.0920156	-9.21459	3.12464e-20	2.70628e-18
Bmin.gene8762.mRNA1	2185.16	-1.34774	0.146614	-9.1924	3.84177e-20	3.31783e-18
Bmin.gene30092.mRNA1	69590.6	-1.40548	0.152937	-9.18992	3.93131e-20	3.37618e-18
Bmin.gene9836.mRNA1	2312.32	1.14112	0.124171	9.18991	3.9318e-20	3.37618e-18
Bmin.gene11604.mRNA1	530.136	1.04909	0.114177	9.18826	3.99261e-20	3.41863e-18
Bmin.gene2091.mRNA1	2476.37	-1.60523	0.174728	-9.18699	4.03986e-20	3.44926e-18
Bmin.gene11761.mRNA1	2078.33	1.38474	0.150835	9.1805	4.29107e-20	3.65336e-18
Bmin.gene20890.mRNA1	860.548	0.907369	0.0988534	9.17893	4.35389e-20	3.69638e-18
Bmin.gene2901.mRNA1	3288.14	-0.81879	0.0893253	-9.16639	4.89137e-20	4.14099e-18
Bmin.gene29736.mRNA1	1150.91	0.96216	0.104989	9.16438	4.98341e-20	4.20706e-18
Bmin.gene26611.mRNA1	761.789	1.73252	0.189153	9.15937	5.22034e-20	4.39474e-18
Bmin.gene2553.mRNA1	368.444	-3.05143	0.333229	-9.15717	5.32775e-20	4.47263e-18
Bmin.gene14044.mRNA1	11376.6	-1.04064	0.113918	-9.13499	6.54102e-20	5.46066e-18
Bmin.gene14679.mRNA1	3854.47	0.98601	0.107934	9.13529	6.5233e-20	5.46066e-18
Bmin.gene14672.mRNA1	2254.57	0.984501	0.107913	9.12311	7.29968e-20	6.07714e-18
Bmin.gene9978.mRNA1	3354.17	-0.868414	0.0952352	-9.11863	7.60808e-20	6.31639e-18
Bmin.gene20933.mRNA1	538.007	1.13433	0.124413	9.11744	7.6917e-20	6.36822e-18
Bmin.gene12123.mRNA1	3239.31	-0.686202	0.0752913	-9.11396	7.94283e-20	6.55807e-18
Bmin.gene16591.mRNA1	959.393	1.32549	0.145688	9.09809	9.19301e-20	7.5695e-18
Bmin.gene1480.mRNA1	581.476	1.81358	0.199569	9.08747	1.01367e-19	8.32373e-18
Bmin.gene1809.mRNA1	1300.49	0.936016	0.103062	9.0821	1.06496e-19	8.72103e-18
Bmin.gene1039.mRNA1	376.817	-1.6063	0.176972	-9.0766	1.12016e-19	9.14815e-18
Bmin.gene29857.mRNA1	1780.61	1.68281	0.185416	9.07586	1.12787e-19	9.18615e-18
Bmin.gene2525.mRNA1	2138.75	-1.33153	0.146784	-9.07133	1.17577e-19	9.55041e-18
Bmin.gene6317.mRNA1	1382.02	0.796031	0.087927	9.05333	1.38679e-19	1.12341e-17
Bmin.gene20507.mRNA1	936.109	1.10813	0.122506	9.04553	1.48934e-19	1.20035e-17
Bmin.gene29311.mRNA1	938.618	1.29758	0.143451	9.0455	1.48976e-19	1.20035e-17
Bmin.gene13615.mRNA1	1153.05	1.15596	0.127837	9.04248	1.53157e-19	1.23075e-17
Bmin.gene30725.mRNA1	1657.71	-0.972651	0.107688	-9.03209	1.68428e-19	1.34806e-17
Bmin.gene692.mRNA1	1905.81	0.953924	0.105617	9.03194	1.68654e-19	1.34806e-17
Bmin.gene17558.mRNA1	2354.15	-0.961409	0.106462	-9.03055	1.70812e-19	1.3617e-17
Bmin.gene21619.mRNA1	3909.22	-1.64887	0.182599	-9.03001	1.71652e-19	1.36477e-17
Bmin.gene7410.mRNA1	295.637	-2.15571	0.238839	-9.02578	1.78413e-19	1.41478e-17
Bmin.gene31716.mRNA1	792.599	-1.07698	0.119369	-9.02235	1.84102e-19	1.45605e-17
Bmin.gene26495.mRNA1	655.147	-1.26327	0.140069	-9.01892	1.89949e-19	1.49835e-17
Bmin.gene32704.mRNA1	888.522	2.26156	0.250818	9.01675	1.93755e-19	1.52437e-17
Bmin.gene26676.mRNA1	2918.16	0.847751	0.0940277	9.01597	1.95138e-19	1.53125e-17
Bmin.gene3247.mRNA1	168.118	-1.69193	0.187692	-9.01438	1.97987e-19	1.54956e-17
Bmin.gene379.mRNA1	2854.16	1.07779	0.119577	9.01339	1.99778e-19	1.55951e-17
Bmin.gene22913.mRNA1	906.022	0.834233	0.0925813	9.01082	2.04514e-19	1.59235e-17
Bmin.gene26404.mRNA1	1733.84	-0.863585	0.0958468	-9.01006	2.05944e-19	1.59934e-17
Bmin.gene2844.mRNA1	862.924	1.32387	0.147006	9.0056	2.14494e-19	1.66144e-17
Bmin.gene19822.mRNA1	1547.19	1.11645	0.124013	9.00264	2.20355e-19	1.70246e-17
Bmin.gene1205.mRNA1	1681.93	0.895307	0.0995865	8.99024	2.4668e-19	1.90095e-17
Bmin.gene6161.mRNA1	1924.5	1.1214	0.124739	8.98996	2.4733e-19	1.90109e-17
Bmin.gene20042.mRNA1	1334.07	-0.884037	0.098472	-8.97755	2.76868e-19	2.1227e-17
Bmin.gene19343.mRNA1	2852.63	-1.77834	0.198148	-8.9748	2.83859e-19	2.17076e-17
Bmin.gene27355.mRNA1	3587.85	0.69457	0.0774132	8.97225	2.9053e-19	2.21614e-17
Bmin.gene11911.mRNA1	4715.8	-0.719608	0.0802116	-8.97137	2.9286e-19	2.22826e-17
Bmin.gene11267.mRNA1	2818.7	-0.842433	0.0939478	-8.96703	3.04627e-19	2.31193e-17
Bmin.gene14590.mRNA1	3301.43	-1.09399	0.122219	-8.95104	3.52149e-19	2.66587e-17
Bmin.gene17032.mRNA1	3220.34	-0.762372	0.0852044	-8.94756	3.63419e-19	2.74427e-17
Bmin.gene1555.mRNA1	148.082	-9.33419	1.04451	-8.93642	4.01966e-19	3.02774e-17
Bmin.gene6436.mRNA1	1609.35	-0.930014	0.104112	-8.93285	4.15175e-19	3.11942e-17
Bmin.gene32079.mRNA1	1262.63	-1.44332	0.161603	-8.93126	4.21198e-19	3.15678e-17
Bmin.gene7392.mRNA1	681.249	-2.1212	0.237766	-8.92138	4.60524e-19	3.44293e-17
Bmin.gene24288.mRNA1	2228.89	1.93926	0.217385	8.92086	4.627e-19	3.45061e-17
Bmin.gene12516.mRNA1	1513.62	0.787818	0.0883251	8.91953	4.68257e-19	3.48342e-17
Bmin.gene386.mRNA1	827.424	1.41897	0.159096	8.91896	4.70691e-19	3.49287e-17
Bmin.gene12184.mRNA1	3144.72	1.54117	0.17282	8.91777	4.75753e-19	3.52174e-17
Bmin.gene20443.mRNA1	479.229	-2.62646	0.294774	-8.91008	5.09968e-19	3.76575e-17
Bmin.gene14997.mRNA1	2858.18	0.821396	0.0922024	8.90862	5.16702e-19	3.80612e-17
Bmin.gene8198.mRNA1	3655.29	-0.948205	0.106448	-8.90772	5.20946e-19	3.828e-17
Bmin.gene27179.mRNA1	10193.8	-0.60979	0.0684924	-8.90303	5.43445e-19	3.98359e-17
Bmin.gene26610.mRNA1	11751.3	-0.739073	0.0830555	-8.89854	5.65839e-19	4.13764e-17
Bmin.gene8532.mRNA1	983.882	1.07391	0.120803	8.88975	6.12468e-19	4.46774e-17
Bmin.gene16548.mRNA1	1427.78	-0.865084	0.0973715	-8.88436	6.42899e-19	4.67838e-17
Bmin.gene8237.mRNA1	986.709	1.02811	0.115748	8.88233	6.54724e-19	4.75292e-17
Bmin.gene20150.mRNA1	2838.58	-1.2167	0.137346	-8.85864	8.0997e-19	5.86575e-17
Bmin.gene31889.mRNA1	156.89	-1.90035	0.214615	-8.85471	8.39001e-19	6.06138e-17
Bmin.gene27054.mRNA1	191.436	2.08099	0.235159	8.84931	8.80604e-19	6.34668e-17
Bmin.gene16471.mRNA1	1118.38	1.10219	0.124586	8.84684	9.00363e-19	6.47357e-17
Bmin.gene16526.mRNA1	921.526	1.42612	0.161353	8.83854	9.69797e-19	6.95615e-17
Bmin.gene18513.mRNA1	1411.19	-1.32047	0.149407	-8.83809	9.73715e-19	6.96762e-17
Bmin.gene20109.mRNA1	1609.16	0.988602	0.111915	8.83354	1.01414e-18	7.23966e-17
Bmin.gene25389.mRNA1	1382.9	1.22625	0.138918	8.82715	1.07381e-18	7.64745e-17
Bmin.gene5158.mRNA1	1159.21	1.10121	0.124759	8.8267	1.07808e-18	7.65971e-17
Bmin.gene12139.mRNA1	4245.49	-0.959631	0.10895	-8.80796	1.27445e-18	9.03357e-17
Bmin.gene16203.mRNA1	1196.06	0.983491	0.111745	8.80122	1.35336e-18	9.57034e-17
Bmin.gene6533.mRNA1	1936.9	-1.36383	0.154986	-8.79968	1.37205e-18	9.67971e-17
Bmin.gene22457.mRNA1	3796.07	-0.980669	0.111464	-8.79805	1.39215e-18	9.79852e-17
Bmin.gene26298.mRNA1	4735.41	0.659057	0.0749357	8.79498	1.43077e-18	1.00468e-16
Bmin.gene29072.mRNA1	820.07	0.936797	0.106523	8.79434	1.43888e-18	1.00802e-16
Bmin.gene9682.mRNA1	2972.36	-0.751427	0.0855379	-8.78473	1.56738e-18	1.09549e-16
Bmin.gene14649.mRNA1	1357.37	1.23682	0.14081	8.7836	1.58323e-18	1.104e-16
Bmin.gene24119.mRNA1	1076.06	-1.01902	0.116103	-8.77684	1.68126e-18	1.16964e-16
Bmin.gene3645.mRNA1	3459.05	1.69808	0.193523	8.77454	1.7161e-18	1.19112e-16
Bmin.gene22632.mRNA1	2086.65	-0.683284	0.0778826	-8.77325	1.73575e-18	1.20199e-16
Bmin.gene22929.mRNA1	585.018	-1.48999	0.169866	-8.77156	1.76211e-18	1.21743e-16
Bmin.gene6948.mRNA1	3150.36	-0.782702	0.0892427	-8.77049	1.77895e-18	1.22625e-16
Bmin.gene27451.mRNA1	366.127	1.9381	0.221115	8.76512	1.86577e-18	1.28315e-16
Bmin.gene19326.mRNA1	12725.9	-1.05433	0.120495	-8.74998	2.13393e-18	1.46423e-16
Bmin.gene17559.mRNA1	808.27	1.88401	0.215465	8.74392	2.25163e-18	1.54147e-16
Bmin.gene21669.mRNA1	1890.4	-0.841695	0.0962728	-8.74281	2.27381e-18	1.55312e-16
Bmin.gene18975.mRNA1	412.611	1.32169	0.151294	8.73595	2.41627e-18	1.64668e-16
Bmin.gene11598.mRNA1	819.336	1.0304	0.117955	8.73558	2.42414e-18	1.64831e-16
Bmin.gene22073.mRNA1	2260.05	0.874363	0.100127	8.73256	2.48982e-18	1.68914e-16
Bmin.gene20006.mRNA1	3794.88	-0.711425	0.0815183	-8.72719	2.61083e-18	1.76725e-16
Bmin.gene3854.mRNA1	1246.95	-1.10249	0.126351	-8.72567	2.64614e-18	1.78712e-16
Bmin.gene10973.mRNA1	1382	1.11628	0.127978	8.72246	2.72222e-18	1.83438e-16
Bmin.gene29104.mRNA1	717.955	1.06734	0.122426	8.71819	2.82682e-18	1.90061e-16
Bmin.gene13834.mRNA1	378.798	1.64519	0.188898	8.70942	3.05443e-18	2.04906e-16
Bmin.gene19760.mRNA1	371.415	1.28122	0.14719	8.70454	3.18872e-18	2.13438e-16
Bmin.gene29329.mRNA1	353.598	1.68114	0.19314	8.70424	3.19723e-18	2.13532e-16
Bmin.gene2966.mRNA1	495.199	1.24569	0.143119	8.7039	3.20662e-18	2.13685e-16
Bmin.gene31157.mRNA1	741.925	-1.25045	0.143713	-8.70099	3.29014e-18	2.18765e-16
Bmin.gene19052.mRNA1	938.679	0.919279	0.105725	8.69501	3.46785e-18	2.30073e-16
Bmin.gene25951.mRNA1	632.776	1.21161	0.13951	8.68474	3.79612e-18	2.51297e-16
Bmin.gene13158.mRNA1	1681.79	0.781406	0.0899933	8.68293	3.8571e-18	2.54772e-16
Bmin.gene3412.mRNA1	6011.11	-0.590886	0.068055	-8.68248	3.87223e-18	2.55211e-16
Bmin.gene16702.mRNA1	5016.63	-0.663328	0.0765573	-8.66447	4.53611e-18	2.98311e-16
Bmin.gene19863.mRNA1	3465.7	-0.834125	0.0962954	-8.66215	4.6295e-18	3.03788e-16
Bmin.gene23578.mRNA1	2065.42	1.38514	0.159981	8.6581	4.7969e-18	3.14087e-16
Bmin.gene24661.mRNA1	1343.97	1.10992	0.12821	8.65707	4.84025e-18	3.16237e-16
Bmin.gene29308.mRNA1	648.574	-2.39875	0.27727	-8.65131	5.09115e-18	3.31908e-16
Bmin.gene26786.mRNA1	4473.78	-1.01323	0.11713	-8.65047	5.12867e-18	3.3363e-16
Bmin.gene21585.mRNA1	1128.21	1.27669	0.14768	8.645	5.38063e-18	3.49264e-16
Bmin.gene6854.mRNA1	1140.18	-0.94568	0.109407	-8.64367	5.44356e-18	3.51829e-16
Bmin.gene7115.mRNA1	6211.97	-0.639105	0.0739374	-8.64387	5.43418e-18	3.51829e-16
Bmin.gene32413.mRNA1	1172.08	1.17435	0.135928	8.63952	5.64483e-18	3.64055e-16
Bmin.gene6428.mRNA1	4201.72	-1.21467	0.140603	-8.63901	5.67009e-18	3.64901e-16
Bmin.gene5841.mRNA1	2952.06	0.931449	0.107841	8.63723	5.7592e-18	3.69844e-16
Bmin.gene19137.mRNA1	3538.07	-1.06582	0.12342	-8.63566	5.83876e-18	3.74153e-16
Bmin.gene28115.mRNA1	1318.74	-0.920927	0.106735	-8.62819	6.2328e-18	3.98555e-16
Bmin.gene24538.mRNA1	1838.36	-0.841159	0.0975015	-8.62714	6.29035e-18	4.0138e-16
Bmin.gene9577.mRNA1	1631.53	-0.940317	0.10903	-8.62436	6.44509e-18	4.10383e-16
Bmin.gene14383.mRNA1	778.329	1.27702	0.148289	8.61175	7.19558e-18	4.57201e-16
Bmin.gene22619.mRNA1	852.941	-2.39474	0.278237	-8.60682	7.51171e-18	4.7628e-16
Bmin.gene7149.mRNA1	1885.86	-1.60474	0.186532	-8.60304	7.7634e-18	4.91203e-16
Bmin.gene21026.mRNA1	2956.79	-0.970503	0.112874	-8.59809	8.10509e-18	5.11745e-16
Bmin.gene28291.mRNA1	2474.75	2.27099	0.264156	8.59716	8.17112e-18	5.14832e-16
Bmin.gene21588.mRNA1	448.251	1.8212	0.212017	8.58988	8.70571e-18	5.47367e-16
Bmin.gene9076.mRNA1	819.952	-1.06651	0.124166	-8.58937	8.74486e-18	5.48681e-16
Bmin.gene11670.mRNA1	1731.36	1.10547	0.128719	8.58825	8.83058e-18	5.52905e-16
Bmin.gene1615.mRNA1	79.5288	-3.01233	0.350852	-8.58574	9.02501e-18	5.6277e-16
Bmin.gene25079.mRNA1	1136.25	-0.836587	0.0974391	-8.58574	9.02559e-18	5.6277e-16
Bmin.gene26876.mRNA1	763.248	-1.2957	0.150985	-8.5816	9.35637e-18	5.82187e-16
Bmin.gene18766.mRNA1	483.363	1.36183	0.158926	8.56891	1.04465e-17	6.48676e-16
Bmin.gene10576.mRNA1	2413.43	0.798099	0.0931884	8.56436	1.08677e-17	6.73077e-16
Bmin.gene25827.mRNA1	4784.98	-0.70173	0.0819378	-8.56419	1.08843e-17	6.73077e-16
Bmin.gene2582.mRNA1	430.314	1.31222	0.153376	8.55557	1.17283e-17	7.23785e-16
Bmin.gene25530.mRNA1	4563.87	-0.824055	0.0963407	-8.55355	1.19357e-17	7.33772e-16
Bmin.gene7479.mRNA1	305.578	-2.14628	0.250923	-8.55352	1.1939e-17	7.33772e-16
Bmin.gene30138.mRNA1	392.324	-1.83455	0.214748	-8.54283	1.30971e-17	8.03305e-16
Bmin.gene10423.mRNA1	2256.4	-1.23791	0.144948	-8.54043	1.33728e-17	8.18549e-16
Bmin.gene29070.mRNA1	1985.39	1.34956	0.158112	8.53551	1.3954e-17	8.52385e-16
Bmin.gene17230.mRNA1	474.095	1.27642	0.149625	8.53082	1.45312e-17	8.85846e-16
Bmin.gene30540.mRNA1	1989.74	0.87676	0.102809	8.52803	1.48857e-17	9.05617e-16
Bmin.gene22102.mRNA1	2672.02	-0.743235	0.087207	-8.52265	1.55944e-17	9.46814e-16
Bmin.gene12710.mRNA1	1562.13	1.14727	0.134652	8.52021	1.59267e-17	9.65045e-16
Bmin.gene12670.mRNA1	11695.9	-0.649629	0.0763001	-8.51414	1.67832e-17	1.01489e-15
Bmin.gene32684.mRNA1	2634.2	-1.04307	0.122549	-8.51145	1.71769e-17	1.03662e-15
Bmin.gene138.mRNA1	1266.22	0.771979	0.0907892	8.50298	1.84785e-17	1.11293e-15
Bmin.gene4074.mRNA1	23407.5	-0.713115	0.083935	-8.49603	1.96184e-17	1.17922e-15
Bmin.gene15755.mRNA1	1667.62	-1.00537	0.118344	-8.49536	1.97326e-17	1.18224e-15
Bmin.gene21423.mRNA1	2356.38	-0.826277	0.0972632	-8.49527	1.97472e-17	1.18224e-15
Bmin.gene24407.mRNA1	240.774	1.93936	0.228344	8.49315	2.01112e-17	1.20164e-15
Bmin.gene3086.mRNA1	3549.72	-0.817313	0.0962579	-8.49086	2.05106e-17	1.22307e-15
Bmin.gene1761.mRNA1	1929.86	1.27067	0.149708	8.48768	2.10799e-17	1.25453e-15
Bmin.gene15173.mRNA1	1405.09	-1.26384	0.148919	-8.48679	2.12416e-17	1.26165e-15
Bmin.gene14735.mRNA1	6314.98	-0.842964	0.0993299	-8.4865	2.12948e-17	1.26232e-15
Bmin.gene7334.mRNA1	126.694	-1.91745	0.225994	-8.48452	2.16611e-17	1.2815e-15
Bmin.gene25836.mRNA1	6237.98	-0.821624	0.0969009	-8.47901	2.27114e-17	1.341e-15
Bmin.gene4531.mRNA1	979.186	-0.860299	0.101547	-8.47196	2.41293e-17	1.42193e-15
Bmin.gene27212.mRNA1	498.85	1.35092	0.159525	8.46843	2.48732e-17	1.46172e-15
Bmin.gene3217.mRNA1	1234.21	1.10667	0.130684	8.46829	2.49019e-17	1.46172e-15
Bmin.gene11471.mRNA1	605.177	1.51833	0.179305	8.46788	2.49902e-17	1.46405e-15
Bmin.gene18593.mRNA1	2531.17	0.860023	0.101617	8.46335	2.59814e-17	1.51916e-15
Bmin.gene27327.mRNA1	1924.31	-0.800578	0.0946032	-8.46248	2.6175e-17	1.5275e-15
Bmin.gene22263.mRNA1	426.271	1.39952	0.165446	8.45909	2.69472e-17	1.56952e-15
Bmin.gene17963.mRNA1	1181.48	-1.22567	0.144914	-8.45792	2.72179e-17	1.58222e-15
Bmin.gene3071.mRNA1	4143.83	-0.99771	0.117967	-8.45753	2.73109e-17	1.58456e-15
Bmin.gene5079.mRNA1	1486.9	1.14772	0.135728	8.45607	2.76531e-17	1.60132e-15
Bmin.gene3612.mRNA1	1015.63	0.960652	0.113616	8.45523	2.78541e-17	1.60986e-15
Bmin.gene32327.mRNA1	463.174	-1.23985	0.146685	-8.45243	2.85292e-17	1.64571e-15
Bmin.gene10530.mRNA1	613.782	1.37675	0.162943	8.44925	2.93174e-17	1.68794e-15
Bmin.gene12723.mRNA1	258.73	1.59344	0.188804	8.43968	3.182e-17	1.82853e-15
Bmin.gene16184.mRNA1	1510.85	1.61274	0.191202	8.43477	3.31868e-17	1.90343e-15
Bmin.gene995.mRNA1	3638.2	-0.873772	0.103671	-8.42833	3.50635e-17	2.00723e-15
Bmin.gene31838.mRNA1	131.37	-1.87084	0.222012	-8.42678	3.5532e-17	2.03019e-15
Bmin.gene10447.mRNA1	5798.62	-1.19001	0.141232	-8.42591	3.57963e-17	2.03754e-15
Bmin.gene4012.mRNA1	16067	-0.658134	0.0781083	-8.42591	3.57944e-17	2.03754e-15
Bmin.gene25130.mRNA1	1008.76	1.48377	0.176104	8.42553	3.59118e-17	2.04025e-15
Bmin.gene15191.mRNA1	2149.22	-0.692636	0.0822267	-8.42349	3.65422e-17	2.07215e-15
Bmin.gene23454.mRNA1	716.145	1.1707	0.138985	8.42318	3.66416e-17	2.07387e-15
Bmin.gene5627.mRNA1	557.961	1.61425	0.1917	8.42072	3.74173e-17	2.1138e-15
Bmin.gene10525.mRNA1	4286.94	-0.873774	0.103778	-8.41963	3.77663e-17	2.12951e-15
Bmin.gene27117.mRNA1	495.784	-1.56537	0.185969	-8.41737	3.85044e-17	2.16706e-15
Bmin.gene3132.mRNA1	650.386	-1.33596	0.15872	-8.4171	3.85904e-17	2.16784e-15
Bmin.gene8018.mRNA1	655.786	1.20002	0.142578	8.41658	3.87623e-17	2.17344e-15
Bmin.gene15758.mRNA1	824.798	1.33214	0.158312	8.41467	3.94011e-17	2.20514e-15
Bmin.gene18330.mRNA1	849.383	1.1572	0.13757	8.41176	4.03921e-17	2.2564e-15
Bmin.gene31353.mRNA1	1551.7	-1.50308	0.178762	-8.40828	4.16084e-17	2.32004e-15
Bmin.gene20282.mRNA1	1193.93	-0.920887	0.109607	-8.40171	4.40016e-17	2.44893e-15
Bmin.gene21736.mRNA1	610.193	-0.950858	0.113212	-8.39893	4.50582e-17	2.5031e-15
Bmin.gene29290.mRNA1	4312.57	-1.66575	0.198418	-8.39514	4.65348e-17	2.58036e-15
Bmin.gene18556.mRNA1	8745.56	0.920422	0.109651	8.39407	4.69591e-17	2.59432e-15
Bmin.gene7321.mRNA1	417.732	-1.32876	0.158295	-8.3942	4.69063e-17	2.59432e-15
Bmin.gene23002.mRNA1	2117.46	0.667087	0.0795764	8.38298	5.16049e-17	2.84575e-15
Bmin.gene26200.mRNA1	1685.59	-0.875258	0.104421	-8.38204	5.20179e-17	2.86327e-15
Bmin.gene15254.mRNA1	4811.15	1.16943	0.139531	8.38114	5.2417e-17	2.87471e-15
Bmin.gene27765.mRNA1	1252.22	-0.902439	0.107675	-8.38117	5.24036e-17	2.87471e-15
Bmin.gene22883.mRNA1	1048.01	-1.00089	0.119437	-8.38009	5.28871e-17	2.89521e-15
Bmin.gene20180.mRNA1	306.336	1.60247	0.191431	8.37104	5.7113e-17	3.11837e-15
Bmin.gene4037.mRNA1	448.164	1.39736	0.166931	8.37092	5.71712e-17	3.11837e-15
Bmin.gene27224.mRNA1	641.29	1.40716	0.168132	8.36942	5.79016e-17	3.15249e-15
Bmin.gene15285.mRNA1	806.838	-1.06964	0.127996	-8.35679	6.44489e-17	3.50262e-15
Bmin.gene12749.mRNA1	3587.34	-0.727137	0.0870139	-8.35657	6.45705e-17	3.50289e-15
Bmin.gene12108.mRNA1	3984.72	-1.09214	0.130696	-8.35634	6.46922e-17	3.50317e-15
Bmin.gene8760.mRNA1	2358.29	-1.82065	0.217918	-8.35471	6.55912e-17	3.54547e-15
Bmin.gene9320.mRNA1	1076.48	-0.897694	0.107465	-8.35336	6.63507e-17	3.58008e-15
Bmin.gene2125.mRNA1	4669.18	-0.720178	0.0862214	-8.35266	6.67449e-17	3.59489e-15
Bmin.gene6577.mRNA1	2222.29	-0.8923	0.106851	-8.35089	6.77508e-17	3.64254e-15
Bmin.gene20764.mRNA1	641.536	-1.2601	0.151006	-8.34469	7.14017e-17	3.83198e-15
Bmin.gene20315.mRNA1	1541.97	-1.11034	0.133065	-8.34429	7.16446e-17	3.83816e-15
Bmin.gene24683.mRNA1	5816.03	-0.605485	0.0725685	-8.34363	7.20416e-17	3.85256e-15
Bmin.gene17866.mRNA1	1169.77	0.964773	0.115643	8.34266	7.26396e-17	3.87764e-15
Bmin.gene15454.mRNA1	1535.59	0.711066	0.0852498	8.34097	7.36859e-17	3.92652e-15
Bmin.gene22714.mRNA1	1028.45	0.990171	0.118781	8.33613	7.67642e-17	4.08331e-15
Bmin.gene9852.mRNA1	1953.75	0.83215	0.0999912	8.32223	8.63223e-17	4.58362e-15
Bmin.gene17113.mRNA1	2017.94	-1.33156	0.160089	-8.31767	8.97108e-17	4.75515e-15
Bmin.gene3819.mRNA1	8608.49	-0.890285	0.107051	-8.31645	9.06392e-17	4.7959e-15
Bmin.gene5161.mRNA1	4394.61	-1.21957	0.146716	-8.31247	9.373e-17	4.95072e-15
Bmin.gene5096.mRNA1	661.604	1.02305	0.123162	8.30653	9.85382e-17	5.19556e-15
Bmin.gene5994.mRNA1	950.197	1.29388	0.155828	8.30329	1.01265e-16	5.32998e-15
Bmin.gene12097.mRNA1	2274.37	0.75463	0.0909021	8.30157	1.0274e-16	5.39818e-15
Bmin.gene18530.mRNA1	429.219	-1.50634	0.181501	-8.29935	1.04686e-16	5.49081e-15
Bmin.gene20511.mRNA1	556.138	-1.35828	0.163776	-8.29351	1.09952e-16	5.75695e-15
Bmin.gene2761.mRNA1	2782.19	1.33922	0.161493	8.29275	1.10663e-16	5.78413e-15
Bmin.gene25877.mRNA1	3387.33	-0.727168	0.0876905	-8.29244	1.10946e-16	5.78881e-15
Bmin.gene8209.mRNA1	844.62	0.990725	0.119585	8.28473	1.18377e-16	6.16587e-15
Bmin.gene22108.mRNA1	2358.42	0.835965	0.100913	8.28401	1.19098e-16	6.19267e-15
Bmin.gene23344.mRNA1	3806.68	-0.751545	0.0907256	-8.28372	1.19391e-16	6.19718e-15
Bmin.gene5769.mRNA1	1831.7	0.94161	0.113741	8.27851	1.24728e-16	6.46308e-15
Bmin.gene21250.mRNA1	2544.34	1.25602	0.151805	8.27393	1.29611e-16	6.70454e-15
Bmin.gene5419.mRNA1	384.698	-1.58607	0.191704	-8.27351	1.30069e-16	6.71664e-15
Bmin.gene4515.mRNA1	2231.14	-0.854013	0.103232	-8.27279	1.30864e-16	6.74611e-15
Bmin.gene16574.mRNA1	2418.18	-0.92082	0.111366	-8.26839	1.35779e-16	6.98749e-15
Bmin.gene2969.mRNA1	2104.38	-0.96002	0.116272	-8.25667	1.49791e-16	7.69542e-15
Bmin.gene15867.mRNA1	2148.86	0.699692	0.084777	8.25333	1.54045e-16	7.90047e-15
Bmin.gene23284.mRNA1	13335.1	-0.661103	0.0801096	-8.25248	1.55144e-16	7.94327e-15
Bmin.gene31413.mRNA1	10621.1	0.595124	0.0721207	8.25178	1.56054e-16	7.97626e-15
Bmin.gene9464.mRNA1	1047.72	-0.94539	0.114856	-8.23108	1.85536e-16	9.46706e-15
Bmin.gene11962.mRNA1	3225.32	0.745388	0.0906072	8.22659	1.92623e-16	9.81201e-15
Bmin.gene22060.mRNA1	1698.01	0.839777	0.102097	8.22526	1.94762e-16	9.90419e-15
Bmin.gene16320.mRNA1	9150.93	-0.599307	0.0728939	-8.22163	2.0075e-16	1.01915e-14
Bmin.gene13712.mRNA1	5548.28	-1.1843	0.144113	-8.21782	2.07234e-16	1.05029e-14
Bmin.gene32117.mRNA1	2529.88	-0.93479	0.113797	-8.21456	2.12947e-16	1.07743e-14
Bmin.gene14158.mRNA1	254.753	1.63976	0.199628	8.2141	2.13758e-16	1.07971e-14
Bmin.gene15307.mRNA1	1936.96	1.26464	0.153969	8.21358	2.14694e-16	1.08262e-14
Bmin.gene15785.mRNA1	366.074	-1.37805	0.167859	-8.20958	2.2197e-16	1.11743e-14
Bmin.gene10129.mRNA1	440.185	1.46528	0.178497	8.20901	2.23017e-16	1.12083e-14
Bmin.gene13231.mRNA1	3106.94	-0.89866	0.109734	-8.18947	2.62386e-16	1.31648e-14
Bmin.gene10027.mRNA1	1090.83	0.994227	0.12142	8.18835	2.64824e-16	1.3265e-14
Bmin.gene17645.mRNA1	1312.58	-0.818076	0.0999422	-8.18549	2.712e-16	1.35393e-14
Bmin.gene19162.mRNA1	939.651	1.11793	0.136572	8.18563	2.70873e-16	1.35393e-14
Bmin.gene16100.mRNA1	731.741	-2.36293	0.28879	-8.1822	2.78713e-16	1.38913e-14
Bmin.gene11388.mRNA1	3976.95	1.09515	0.133891	8.17946	2.85129e-16	1.41648e-14
Bmin.gene3841.mRNA1	548.283	1.31921	0.161283	8.17945	2.85144e-16	1.41648e-14
Bmin.gene14949.mRNA1	2126.88	1.44348	0.176501	8.17829	2.8789e-16	1.42777e-14
Bmin.gene26468.mRNA1	4459.31	-0.726068	0.0888319	-8.17351	2.99534e-16	1.48306e-14
Bmin.gene14168.mRNA1	2585.08	0.786602	0.096259	8.17172	3.04024e-16	1.50282e-14
Bmin.gene19146.mRNA1	609.289	1.21232	0.148526	8.16233	3.28636e-16	1.62181e-14
Bmin.gene461.mRNA1	2422.42	0.751412	0.0920642	8.16182	3.30004e-16	1.62589e-14
Bmin.gene26222.mRNA1	3147.4	-1.03136	0.126423	-8.15804	3.40511e-16	1.67491e-14
Bmin.gene17517.mRNA1	2371.45	-0.747213	0.0916196	-8.1556	3.47447e-16	1.70624e-14
Bmin.gene11906.mRNA1	720.892	1.42635	0.174954	8.15268	3.5595e-16	1.74514e-14
Bmin.gene31655.mRNA1	771.853	1.27324	0.156385	8.14176	3.89584e-16	1.90693e-14
Bmin.gene23769.mRNA1	2104.31	0.730403	0.0897158	8.1413	3.91056e-16	1.90792e-14
Bmin.gene9109.mRNA1	1939.27	0.867963	0.106611	8.14137	3.90836e-16	1.90792e-14
Bmin.gene21618.mRNA1	3105.9	0.761739	0.0935676	8.14106	3.91848e-16	1.90869e-14
Bmin.gene21411.mRNA1	1059.92	1.02332	0.125818	8.13329	4.17779e-16	2.0317e-14
Bmin.gene2095.mRNA1	466.185	1.15767	0.142373	8.13125	4.24873e-16	2.06286e-14
Bmin.gene23227.mRNA1	8355.1	-1.68735	0.207522	-8.13095	4.2593e-16	2.06466e-14
Bmin.gene24589.mRNA1	1359.72	1.30033	0.159948	8.12972	4.30296e-16	2.08247e-14
Bmin.gene4632.mRNA1	1116.96	-1.39253	0.1713	-8.1292	4.32118e-16	2.08792e-14
Bmin.gene2426.mRNA1	1765.12	-1.68665	0.207495	-8.12862	4.34201e-16	2.09462e-14
Bmin.gene14070.mRNA1	2386.88	0.779938	0.0961136	8.11475	4.86789e-16	2.34454e-14
Bmin.gene16283.mRNA1	595.507	-1.11655	0.137605	-8.11419	4.89051e-16	2.35019e-14
Bmin.gene6665.mRNA1	2421.49	-1.88005	0.231703	-8.11407	4.89526e-16	2.35019e-14
Bmin.gene3048.mRNA1	545.688	1.44189	0.17776	8.11143	5.00291e-16	2.39805e-14
Bmin.gene19912.mRNA1	1296.27	0.905372	0.111686	8.10639	5.21474e-16	2.49163e-14
Bmin.gene21008.mRNA1	6218.37	-0.544927	0.0672204	-8.10657	5.20692e-16	2.49163e-14
Bmin.gene24675.mRNA1	3751.12	-0.583634	0.0720483	-8.1006	5.46905e-16	2.609e-14
Bmin.gene24535.mRNA1	4456.7	-0.825439	0.101909	-8.09976	5.50663e-16	2.62049e-14
Bmin.gene6118.mRNA1	4786.31	1.30994	0.161728	8.09968	5.51058e-16	2.62049e-14
Bmin.gene19892.mRNA1	1016.11	0.861003	0.106391	8.09285	5.82855e-16	2.76732e-14
Bmin.gene3276.mRNA1	2364.25	1.74579	0.215768	8.09104	5.91566e-16	2.80425e-14
Bmin.gene26554.mRNA1	2267.97	0.630645	0.0779765	8.08763	6.0836e-16	2.87931e-14
Bmin.gene9431.mRNA1	310.728	1.4855	0.183684	8.08731	6.09991e-16	2.8825e-14
Bmin.gene2560.mRNA1	799.918	1.02161	0.126344	8.08589	6.17143e-16	2.91006e-14
Bmin.gene5720.mRNA1	774.07	1.09965	0.135999	8.08576	6.1776e-16	2.91006e-14
Bmin.gene5209.mRNA1	5030.99	-0.743169	0.0920123	-8.07684	6.64688e-16	3.12622e-14
Bmin.gene25933.mRNA1	6589.07	-0.608892	0.075427	-8.0726	6.88191e-16	3.2317e-14
Bmin.gene26328.mRNA1	1927.1	-0.906369	0.112285	-8.072	6.91542e-16	3.24237e-14
Bmin.gene8797.mRNA1	2439	-0.708183	0.0877579	-8.06974	7.04494e-16	3.29796e-14
Bmin.gene18811.mRNA1	576.409	1.82996	0.226796	8.06877	7.10125e-16	3.31915e-14
Bmin.gene20253.mRNA1	4599.82	-1.51761	0.18811	-8.06768	7.16467e-16	3.34359e-14
Bmin.gene2836.mRNA1	2089.58	0.99995	0.123962	8.06659	7.22859e-16	3.36819e-14
Bmin.gene6263.mRNA1	1259.02	0.864225	0.107144	8.066	7.26384e-16	3.37937e-14
Bmin.gene12689.mRNA1	7200.72	-0.797849	0.0989397	-8.06399	7.38437e-16	3.43014e-14
Bmin.gene6717.mRNA1	1715.31	-1.51452	0.187971	-8.05722	7.80484e-16	3.61986e-14
Bmin.gene26417.mRNA1	1177.08	0.891442	0.110663	8.05549	7.91602e-16	3.66576e-14
Bmin.gene29361.mRNA1	1603.21	1.64536	0.204283	8.0543	7.99364e-16	3.69601e-14
Bmin.gene21366.mRNA1	1347.35	1.20081	0.1491	8.05375	8.02953e-16	3.70691e-14
Bmin.gene2519.mRNA1	368.476	-2.21318	0.275074	-8.04575	8.57188e-16	3.95122e-14
Bmin.gene24503.mRNA1	15193.9	-0.560653	0.0696951	-8.04437	8.66928e-16	3.98999e-14
Bmin.gene26514.mRNA1	3224.4	0.744277	0.0925297	8.04366	8.71957e-16	4.007e-14
Bmin.gene9703.mRNA1	1855.36	1.25987	0.156664	8.04187	8.84774e-16	4.0597e-14
Bmin.gene26041.mRNA1	507.656	1.30881	0.162893	8.03478	9.37491e-16	4.29503e-14
Bmin.gene16225.mRNA1	1624.63	1.0725	0.133492	8.03421	9.41858e-16	4.30517e-14
Bmin.gene9527.mRNA1	1187.71	-1.40345	0.174687	-8.03411	9.42572e-16	4.30517e-14
Bmin.gene1131.mRNA1	1382.35	0.933246	0.11623	8.02928	9.80483e-16	4.47154e-14
Bmin.gene4110.mRNA1	1137.08	1.16438	0.145091	8.02513	1.01415e-15	4.61808e-14
Bmin.gene17764.mRNA1	2134.49	0.73836	0.0921032	8.01666	1.08657e-15	4.94038e-14
Bmin.gene14838.mRNA1	2090.85	-0.67211	0.0838582	-8.01483	1.10287e-15	5.0069e-14
Bmin.gene10214.mRNA1	1262.5	-0.896889	0.111911	-8.01428	1.10782e-15	5.02078e-14
Bmin.gene9999.mRNA1	9728.89	-0.734054	0.0915951	-8.01412	1.10927e-15	5.02078e-14
Bmin.gene12236.mRNA1	1705.34	1.25745	0.156912	8.01371	1.11303e-15	5.03021e-14
Bmin.gene13181.mRNA1	504.418	1.56698	0.195889	7.99932	1.25105e-15	5.64552e-14
Bmin.gene25716.mRNA1	4541.75	-0.54406	0.0680833	-7.9911	1.33744e-15	6.0263e-14
Bmin.gene16434.mRNA1	3104.68	-1.06254	0.133078	-7.98435	1.41266e-15	6.35568e-14
Bmin.gene12489.mRNA1	3198.68	1.29867	0.162684	7.98278	1.4307e-15	6.42723e-14
Bmin.gene4267.mRNA1	1111.83	0.995151	0.124874	7.96923	1.59663e-15	7.16196e-14
Bmin.gene19814.mRNA1	916.249	-0.879457	0.110369	-7.96834	1.60822e-15	7.2032e-14
Bmin.gene19474.mRNA1	1136.11	0.780223	0.0979209	7.96788	1.61416e-15	7.21903e-14
Bmin.gene1219.mRNA1	4845.84	-1.28723	0.161639	-7.96358	1.67128e-15	7.46341e-14
Bmin.gene19655.mRNA1	4423.57	-0.617874	0.077612	-7.96106	1.70569e-15	7.60575e-14
Bmin.gene20020.mRNA1	323.939	-6.70584	0.842928	-7.95541	1.78537e-15	7.94925e-14
Bmin.gene32786.mRNA1	16963.8	-1.27857	0.160756	-7.95345	1.81395e-15	8.06454e-14
Bmin.gene3945.mRNA1	2360.55	-0.605967	0.0761911	-7.95325	1.81675e-15	8.06507e-14
Bmin.gene16275.mRNA1	819.945	1.24711	0.156811	7.95297	1.82087e-15	8.07146e-14
Bmin.gene25911.mRNA1	1371.57	-0.751372	0.0945147	-7.94979	1.86834e-15	8.26967e-14
Bmin.gene13879.mRNA1	622.863	1.22728	0.154383	7.94957	1.87162e-15	8.272e-14
Bmin.gene6597.mRNA1	1128.22	1.17606	0.147949	7.94909	1.87884e-15	8.29171e-14
Bmin.gene29223.mRNA1	924.73	1.25396	0.157812	7.94589	1.92796e-15	8.49601e-14
Bmin.gene18887.mRNA1	1506.16	1.03812	0.130667	7.94477	1.94556e-15	8.5491e-14
Bmin.gene26953.mRNA1	450.535	1.66324	0.20935	7.94476	1.94569e-15	8.5491e-14
Bmin.gene26243.mRNA1	831.818	-2.239	0.281951	-7.9411	2.00389e-15	8.79197e-14
Bmin.gene14017.mRNA1	3047.74	0.734621	0.0925169	7.94039	2.01548e-15	8.8299e-14
Bmin.gene28284.mRNA1	5243.83	1.24532	0.156855	7.93929	2.03345e-15	8.89569e-14
Bmin.gene15812.mRNA1	430.181	1.51526	0.190889	7.93793	2.05579e-15	8.98032e-14
Bmin.gene16199.mRNA1	2240.62	0.820054	0.103345	7.93508	2.10365e-15	9.17606e-14
Bmin.gene3035.mRNA1	1337.4	-0.930163	0.117226	-7.9348	2.10839e-15	9.18343e-14
Bmin.gene15810.mRNA1	457.472	-1.21766	0.153498	-7.93272	2.14402e-15	9.3251e-14
Bmin.gene9284.mRNA1	956.545	-0.922845	0.116469	-7.92351	2.30899e-15	1.00281e-13
Bmin.gene27789.mRNA1	599.382	-1.83568	0.23175	-7.92096	2.35677e-15	1.02208e-13
Bmin.gene31465.mRNA1	2242.52	0.728144	0.0919413	7.91967	2.38145e-15	1.0313e-13
Bmin.gene28109.mRNA1	2101.24	-0.7006	0.088473	-7.91881	2.39803e-15	1.03698e-13
Bmin.gene3114.mRNA1	6567.67	-0.665139	0.0840036	-7.91797	2.41412e-15	1.04244e-13
Bmin.gene21690.mRNA1	772.992	-1.14135	0.144184	-7.91592	2.4544e-15	1.05832e-13
Bmin.gene8021.mRNA1	1762.7	0.893755	0.112945	7.91321	2.50833e-15	1.08002e-13
Bmin.gene24772.mRNA1	2028.64	-0.69469	0.0877928	-7.91284	2.51593e-15	1.08174e-13
Bmin.gene16511.mRNA1	440.822	1.54747	0.195702	7.90725	2.63129e-15	1.1296e-13
Bmin.gene23441.mRNA1	404.158	-2.58147	0.326476	-7.90709	2.63476e-15	1.1296e-13
Bmin.gene9175.mRNA1	1893.56	0.675133	0.0854042	7.90515	2.67621e-15	1.14574e-13
Bmin.gene2027.mRNA1	386.617	2.02346	0.255992	7.9044	2.6923e-15	1.15099e-13
Bmin.gene22759.mRNA1	807.332	1.15358	0.145972	7.90271	2.72895e-15	1.165e-13
Bmin.gene16385.mRNA1	2962.35	0.969129	0.122662	7.90081	2.77107e-15	1.1813e-13
Bmin.gene4431.mRNA1	852.376	-1.2288	0.155585	-7.89795	2.83528e-15	1.20696e-13
Bmin.gene25944.mRNA1	704.436	-1.13785	0.144114	-7.8955	2.89143e-15	1.22912e-13
Bmin.gene13295.mRNA1	2044.52	-0.941327	0.119345	-7.88746	3.08408e-15	1.30917e-13
Bmin.gene24390.mRNA1	219.635	-2.04341	0.259097	-7.88667	3.10365e-15	1.31376e-13
Bmin.gene2541.mRNA1	5672.45	0.92194	0.116899	7.88667	3.10358e-15	1.31376e-13
Bmin.gene30069.mRNA1	609.857	1.5211	0.193017	7.88068	3.25601e-15	1.37632e-13
Bmin.gene361.mRNA1	934.525	0.965871	0.122585	7.87921	3.29459e-15	1.39067e-13
Bmin.gene28339.mRNA1	1465.89	1.0915	0.138551	7.87796	3.32764e-15	1.40265e-13
Bmin.gene25526.mRNA1	2255.67	-0.657717	0.083499	-7.87695	3.35481e-15	1.41212e-13
Bmin.gene1029.mRNA1	5667.53	-0.965425	0.122582	-7.87575	3.38718e-15	1.42361e-13
Bmin.gene4118.mRNA1	1124.24	1.23523	0.156843	7.87558	3.39158e-15	1.42361e-13
Bmin.gene15957.mRNA1	2474.05	1.03117	0.131015	7.87062	3.52896e-15	1.47921e-13
Bmin.gene32606.mRNA1	4894.89	0.905829	0.115146	7.86681	3.63794e-15	1.52277e-13
Bmin.gene16547.mRNA1	1423.89	-1.30816	0.16633	-7.86483	3.69596e-15	1.5449e-13
Bmin.gene18201.mRNA1	579.215	1.50568	0.191457	7.86431	3.71127e-15	1.54915e-13
Bmin.gene23317.mRNA1	1130.35	1.38166	0.175699	7.8638	3.72646e-15	1.55333e-13
Bmin.gene14668.mRNA1	6100.44	-0.854354	0.108682	-7.86107	3.80876e-15	1.58544e-13
Bmin.gene7468.mRNA1	2096.29	-0.966375	0.122943	-7.86033	3.83135e-15	1.59263e-13
Bmin.gene20719.mRNA1	2291.71	1.26292	0.16075	7.85644	3.95196e-15	1.6405e-13
Bmin.gene17107.mRNA1	822.103	1.29475	0.16488	7.85267	4.07284e-15	1.68835e-13
Bmin.gene14819.mRNA1	1044.52	0.804244	0.102443	7.85068	4.13785e-15	1.71058e-13
Bmin.gene21896.mRNA1	1140.78	1.2082	0.153897	7.85068	4.13774e-15	1.71058e-13
Bmin.gene21494.mRNA1	15085.6	-1.08628	0.138521	-7.84199	4.43454e-15	1.83071e-13
Bmin.gene16515.mRNA1	3502.42	-0.705806	0.0900106	-7.84136	4.45685e-15	1.8374e-13
Bmin.gene20265.mRNA1	1321.42	1.12873	0.144021	7.8373	4.6033e-15	1.89517e-13
Bmin.gene11526.mRNA1	668.468	-1.44843	0.184832	-7.83644	4.63499e-15	1.90561e-13
Bmin.gene16429.mRNA1	2097.93	1.01747	0.129873	7.83431	4.71423e-15	1.93554e-13
Bmin.gene26371.mRNA1	2639.46	1.12972	0.144243	7.83206	4.79932e-15	1.96779e-13
Bmin.gene871.mRNA1	2030.09	-0.916306	0.117031	-7.82959	4.89464e-15	2.00414e-13
Bmin.gene27457.mRNA1	1430.31	-1.113	0.142335	-7.81957	5.30031e-15	2.16729e-13
Bmin.gene5227.mRNA1	2177	-0.876857	0.112141	-7.81921	5.31566e-15	2.17061e-13
Bmin.gene863.mRNA1	663.306	1.02727	0.131416	7.81695	5.41181e-15	2.20687e-13
Bmin.gene2083.mRNA1	15595.6	-0.670594	0.085791	-7.8166	5.42684e-15	2.21e-13
Bmin.gene7664.mRNA1	1226.11	-0.872373	0.111621	-7.81546	5.47607e-15	2.22704e-13
Bmin.gene10622.mRNA1	1575.24	-0.776688	0.0994003	-7.81373	5.55187e-15	2.25481e-13
Bmin.gene22978.mRNA1	895.081	0.799298	0.102303	7.81303	5.58285e-15	2.26433e-13
Bmin.gene563.mRNA1	1628.35	-0.822717	0.105354	-7.8091	5.75959e-15	2.33287e-13
Bmin.gene31173.mRNA1	342.602	-1.34893	0.172764	-7.80793	5.81342e-15	2.3515e-13
Bmin.gene12861.mRNA1	6695.11	-0.919279	0.117774	-7.80542	5.93014e-15	2.39549e-13
Bmin.gene29509.mRNA1	854.262	1.17038	0.149955	7.80484	5.95773e-15	2.4034e-13
Bmin.gene14030.mRNA1	922.336	0.997552	0.127858	7.80201	6.09301e-15	2.45468e-13
Bmin.gene4986.mRNA1	1015.71	-1.41269	0.181114	-7.80002	6.18953e-15	2.49023e-13
Bmin.gene12419.mRNA1	1089.31	0.876557	0.1124	7.79854	6.26261e-15	2.51626e-13
Bmin.gene984.mRNA1	1042.63	0.93104	0.119399	7.79769	6.30498e-15	2.52991e-13
Bmin.gene23083.mRNA1	1690.17	-1.03005	0.132123	-7.79612	6.38419e-15	2.55827e-13
Bmin.gene30280.mRNA1	2282.41	-0.694265	0.0890627	-7.79524	6.42886e-15	2.57274e-13
Bmin.gene30168.mRNA1	1051.15	-1.20187	0.154315	-7.78841	6.78571e-15	2.71194e-13
Bmin.gene628.mRNA1	1401.03	-1.15462	0.14829	-7.78623	6.90397e-15	2.75554e-13
Bmin.gene29692.mRNA1	594.061	-1.12982	0.145133	-7.78474	6.98549e-15	2.78438e-13
Bmin.gene20077.mRNA1	3624.39	1.10997	0.142613	7.78307	7.07865e-15	2.81777e-13
Bmin.gene3469.mRNA1	2025.1	0.79383	0.102012	7.78172	7.15423e-15	2.84409e-13
Bmin.gene930.mRNA1	7652.04	-0.704933	0.0905986	-7.78084	7.20468e-15	2.86036e-13
Bmin.gene20983.mRNA1	3376.5	-0.785446	0.100984	-7.77793	7.37188e-15	2.92288e-13
Bmin.gene9350.mRNA1	950.09	-0.771221	0.0991612	-7.77745	7.4003e-15	2.93029e-13
Bmin.gene4155.mRNA1	751.633	1.08811	0.140079	7.76781	7.98554e-15	3.15786e-13
Bmin.gene19270.mRNA1	928.175	1.23065	0.158443	7.76715	8.02737e-15	3.17023e-13
Bmin.gene22894.mRNA1	1982.54	-0.858167	0.110506	-7.76579	8.11378e-15	3.20015e-13
Bmin.gene5914.mRNA1	3320.85	0.612093	0.0788653	7.76125	8.40988e-15	3.31259e-13
Bmin.gene27383.mRNA1	1379.15	-0.962596	0.124029	-7.76104	8.42365e-15	3.31367e-13
Bmin.gene13890.mRNA1	276.366	2.01706	0.259952	7.75937	8.53528e-15	3.35319e-13
Bmin.gene20684.mRNA1	542.834	-1.13198	0.145918	-7.75767	8.65012e-15	3.39387e-13
Bmin.gene26829.mRNA1	2103.51	-0.910501	0.117402	-7.7554	8.80648e-15	3.45072e-13
Bmin.gene31387.mRNA1	4783.34	-1.22049	0.157429	-7.7526	9.00319e-15	3.5232e-13
Bmin.gene5307.mRNA1	3524.8	1.06265	0.13713	7.74926	9.24287e-15	3.61229e-13
Bmin.gene10424.mRNA1	6230.43	-1.76254	0.227569	-7.74506	9.55387e-15	3.72899e-13
Bmin.gene23424.mRNA1	184.739	-8.46821	1.09347	-7.74434	9.60768e-15	3.74512e-13
Bmin.gene22029.mRNA1	1672.93	-0.665308	0.0859111	-7.74415	9.62256e-15	3.74607e-13
Bmin.gene17190.mRNA1	1203.26	1.48314	0.191542	7.74319	9.69513e-15	3.76944e-13
Bmin.gene19830.mRNA1	2526.88	-1.35685	0.175267	-7.74162	9.816e-15	3.8115e-13
Bmin.gene1286.mRNA1	2476.5	-1.10373	0.14258	-7.74114	9.8528e-15	3.82085e-13
Bmin.gene19297.mRNA1	2261.29	-0.787974	0.101848	-7.73675	1.0199e-14	3.95001e-13
Bmin.gene25094.mRNA1	625.547	1.14321	0.147768	7.73648	1.02205e-14	3.95325e-13
Bmin.gene24781.mRNA1	6276.73	-0.584404	0.075559	-7.73441	1.03882e-14	4.01294e-13
Bmin.gene28305.mRNA1	1904.54	-1.69803	0.219666	-7.73007	1.07492e-14	4.14705e-13
Bmin.gene15271.mRNA1	1766.86	-0.725327	0.0940306	-7.71374	1.22183e-14	4.7078e-13
Bmin.gene16656.mRNA1	5174.46	0.833197	0.108062	7.71036	1.25467e-14	4.82816e-13
Bmin.gene11949.mRNA1	1990.07	-1.05189	0.136478	-7.70739	1.28421e-14	4.93552e-13
Bmin.gene27268.mRNA1	758.62	-1.14657	0.148939	-7.69823	1.37959e-14	5.29532e-13
Bmin.gene17847.mRNA1	964.797	-1.11737	0.14518	-7.69646	1.39884e-14	5.36234e-13
Bmin.gene9849.mRNA1	3041.57	-0.679691	0.0883533	-7.69287	1.4387e-14	5.50813e-13
Bmin.gene16549.mRNA1	194.431	-1.65594	0.21546	-7.68561	1.52264e-14	5.82208e-13
Bmin.gene17221.mRNA1	350.493	1.20367	0.156644	7.68408	1.54105e-14	5.88498e-13
Bmin.gene2627.mRNA1	949.185	1.25957	0.163953	7.6825	1.56012e-14	5.95025e-13
Bmin.gene28822.mRNA1	1289.85	0.845514	0.110088	7.68036	1.58642e-14	6.04288e-13
Bmin.gene22723.mRNA1	1567.85	-0.934583	0.121746	-7.6765	1.63489e-14	6.21962e-13
Bmin.gene10690.mRNA1	1006.3	-0.870177	0.11336	-7.67624	1.63831e-14	6.22475e-13
Bmin.gene23641.mRNA1	1548.03	1.66901	0.217531	7.6725	1.68671e-14	6.40057e-13
Bmin.gene24701.mRNA1	1932.24	-1.01458	0.132278	-7.67009	1.7188e-14	6.51408e-13
Bmin.gene27812.mRNA1	4983.8	-0.909583	0.118604	-7.66906	1.73257e-14	6.55803e-13
Bmin.gene20864.mRNA1	2388.23	-0.814188	0.106191	-7.66722	1.75764e-14	6.64454e-13
Bmin.gene15052.mRNA1	1824.86	1.13426	0.147962	7.66585	1.77644e-14	6.70718e-13
Bmin.gene10950.mRNA1	664.454	1.77427	0.231483	7.66478	1.79133e-14	6.75491e-13
Bmin.gene21970.mRNA1	1924.95	1.29079	0.168434	7.66347	1.80978e-14	6.81593e-13
Bmin.gene11307.mRNA1	892.477	1.20183	0.156879	7.66089	1.84643e-14	6.94524e-13
Bmin.gene31319.mRNA1	2025.94	-0.752816	0.0982726	-7.66049	1.85232e-14	6.95869e-13
Bmin.gene1962.mRNA1	1385.68	1.04009	0.135851	7.65609	1.91681e-14	7.192e-13
Bmin.gene21574.mRNA1	541.129	-0.90515	0.118238	-7.65531	1.92854e-14	7.22696e-13
Bmin.gene3163.mRNA1	2207.77	-0.926292	0.121041	-7.65268	1.96829e-14	7.36677e-13
Bmin.gene4903.mRNA1	6505.07	-0.774293	0.101203	-7.65088	1.99604e-14	7.46132e-13
Bmin.gene30096.mRNA1	320.964	1.30125	0.170107	7.64957	2.01658e-14	7.52873e-13
Bmin.gene30191.mRNA1	839.271	0.826424	0.108039	7.64929	2.02085e-14	7.53533e-13
Bmin.gene12963.mRNA1	419.199	-9.08171	1.18752	-7.64765	2.04683e-14	7.62273e-13
Bmin.gene13333.mRNA1	2158.81	-1.1963	0.156469	-7.64559	2.07988e-14	7.73623e-13
Bmin.gene13252.mRNA1	1680.6	0.99466	0.130111	7.64468	2.0947e-14	7.78174e-13
Bmin.gene15706.mRNA1	2103.6	-0.833541	0.109057	-7.64317	2.11935e-14	7.86356e-13
Bmin.gene23570.mRNA1	989.008	1.13431	0.14843	7.64204	2.13804e-14	7.92315e-13
Bmin.gene31041.mRNA1	795.524	-1.08226	0.141703	-7.63753	2.21422e-14	8.19534e-13
Bmin.gene24734.mRNA1	3378.14	-0.999287	0.130881	-7.63507	2.25703e-14	8.34352e-13
Bmin.gene26792.mRNA1	837.13	-1.07266	0.140532	-7.63283	2.29658e-14	8.4793e-13
Bmin.gene17501.mRNA1	656.643	1.04142	0.136459	7.6317	2.31674e-14	8.54283e-13
Bmin.gene395.mRNA1	732.93	-1.81146	0.237364	-7.63155	2.31948e-14	8.54283e-13
Bmin.gene25190.mRNA1	2182.53	1.0542	0.138242	7.62574	2.4264e-14	8.92571e-13
Bmin.gene8167.mRNA1	3119.37	-0.747388	0.098035	-7.62368	2.46535e-14	9.05791e-13
Bmin.gene6777.mRNA1	3306.95	-0.903396	0.118595	-7.61747	2.58702e-14	9.49333e-13
Bmin.gene30851.mRNA1	568.291	1.28681	0.168992	7.61461	2.64492e-14	9.69395e-13
Bmin.gene26650.mRNA1	1728.88	0.879818	0.115551	7.61409	2.65562e-14	9.72132e-13
Bmin.gene21565.mRNA1	2672.88	-0.834095	0.109577	-7.61193	2.7003e-14	9.87283e-13
Bmin.gene7094.mRNA1	1795.68	-1.57132	0.206458	-7.61086	2.72284e-14	9.94316e-13
Bmin.gene11843.mRNA1	1630.61	-0.676952	0.0889854	-7.60745	2.79555e-14	1.01963e-12
Bmin.gene774.mRNA1	447.327	1.09259	0.143687	7.604	2.87123e-14	1.04596e-12
Bmin.gene24970.mRNA1	3280.45	-0.920987	0.121152	-7.6019	2.91806e-14	1.06174e-12
Bmin.gene283.mRNA1	832.823	1.05974	0.139487	7.59743	3.02065e-14	1.09641e-12
Bmin.gene7285.mRNA1	1142.35	0.848894	0.111733	7.59749	3.01931e-14	1.09641e-12
Bmin.gene28006.mRNA1	7167.25	0.772273	0.101662	7.59648	3.04292e-14	1.10183e-12
Bmin.gene7845.mRNA1	1158.63	-0.976332	0.128523	-7.59658	3.04069e-14	1.10183e-12
Bmin.gene14952.mRNA1	1252.05	1.00778	0.132668	7.59621	3.04928e-14	1.10281e-12
Bmin.gene22425.mRNA1	554.298	-1.33925	0.176379	-7.59303	3.12505e-14	1.12885e-12
Bmin.gene1023.mRNA1	4492.95	0.910568	0.119967	7.59018	3.19464e-14	1.1526e-12
Bmin.gene3196.mRNA1	570.226	1.29139	0.170196	7.58768	3.25689e-14	1.17365e-12
Bmin.gene7771.mRNA1	1760.06	-0.74285	0.0979405	-7.5847	3.33248e-14	1.19945e-12
Bmin.gene20212.mRNA1	3920.06	-0.660602	0.0870988	-7.58451	3.33736e-14	1.19977e-12
Bmin.gene24968.mRNA1	2275.84	0.770153	0.101549	7.58404	3.34961e-14	1.20274e-12
Bmin.gene13404.mRNA1	1558.6	0.925109	0.122058	7.57926	3.47533e-14	1.24639e-12
Bmin.gene23499.mRNA1	1794.41	-0.914398	0.120771	-7.57135	3.69355e-14	1.32307e-12
Bmin.gene3682.mRNA1	345.97	1.8913	0.249839	7.57009	3.72976e-14	1.33445e-12
Bmin.gene12414.mRNA1	1898.12	-0.856947	0.113213	-7.56937	3.75046e-14	1.34027e-12
Bmin.gene28977.mRNA1	3569.15	-0.650367	0.0859462	-7.56714	3.81536e-14	1.36184e-12
Bmin.gene19131.mRNA1	5119.66	-0.760163	0.100521	-7.56226	3.96124e-14	1.41223e-12
Bmin.gene18388.mRNA1	1495.66	0.862314	0.114056	7.56046	4.01653e-14	1.43025e-12
Bmin.gene7708.mRNA1	1563.19	0.784186	0.103739	7.55922	4.05485e-14	1.44218e-12
Bmin.gene8712.mRNA1	9791.04	-0.701764	0.0928773	-7.55581	4.16246e-14	1.47871e-12
Bmin.gene13598.mRNA1	8764.5	-2.74957	0.363965	-7.5545	4.20466e-14	1.49193e-12
Bmin.gene27732.mRNA1	2257.47	0.812277	0.107538	7.55339	4.24061e-14	1.50292e-12
Bmin.gene27077.mRNA1	509.553	-1.07572	0.142426	-7.55286	4.25813e-14	1.50735e-12
Bmin.gene26757.mRNA1	4992.99	-0.779447	0.103203	-7.55255	4.26822e-14	1.50914e-12
Bmin.gene23183.mRNA1	2823.72	0.865684	0.114636	7.55161	4.299e-14	1.51824e-12
Bmin.gene11952.mRNA1	1385.26	0.948631	0.125739	7.54446	4.54154e-14	1.60201e-12
Bmin.gene13276.mRNA1	1880.35	0.909939	0.120619	7.54393	4.56016e-14	1.60669e-12
Bmin.gene7346.mRNA1	284.591	1.64382	0.217904	7.54377	4.56582e-14	1.60681e-12
Bmin.gene23930.mRNA1	1627.09	1.06117	0.140733	7.54028	4.68952e-14	1.64841e-12
Bmin.gene16137.mRNA1	1825.28	-1.30753	0.173439	-7.53885	4.7412e-14	1.66463e-12
Bmin.gene7512.mRNA1	15592.1	-0.924065	0.122577	-7.53865	4.7485e-14	1.66524e-12
Bmin.gene5969.mRNA1	301.045	-1.65117	0.219088	-7.53656	4.82522e-14	1.69018e-12
Bmin.gene28021.mRNA1	622.814	1.13321	0.150416	7.53382	4.92756e-14	1.72402e-12
Bmin.gene3493.mRNA1	925.278	0.945674	0.125573	7.53085	5.04104e-14	1.76167e-12
Bmin.gene22023.mRNA1	1441.5	0.980978	0.130314	7.52779	5.16067e-14	1.80138e-12
Bmin.gene28396.mRNA1	622.769	1.52905	0.203219	7.52416	5.30605e-14	1.84998e-12
Bmin.gene23274.mRNA1	431.542	1.83186	0.243476	7.5238	5.32074e-14	1.85295e-12
Bmin.gene14752.mRNA1	77.3649	5.25772	0.698884	7.52303	5.35216e-14	1.86173e-12
Bmin.gene5255.mRNA1	689.971	1.46299	0.194479	7.52263	5.36832e-14	1.8652e-12
Bmin.gene7122.mRNA1	206.623	-3.18991	0.424092	-7.52174	5.40525e-14	1.87586e-12
Bmin.gene27921.mRNA1	453.58	0.999125	0.132849	7.52076	5.44567e-14	1.88771e-12
Bmin.gene17537.mRNA1	2284.92	0.806356	0.107223	7.52039	5.4614e-14	1.89098e-12
Bmin.gene30117.mRNA1	171.699	-2.53642	0.337359	-7.51845	5.54307e-14	1.91705e-12
Bmin.gene28892.mRNA1	1706.35	-0.97457	0.12967	-7.51576	5.65821e-14	1.95462e-12
Bmin.gene2273.mRNA1	852.583	0.91333	0.121591	7.51152	5.84443e-14	2.01663e-12
Bmin.gene18492.mRNA1	638.435	-1.09471	0.14587	-7.50467	6.1584e-14	2.12253e-12
Bmin.gene20534.mRNA1	2004.97	-1.69786	0.226319	-7.50208	6.28108e-14	2.16233e-12
Bmin.gene23661.mRNA1	1095.92	-0.8287	0.11055	-7.49618	6.57034e-14	2.25932e-12
Bmin.gene28811.mRNA1	1354.22	1.01401	0.135363	7.49106	6.83185e-14	2.34656e-12
Bmin.gene20597.mRNA1	1528.1	0.684232	0.0913535	7.48994	6.89076e-14	2.3641e-12
Bmin.gene11248.mRNA1	4054.13	-0.692614	0.0924844	-7.48898	6.94131e-14	2.37872e-12
Bmin.gene12659.mRNA1	3555.17	-0.749206	0.100076	-7.48639	7.07918e-14	2.42321e-12
Bmin.gene25594.mRNA1	608.013	-1.86138	0.248708	-7.48419	7.19916e-14	2.46147e-12
Bmin.gene7209.mRNA1	1520.71	-0.765508	0.102307	-7.48243	7.29598e-14	2.49174e-12
Bmin.gene5349.mRNA1	668.667	1.01627	0.135836	7.48154	7.34589e-14	2.50594e-12
Bmin.gene11137.mRNA1	1913.17	-0.759795	0.101564	-7.48098	7.37698e-14	2.51369e-12
Bmin.gene23622.mRNA1	374.913	2.00197	0.267748	7.47708	7.599e-14	2.58641e-12
Bmin.gene17125.mRNA1	1758.03	0.810697	0.108429	7.47677	7.61735e-14	2.58794e-12
Bmin.gene28962.mRNA1	2497.46	0.708436	0.0947524	7.47671	7.62071e-14	2.58794e-12
Bmin.gene14265.mRNA1	2956.48	-0.66216	0.0885836	-7.47497	7.72213e-14	2.61942e-12
Bmin.gene20086.mRNA1	6991.45	-0.556196	0.0744419	-7.47155	7.92552e-14	2.68538e-12
Bmin.gene24420.mRNA1	283.716	-2.71773	0.363823	-7.46991	8.02487e-14	2.71599e-12
Bmin.gene19780.mRNA1	1218.59	1.21216	0.162301	7.46856	8.10746e-14	2.74085e-12
Bmin.gene9838.mRNA1	1334.91	1.00167	0.134218	7.46301	8.4566e-14	2.85567e-12
Bmin.gene23363.mRNA1	1798.93	-0.779287	0.104471	-7.45935	8.69479e-14	2.93281e-12
Bmin.gene11345.mRNA1	1181.94	0.830109	0.111298	7.45846	8.75389e-14	2.94943e-12
Bmin.gene8587.mRNA1	2043.58	-1.04169	0.139705	-7.45638	8.89315e-14	2.993e-12
Bmin.gene30220.mRNA1	449.582	1.52114	0.204053	7.45463	9.01205e-14	3.02962e-12
Bmin.gene7701.mRNA1	1952.83	0.797589	0.107003	7.45392	9.06103e-14	3.04268e-12
Bmin.gene19295.mRNA1	981.147	1.2606	0.169142	7.45294	9.12852e-14	3.06193e-12
Bmin.gene26767.mRNA1	1596.88	0.747094	0.100297	7.44883	9.4172e-14	3.15523e-12
Bmin.gene14812.mRNA1	1228.59	0.975394	0.13095	7.4486	9.43346e-14	3.15716e-12
Bmin.gene12900.mRNA1	3669.23	0.728662	0.0978613	7.44586	9.63137e-14	3.21623e-12
Bmin.gene31954.mRNA1	182.387	-1.36031	0.182691	-7.44598	9.62299e-14	3.21623e-12
Bmin.gene8156.mRNA1	862.06	-0.776628	0.104372	-7.44096	9.99599e-14	3.33429e-12
Bmin.gene19789.mRNA1	1290.24	0.940669	0.126426	7.44049	1.00309e-13	3.34223e-12
Bmin.gene14797.mRNA1	3047.15	-0.817275	0.109889	-7.4373	1.02762e-13	3.42017e-12
Bmin.gene25532.mRNA1	2838.09	0.650287	0.0874819	7.43339	1.05848e-13	3.51896e-12
Bmin.gene799.mRNA1	1561.67	0.647368	0.0871685	7.42662	1.11407e-13	3.69971e-12
Bmin.gene21165.mRNA1	6953.15	0.77936	0.104989	7.42328	1.14257e-13	3.79015e-12
Bmin.gene4.mRNA1	996.192	-1.64585	0.221724	-7.42296	1.14527e-13	3.79493e-12
Bmin.gene5217.mRNA1	776.211	1.25102	0.16858	7.42094	1.16291e-13	3.84914e-12
Bmin.gene9370.mRNA1	833.788	-0.922501	0.124348	-7.41868	1.18296e-13	3.91118e-12
Bmin.gene1765.mRNA1	1434.63	-0.684944	0.0923749	-7.41482	1.21788e-13	4.02222e-12
Bmin.gene17943.mRNA1	3519.8	1.41054	0.190358	7.40993	1.26364e-13	4.16875e-12
Bmin.gene28281.mRNA1	2941.55	-0.789916	0.106614	-7.4091	1.27161e-13	4.19046e-12
Bmin.gene14182.mRNA1	4944.59	0.984542	0.132933	7.40632	1.29855e-13	4.27017e-12
Bmin.gene18031.mRNA1	968.234	0.944363	0.127508	7.40631	1.29864e-13	4.27017e-12
Bmin.gene10324.mRNA1	367.435	1.8652	0.251863	7.40562	1.30542e-13	4.28778e-12
Bmin.gene17767.mRNA1	2944.56	-0.711799	0.0961839	-7.4004	1.3578e-13	4.45495e-12
Bmin.gene15984.mRNA1	1982.19	-0.730216	0.0986746	-7.40024	1.35936e-13	4.45522e-12
Bmin.gene1717.mRNA1	516.916	1.0044	0.135738	7.39953	1.36663e-13	4.47416e-12
Bmin.gene10174.mRNA1	1053.36	-1.7387	0.235084	-7.39608	1.40265e-13	4.58708e-12
Bmin.gene19758.mRNA1	306.888	-2.74801	0.371566	-7.39573	1.4063e-13	4.59403e-12
Bmin.gene9315.mRNA1	666.005	-0.833731	0.112751	-7.39445	1.41999e-13	4.6337e-12
Bmin.gene5182.mRNA1	2370.01	-1.04018	0.14069	-7.39341	1.4311e-13	4.66489e-12
Bmin.gene12260.mRNA1	5833.32	-0.591854	0.0800777	-7.391	1.45725e-13	4.74498e-12
Bmin.gene5502.mRNA1	1218.95	0.896537	0.121335	7.38896	1.47987e-13	4.81343e-12
Bmin.gene31832.mRNA1	2540.02	-0.864226	0.116981	-7.38777	1.49317e-13	4.85142e-12
Bmin.gene12380.mRNA1	382.904	1.10557	0.149682	7.38614	1.51149e-13	4.90564e-12
Bmin.gene9353.mRNA1	825.906	1.28108	0.17346	7.38543	1.51964e-13	4.92678e-12
Bmin.gene29069.mRNA1	727.42	0.961742	0.130259	7.38332	1.54385e-13	4.9906e-12
Bmin.gene32236.mRNA1	3952.1	-1.00589	0.136235	-7.38347	1.54219e-13	4.9906e-12
Bmin.gene6769.mRNA1	2344.76	0.615733	0.0833956	7.38329	1.54431e-13	4.9906e-12
Bmin.gene22265.mRNA1	1080.61	-1.22008	0.165356	-7.3785	1.60077e-13	5.16753e-12
Bmin.gene19077.mRNA1	1782.63	0.688633	0.0933362	7.37798	1.60707e-13	5.18229e-12
Bmin.gene15138.mRNA1	1661.59	0.959736	0.13009	7.3775	1.61293e-13	5.19561e-12
Bmin.gene22877.mRNA1	1252.71	-1.55059	0.210186	-7.37721	1.61636e-13	5.20109e-12
Bmin.gene7572.mRNA1	1576.64	-1.37639	0.186659	-7.37383	1.658e-13	5.32938e-12
Bmin.gene31761.mRNA1	578.501	-0.833654	0.11307	-7.37288	1.66986e-13	5.36176e-12
Bmin.gene15495.mRNA1	1940.93	-0.739862	0.100374	-7.37106	1.69278e-13	5.4272e-12
Bmin.gene22996.mRNA1	3041.34	0.799349	0.108446	7.37097	1.69386e-13	5.4272e-12
Bmin.gene25561.mRNA1	1078.99	1.24823	0.169369	7.36992	1.70735e-13	5.4646e-12
Bmin.gene22674.mRNA1	974.329	0.864243	0.117326	7.36618	1.75584e-13	5.61383e-12
Bmin.gene17218.mRNA1	2690.64	-0.808926	0.109834	-7.365	1.77142e-13	5.65762e-12
Bmin.gene26189.mRNA1	1375.19	1.12167	0.152321	7.36388	1.78646e-13	5.69962e-12
Bmin.gene7839.mRNA1	3085.38	-0.709479	0.0963505	-7.36352	1.79126e-13	5.70886e-12
Bmin.gene24685.mRNA1	496.477	1.43007	0.194352	7.35812	1.86512e-13	5.93796e-12
Bmin.gene3924.mRNA1	1212.28	-0.816007	0.111046	-7.34834	2.00685e-13	6.38242e-12
Bmin.gene12698.mRNA1	1767.43	0.900138	0.122557	7.34464	2.06317e-13	6.55459e-12
Bmin.gene20596.mRNA1	1453.27	1.16852	0.159177	7.34104	2.11939e-13	6.72609e-12
Bmin.gene22749.mRNA1	1804.91	1.02233	0.139318	7.33815	2.16569e-13	6.86579e-12
Bmin.gene4413.mRNA1	5154.01	1.10843	0.151076	7.33689	2.18608e-13	6.92313e-12
Bmin.gene27317.mRNA1	445.057	-1.36311	0.185899	-7.33254	2.25827e-13	7.1442e-12
Bmin.gene19484.mRNA1	5529.5	0.660605	0.0901447	7.32827	2.33141e-13	7.36784e-12
Bmin.gene22854.mRNA1	2902.88	0.942204	0.128664	7.32301	2.42475e-13	7.65479e-12
Bmin.gene20875.mRNA1	2746.32	0.620889	0.0848037	7.32148	2.45249e-13	7.73375e-12
Bmin.gene7814.mRNA1	1191.25	-0.980352	0.133903	-7.32135	2.45491e-13	7.73375e-12
Bmin.gene30679.mRNA1	865.488	-1.50104	0.205081	-7.31928	2.4931e-13	7.84582e-12
Bmin.gene6319.mRNA1	937.949	0.979733	0.133985	7.31225	2.62705e-13	8.25872e-12
Bmin.gene25175.mRNA1	10894.8	-0.870148	0.11902	-7.31096	2.65241e-13	8.32973e-12
Bmin.gene6408.mRNA1	1553.86	1.91522	0.26198	7.31056	2.66038e-13	8.34605e-12
Bmin.gene17552.mRNA1	1767.17	-0.74179	0.10148	-7.30972	2.67693e-13	8.38921e-12
Bmin.gene22829.mRNA1	679.006	0.787387	0.107807	7.30364	2.80089e-13	8.76854e-12
Bmin.gene20014.mRNA1	11820	-0.629869	0.0862822	-7.3001	2.87558e-13	8.993e-12
Bmin.gene32724.mRNA1	299.742	-1.12908	0.15471	-7.29808	2.91913e-13	9.1197e-12
Bmin.gene22672.mRNA1	1459.49	1.10712	0.151747	7.29582	2.96838e-13	9.26395e-12
Bmin.gene16731.mRNA1	2402.62	0.781341	0.10725	7.28526	3.21054e-13	1.00093e-11
Bmin.gene999.mRNA1	6045.83	-0.625499	0.0858657	-7.28462	3.22584e-13	1.00466e-11
Bmin.gene1930.mRNA1	1410.88	0.796917	0.109405	7.28411	3.23804e-13	1.00741e-11
Bmin.gene25780.mRNA1	890.72	0.885248	0.121559	7.28247	3.27761e-13	1.01867e-11
Bmin.gene30676.mRNA1	1243.51	0.928947	0.127785	7.2696	3.60546e-13	1.11941e-11
Bmin.gene20124.mRNA1	1885.1	0.961013	0.132214	7.26861	3.63199e-13	1.12648e-11
Bmin.gene16399.mRNA1	1906.95	0.816426	0.112355	7.26651	3.68893e-13	1.14296e-11
Bmin.gene10489.mRNA1	2333.16	-0.795595	0.1095	-7.26572	3.71045e-13	1.14844e-11
Bmin.gene1574.mRNA1	2950.87	-0.881932	0.121392	-7.26517	3.72573e-13	1.15199e-11
Bmin.gene24011.mRNA1	1706.68	-0.682978	0.0940774	-7.25975	3.87819e-13	1.19789e-11
Bmin.gene22460.mRNA1	1805.28	0.66959	0.0922508	7.25837	3.91796e-13	1.20894e-11
Bmin.gene6570.mRNA1	13158.5	-0.615582	0.0848175	-7.25773	3.93648e-13	1.21341e-11
Bmin.gene5212.mRNA1	424.601	1.44227	0.19877	7.25596	3.98812e-13	1.22806e-11
Bmin.gene6132.mRNA1	409.121	-1.3291	0.18319	-7.25531	4.00754e-13	1.23278e-11
Bmin.gene5102.mRNA1	1012.62	0.829006	0.114281	7.25409	4.04357e-13	1.24259e-11
Bmin.gene13671.mRNA1	1018.06	-0.846064	0.116693	-7.25033	4.15758e-13	1.27632e-11
Bmin.gene24472.mRNA1	2662.03	0.76172	0.105108	7.24701	4.26069e-13	1.30664e-11
Bmin.gene10342.mRNA1	310.748	1.95324	0.269581	7.24548	4.30898e-13	1.31876e-11
Bmin.gene21066.mRNA1	921.202	0.85091	0.117439	7.24557	4.30616e-13	1.31876e-11
Bmin.gene25549.mRNA1	2659.59	1.00701	0.138993	7.24502	4.32378e-13	1.32194e-11
Bmin.gene31403.mRNA1	442.31	1.01466	0.140117	7.24151	4.4372e-13	1.35524e-11
Bmin.gene20988.mRNA1	1145.59	0.799438	0.110493	7.23518	4.64912e-13	1.41853e-11
Bmin.gene26446.mRNA1	7135.18	0.671063	0.0927604	7.23436	4.67713e-13	1.42442e-11
Bmin.gene9149.mRNA1	4293.38	0.856142	0.118344	7.23434	4.67793e-13	1.42442e-11
Bmin.gene22153.mRNA1	3474.82	1.60431	0.221907	7.22964	4.84261e-13	1.47308e-11
Bmin.gene1337.mRNA1	2513.22	-1.11447	0.154228	-7.22614	4.96908e-13	1.51002e-11
Bmin.gene18014.mRNA1	118.098	-1.99318	0.275928	-7.22357	5.06397e-13	1.5373e-11
Bmin.gene29707.mRNA1	1088.18	0.906666	0.125526	7.22296	5.08679e-13	1.54267e-11
Bmin.gene28508.mRNA1	1399.99	0.641288	0.0887865	7.22282	5.09222e-13	1.54276e-11
Bmin.gene27466.mRNA1	13799.1	-0.457311	0.0633237	-7.22179	5.13073e-13	1.55286e-11
Bmin.gene14696.mRNA1	1913.45	0.887819	0.122986	7.21888	5.24159e-13	1.58482e-11
Bmin.gene9898.mRNA1	2523.09	-0.840963	0.11654	-7.2161	5.35004e-13	1.61598e-11
Bmin.gene15437.mRNA1	4314.63	-0.762785	0.105721	-7.2151	5.38945e-13	1.62625e-11
Bmin.gene2197.mRNA1	1170.36	0.755353	0.104705	7.21409	5.42958e-13	1.63672e-11
Bmin.gene4032.mRNA1	304.662	1.23362	0.171069	7.21123	5.54493e-13	1.66981e-11
Bmin.gene21253.mRNA1	2226.04	-0.977712	0.135601	-7.21022	5.5863e-13	1.68059e-11
Bmin.gene19723.mRNA1	2654.23	1.076	0.149256	7.20908	5.63294e-13	1.69292e-11
Bmin.gene3315.mRNA1	339.179	-1.09954	0.152565	-7.20706	5.71728e-13	1.71656e-11
Bmin.gene22289.mRNA1	520.56	1.05331	0.146167	7.20622	5.75254e-13	1.72542e-11
Bmin.gene14118.mRNA1	1179.15	0.643374	0.0892844	7.2059	5.76621e-13	1.72779e-11
Bmin.gene6433.mRNA1	4017.58	-0.978474	0.135791	-7.20576	5.77216e-13	1.72785e-11
Bmin.gene5847.mRNA1	444.341	1.17594	0.1632	7.20549	5.78337e-13	1.72949e-11
Bmin.gene10569.mRNA1	8231.46	0.78348	0.108772	7.20295	5.89245e-13	1.76035e-11
Bmin.gene29954.mRNA1	1112.88	-1.38104	0.191783	-7.20108	5.97356e-13	1.78281e-11
Bmin.gene2857.mRNA1	4276.32	-0.660771	0.0917739	-7.2	6.02142e-13	1.79532e-11
Bmin.gene20626.mRNA1	3219.66	-1.00069	0.139011	-7.19865	6.08099e-13	1.81128e-11
Bmin.gene28726.mRNA1	2804.97	-0.884679	0.12292	-7.1972	6.14595e-13	1.82882e-11
Bmin.gene5782.mRNA1	1019.17	0.982395	0.136544	7.19474	6.25815e-13	1.86036e-11
Bmin.gene9491.mRNA1	1080.03	1.37645	0.191372	7.19257	6.35845e-13	1.88831e-11
Bmin.gene31164.mRNA1	7520.18	-0.579871	0.0806243	-7.19226	6.37258e-13	1.89064e-11
Bmin.gene10136.mRNA1	774.25	0.913681	0.127051	7.19142	6.41189e-13	1.90042e-11
Bmin.gene14002.mRNA1	1217.33	-0.808983	0.112523	-7.18951	6.50242e-13	1.92536e-11
Bmin.gene19621.mRNA1	1875.57	0.99603	0.138557	7.18858	6.54692e-13	1.93663e-11
Bmin.gene832.mRNA1	2353.21	-0.644287	0.0896585	-7.18601	6.67122e-13	1.97145e-11
Bmin.gene11467.mRNA1	7437.85	-0.765849	0.106583	-7.18545	6.69844e-13	1.97755e-11
Bmin.gene10602.mRNA1	1705.38	-0.921019	0.128219	-7.18317	6.81146e-13	2.00677e-11
Bmin.gene13068.mRNA1	1258.36	0.999959	0.139207	7.18324	6.80787e-13	2.00677e-11
Bmin.gene21676.mRNA1	3287.37	-0.811185	0.11293	-7.18305	6.81743e-13	2.00677e-11
Bmin.gene6906.mRNA1	670.155	0.929177	0.129413	7.17995	6.97369e-13	2.04875e-11
Bmin.gene8119.mRNA1	1143.47	0.733426	0.102148	7.18002	6.97029e-13	2.04875e-11
Bmin.gene26393.mRNA1	4691.26	-0.469508	0.0654116	-7.17774	7.08723e-13	2.08008e-11
Bmin.gene10764.mRNA1	3825.41	0.89385	0.124546	7.17688	7.13208e-13	2.0912e-11
Bmin.gene5276.mRNA1	1251.9	-0.867835	0.120925	-7.17664	7.14455e-13	2.09281e-11
Bmin.gene2688.mRNA1	3206.24	0.746007	0.103953	7.1764	7.15684e-13	2.09437e-11
Bmin.gene22017.mRNA1	1627.1	-0.813725	0.113394	-7.17607	7.17456e-13	2.09751e-11
Bmin.gene13582.mRNA1	803.057	1.88376	0.262538	7.17517	7.22196e-13	2.10932e-11
Bmin.gene17087.mRNA1	1797.55	0.874103	0.121834	7.17452	7.25602e-13	2.11721e-11
Bmin.gene19887.mRNA1	1802.01	1.71778	0.23944	7.17414	7.27632e-13	2.12107e-11
Bmin.gene29798.mRNA1	444.952	1.2878	0.179534	7.17297	7.33858e-13	2.13715e-11
Bmin.gene27739.mRNA1	801.279	0.913351	0.127337	7.17273	7.35146e-13	2.13883e-11
Bmin.gene14716.mRNA1	332.901	1.71762	0.239477	7.17237	7.37089e-13	2.1424e-11
Bmin.gene23782.mRNA1	662.136	-0.918522	0.128084	-7.17127	7.43055e-13	2.15766e-11
Bmin.gene17961.mRNA1	649.483	1.08157	0.150831	7.17074	7.45911e-13	2.16386e-11
Bmin.gene8608.mRNA1	896.255	-0.777621	0.108452	-7.17016	7.49074e-13	2.17094e-11
Bmin.gene7984.mRNA1	1292.83	0.765418	0.106768	7.16898	7.55569e-13	2.18766e-11
Bmin.gene4590.mRNA1	10729.4	-0.776223	0.108279	-7.16872	7.57016e-13	2.18974e-11
Bmin.gene25302.mRNA1	3202.5	-0.732059	0.102147	-7.16674	7.68045e-13	2.2195e-11
Bmin.gene24190.mRNA1	1070.8	-0.956736	0.133535	-7.16469	7.79625e-13	2.2508e-11
Bmin.gene1918.mRNA1	1945.15	0.769099	0.107364	7.16347	7.86594e-13	2.26874e-11
Bmin.gene23806.mRNA1	1546.19	1.41558	0.197683	7.16087	8.01649e-13	2.30995e-11
Bmin.gene24754.mRNA1	186.184	2.33406	0.325983	7.16005	8.06468e-13	2.32037e-11
Bmin.gene28939.mRNA1	139.162	-2.10504	0.294	-7.15999	8.0681e-13	2.32037e-11
Bmin.gene13417.mRNA1	1892.2	1.00321	0.140155	7.15782	8.19693e-13	2.35292e-11
Bmin.gene17887.mRNA1	1719.77	1.57903	0.220599	7.15793	8.19056e-13	2.35292e-11
Bmin.gene26331.mRNA1	171.377	-2.25265	0.31485	-7.15468	8.38668e-13	2.40509e-11
Bmin.gene14204.mRNA1	1968.89	-0.740582	0.103516	-7.15425	8.41343e-13	2.41046e-11
Bmin.gene24706.mRNA1	3050.24	-0.758003	0.105982	-7.15215	8.54281e-13	2.4452e-11
Bmin.gene2590.mRNA1	639.117	0.93599	0.130889	7.151	8.61457e-13	2.46339e-11
Bmin.gene31114.mRNA1	589.175	-1.18037	0.165183	-7.14583	8.94548e-13	2.55558e-11
Bmin.gene16.mRNA1	1603.83	0.885274	0.123901	7.14503	8.99735e-13	2.56796e-11
Bmin.gene25435.mRNA1	3095.13	-0.768106	0.107531	-7.14312	9.12357e-13	2.59905e-11
Bmin.gene26152.mRNA1	638.986	1.48824	0.208342	7.14322	9.11677e-13	2.59905e-11
Bmin.gene20787.mRNA1	950.781	-1.01572	0.142224	-7.14173	9.21624e-13	2.62296e-11
Bmin.gene15651.mRNA1	2846.14	-0.836778	0.11723	-7.13793	9.47483e-13	2.69401e-11
Bmin.gene9843.mRNA1	1578.25	0.997303	0.139729	7.13743	9.50907e-13	2.70119e-11
Bmin.gene12338.mRNA1	70.6399	-2.29638	0.321864	-7.13463	9.70479e-13	2.75418e-11
Bmin.gene20407.mRNA1	628.182	1.63606	0.229341	7.13375	9.7672e-13	2.76928e-11
Bmin.gene11236.mRNA1	4305.96	-0.606193	0.0850212	-7.1299	1.00441e-12	2.8451e-11
Bmin.gene24078.mRNA1	6560.97	-1.27659	0.179079	-7.12868	1.01337e-12	2.86778e-11
Bmin.gene18516.mRNA1	1901.95	-1.17898	0.165408	-7.12771	1.02051e-12	2.88527e-11
Bmin.gene14064.mRNA1	3738.78	0.844752	0.118543	7.1261	1.03254e-12	2.91653e-11
Bmin.gene25354.mRNA1	330.546	1.40771	0.197547	7.12593	1.03377e-12	2.91727e-11
Bmin.gene25278.mRNA1	868.367	1.19762	0.168174	7.12131	1.06904e-12	3.01397e-11
Bmin.gene7919.mRNA1	2945.61	-0.575199	0.0808052	-7.11834	1.09234e-12	3.07678e-11
Bmin.gene30684.mRNA1	106.928	2.38013	0.334674	7.11179	1.14549e-12	3.22345e-11
Bmin.gene5996.mRNA1	301.677	1.89193	0.266139	7.1088	1.17056e-12	3.29093e-11
Bmin.gene11631.mRNA1	3120.41	-0.773035	0.108747	-7.10858	1.1724e-12	3.29301e-11
Bmin.gene29207.mRNA1	336.234	-1.02818	0.144671	-7.10703	1.18567e-12	3.32719e-11
Bmin.gene20213.mRNA1	1006.12	-0.767315	0.107973	-7.10658	1.18958e-12	3.33503e-11
Bmin.gene5360.mRNA1	1099.46	0.970516	0.136613	7.10414	1.21072e-12	3.39113e-11
Bmin.gene24812.mRNA1	4195.31	-0.714737	0.100634	-7.10232	1.2268e-12	3.43298e-11
Bmin.gene24799.mRNA1	4066.59	0.74375	0.104731	7.10149	1.23417e-12	3.4504e-11
Bmin.gene21923.mRNA1	3820.9	-0.796844	0.112295	-7.096	1.2842e-12	3.58693e-11
Bmin.gene28157.mRNA1	1060.68	0.635566	0.0895726	7.09555	1.28843e-12	3.59539e-11
Bmin.gene2599.mRNA1	643.858	1.32651	0.187029	7.09255	1.31659e-12	3.67057e-11
Bmin.gene19939.mRNA1	1081.25	0.737577	0.104009	7.09147	1.32697e-12	3.69609e-11
Bmin.gene6416.mRNA1	1726.31	-1.2866	0.181433	-7.09131	1.32852e-12	3.69697e-11
Bmin.gene18901.mRNA1	639.547	1.06636	0.150414	7.08952	1.34583e-12	3.74167e-11
Bmin.gene11756.mRNA1	1486.7	1.05773	0.1492	7.08934	1.34752e-12	3.7429e-11
Bmin.gene18288.mRNA1	701.958	1.47634	0.208257	7.08906	1.3503e-12	3.74717e-11
Bmin.gene32132.mRNA1	1040.18	0.796992	0.112431	7.08874	1.35343e-12	3.75238e-11
Bmin.gene22747.mRNA1	2885.31	-0.630725	0.0889775	-7.08858	1.35492e-12	3.75307e-11
Bmin.gene6831.mRNA1	922.962	2.0159	0.284419	7.0878	1.3626e-12	3.77086e-11
Bmin.gene27905.mRNA1	2270.75	0.762204	0.107542	7.08748	1.36575e-12	3.77611e-11
Bmin.gene14907.mRNA1	5355.95	-0.648234	0.0914657	-7.08718	1.36873e-12	3.78086e-11
Bmin.gene1846.mRNA1	1132.89	0.824396	0.11635	7.08549	1.38558e-12	3.8239e-11
Bmin.gene22163.mRNA1	1359.68	1.09466	0.154504	7.08497	1.3907e-12	3.8345e-11
Bmin.gene23258.mRNA1	666.533	1.37064	0.193471	7.08449	1.39552e-12	3.84427e-11
Bmin.gene12443.mRNA1	1379.81	1.12382	0.158647	7.0838	1.40254e-12	3.86007e-11
Bmin.gene9783.mRNA1	1862.34	0.864575	0.12209	7.08146	1.42644e-12	3.92224e-11
Bmin.gene26463.mRNA1	670.882	1.27014	0.17947	7.07718	1.47118e-12	4.04157e-11
Bmin.gene17624.mRNA1	876.882	-4.13154	0.583802	-7.07695	1.47363e-12	4.04461e-11
Bmin.gene8287.mRNA1	1100.39	0.900474	0.127332	7.07183	1.52901e-12	4.19278e-11
Bmin.gene21357.mRNA1	5884.31	-0.516768	0.0730756	-7.07168	1.53064e-12	4.19343e-11
Bmin.gene13824.mRNA1	963.28	-1.07231	0.152032	-7.05318	1.7487e-12	4.78646e-11
Bmin.gene437.mRNA1	963.13	0.848729	0.120368	7.0511	1.77515e-12	4.85443e-11
Bmin.gene116.mRNA1	301.076	1.31352	0.186394	7.04701	1.82801e-12	4.99445e-11
Bmin.gene9137.mRNA1	1448.45	0.764652	0.10853	7.04551	1.84787e-12	5.04414e-11
Bmin.gene4560.mRNA1	1968.51	0.81413	0.115586	7.04352	1.8744e-12	5.11191e-11
Bmin.gene20811.mRNA1	1230.21	-0.672514	0.0955198	-7.04057	1.91461e-12	5.21684e-11
Bmin.gene15673.mRNA1	521.524	1.19183	0.169315	7.03913	1.93443e-12	5.26607e-11
Bmin.gene6403.mRNA1	6141.5	-0.825812	0.117329	-7.03844	1.94398e-12	5.28729e-11
Bmin.gene30667.mRNA1	96.5068	-5.64329	0.802839	-7.02917	2.07772e-12	5.64591e-11
Bmin.gene10547.mRNA1	547.018	-1.41239	0.200948	-7.02861	2.08607e-12	5.66347e-11
Bmin.gene22392.mRNA1	7638.1	-0.702633	0.0999786	-7.02783	2.09771e-12	5.68994e-11
Bmin.gene6941.mRNA1	692.874	0.943638	0.134346	7.02397	2.15658e-12	5.84436e-11
Bmin.gene10239.mRNA1	1255.43	-0.851406	0.121231	-7.02301	2.17145e-12	5.87406e-11
Bmin.gene32059.mRNA1	435.244	-1.03355	0.147166	-7.02301	2.17138e-12	5.87406e-11
Bmin.gene30361.mRNA1	2950.68	1.02234	0.145626	7.02029	2.21402e-12	5.98382e-11
Bmin.gene21149.mRNA1	1442.85	1.23598	0.176063	7.02011	2.21698e-12	5.98645e-11
Bmin.gene15520.mRNA1	1879.53	0.736079	0.104876	7.01855	2.24183e-12	6.0481e-11
Bmin.gene23593.mRNA1	2608.12	-0.740753	0.105545	-7.01835	2.24497e-12	6.05114e-11
Bmin.gene5470.mRNA1	1799.53	-0.624569	0.0890005	-7.01759	2.25722e-12	6.07873e-11
Bmin.gene5882.mRNA1	3070.48	-0.641692	0.0914511	-7.01678	2.27038e-12	6.1087e-11
Bmin.gene4790.mRNA1	560.476	0.943435	0.134515	7.01361	2.32239e-12	6.24303e-11
Bmin.gene27778.mRNA1	3783.37	-0.730065	0.104127	-7.0113	2.36108e-12	6.34137e-11
Bmin.gene30611.mRNA1	574.22	1.24519	0.17769	7.00768	2.42309e-12	6.50211e-11
Bmin.gene24196.mRNA1	719.527	-1.05335	0.15034	-7.00642	2.44491e-12	6.55481e-11
Bmin.gene5095.mRNA1	3409.59	0.63081	0.0900431	7.00564	2.45854e-12	6.58547e-11
Bmin.gene27928.mRNA1	2926.07	-1.03378	0.147587	-7.00455	2.47777e-12	6.63106e-11
Bmin.gene3860.mRNA1	705.526	0.760791	0.108621	7.00412	2.48541e-12	6.6456e-11
Bmin.gene23789.mRNA1	3811.85	0.737082	0.105279	7.0012	2.5377e-12	6.77939e-11
Bmin.gene10611.mRNA1	305.195	1.10538	0.157888	7.00103	2.54083e-12	6.78172e-11
Bmin.gene1365.mRNA1	1759.42	0.801954	0.114608	6.99734	2.60868e-12	6.95664e-11
Bmin.gene7259.mRNA1	2703.57	0.705474	0.100834	6.99642	2.62577e-12	6.99601e-11
Bmin.gene16788.mRNA1	1175.79	0.616462	0.0881165	6.99599	2.63391e-12	7.01149e-11
Bmin.gene684.mRNA1	1425.39	1.08737	0.15544	6.99547	2.64373e-12	7.03139e-11
Bmin.gene4028.mRNA1	3136.11	-0.606059	0.0866409	-6.99507	2.65133e-12	7.04537e-11
Bmin.gene2113.mRNA1	9185.88	0.796794	0.113914	6.99472	2.65797e-12	7.05677e-11
Bmin.gene26143.mRNA1	9526.13	-0.953324	0.136296	-6.99453	2.66149e-12	7.05987e-11
Bmin.gene3191.mRNA1	2815.9	-0.974306	0.139393	-6.98962	2.75634e-12	7.30504e-11
Bmin.gene18663.mRNA1	1812.29	0.856112	0.122492	6.98914	2.76571e-12	7.3234e-11
Bmin.gene21052.mRNA1	499.238	1.23275	0.176385	6.98895	2.76959e-12	7.32722e-11
Bmin.gene650.mRNA1	1379.9	-1.07608	0.153974	-6.98873	2.7738e-12	7.3319e-11
Bmin.gene12764.mRNA1	2160.54	0.851007	0.121781	6.98803	2.7878e-12	7.36244e-11
Bmin.gene23089.mRNA1	2937.67	-0.85328	0.122156	-6.98518	2.84492e-12	7.5067e-11
Bmin.gene6875.mRNA1	1547.78	0.604648	0.0865813	6.98359	2.87736e-12	7.58562e-11
Bmin.gene13610.mRNA1	1341.78	-0.8672	0.124207	-6.98187	2.91269e-12	7.67204e-11
Bmin.gene29385.mRNA1	6593.06	-1.17152	0.167817	-6.98096	2.93171e-12	7.71538e-11
Bmin.gene6096.mRNA1	415.356	1.34648	0.192892	6.98048	2.94178e-12	7.7351e-11
Bmin.gene19196.mRNA1	6611.11	-0.69271	0.0992728	-6.97784	2.99744e-12	7.8677e-11
Bmin.gene2038.mRNA1	6293.43	-0.564619	0.0809147	-6.97796	2.99506e-12	7.8677e-11
Bmin.gene15656.mRNA1	1168.94	-0.941659	0.134987	-6.97593	3.03855e-12	7.96863e-11
Bmin.gene23719.mRNA1	1914.16	-0.683806	0.0980395	-6.9748	3.06302e-12	8.01899e-11
Bmin.gene6595.mRNA1	1310.16	-0.704806	0.10105	-6.9748	3.06308e-12	8.01899e-11
Bmin.gene6249.mRNA1	543.877	0.855184	0.122739	6.96752	3.2257e-12	8.43736e-11
Bmin.gene8300.mRNA1	462.473	1.21198	0.174058	6.96308	3.32903e-12	8.70007e-11
Bmin.gene1496.mRNA1	2996.89	-0.627472	0.0901311	-6.96177	3.36033e-12	8.77422e-11
Bmin.gene16692.mRNA1	370.559	1.47661	0.212129	6.9609	3.38105e-12	8.82066e-11
Bmin.gene16142.mRNA1	4516.37	-0.643926	0.0925351	-6.95872	3.43388e-12	8.95072e-11
Bmin.gene7215.mRNA1	3457.98	0.666482	0.0957976	6.95719	3.47132e-12	9.04046e-11
Bmin.gene22816.mRNA1	865.147	-1.25875	0.180948	-6.95643	3.48995e-12	9.08111e-11
Bmin.gene23338.mRNA1	3376.19	0.785107	0.112881	6.95515	3.52195e-12	9.15646e-11
Bmin.gene5092.mRNA1	644.131	-0.965741	0.138867	-6.95444	3.53957e-12	9.19432e-11
Bmin.gene27199.mRNA1	1454.07	0.733383	0.105461	6.95409	3.54833e-12	9.20912e-11
Bmin.gene8071.mRNA1	1028.67	-0.927463	0.133392	-6.95293	3.57774e-12	9.27743e-11
Bmin.gene27373.mRNA1	1570.3	1.29328	0.186019	6.9524	3.59127e-12	9.30449e-11
Bmin.gene2774.mRNA1	4069.59	0.633855	0.0912056	6.94973	3.65981e-12	9.47388e-11
Bmin.gene15787.mRNA1	8981.65	-0.789578	0.113621	-6.94925	3.67239e-12	9.49828e-11
Bmin.gene16556.mRNA1	1490.78	0.913595	0.131471	6.94902	3.67841e-12	9.50568e-11
Bmin.gene28622.mRNA1	867.723	-1.00546	0.144698	-6.94871	3.68639e-12	9.51811e-11
Bmin.gene21258.mRNA1	3352.71	-0.852227	0.122715	-6.94476	3.79101e-12	9.77982e-11
Bmin.gene5911.mRNA1	645.516	0.922235	0.132807	6.94416	3.80713e-12	9.81299e-11
Bmin.gene19342.mRNA1	2537.45	0.750862	0.108155	6.94248	3.8528e-12	9.92219e-11
Bmin.gene23133.mRNA1	4070.46	-0.590663	0.0851071	-6.94023	3.91459e-12	1.00727e-10
Bmin.gene3633.mRNA1	219.492	2.11285	0.304449	6.93992	3.92315e-12	1.00861e-10
Bmin.gene23533.mRNA1	620.823	1.18014	0.170059	6.93962	3.93169e-12	1.00994e-10
Bmin.gene22875.mRNA1	2174.2	-0.736965	0.106211	-6.93867	3.95816e-12	1.01587e-10
Bmin.gene1549.mRNA1	749.655	-1.62251	0.233928	-6.93594	4.03538e-12	1.03392e-10
Bmin.gene17803.mRNA1	998.522	0.878147	0.126608	6.93598	4.0341e-12	1.03392e-10
Bmin.gene29972.mRNA1	928.135	-1.14882	0.16565	-6.93519	4.0569e-12	1.03855e-10
Bmin.gene4812.mRNA1	986.212	0.909102	0.131119	6.9334	4.10847e-12	1.05086e-10
Bmin.gene20668.mRNA1	1093.13	1.03215	0.148873	6.9331	4.11727e-12	1.05132e-10
Bmin.gene22515.mRNA1	1147.24	0.920506	0.132769	6.93312	4.11661e-12	1.05132e-10
Bmin.gene11487.mRNA1	2416.46	-0.827187	0.119326	-6.93217	4.14429e-12	1.05732e-10
Bmin.gene11867.mRNA1	877.033	0.786858	0.113522	6.93131	4.16953e-12	1.06286e-10
Bmin.gene12947.mRNA1	1082.87	1.0495	0.151421	6.931	4.1788e-12	1.06432e-10
Bmin.gene29935.mRNA1	591.979	1.17862	0.170057	6.93075	4.18614e-12	1.06529e-10
Bmin.gene3609.mRNA1	780.298	-1.34331	0.193903	-6.92774	4.2762e-12	1.08728e-10
Bmin.gene16845.mRNA1	1296.33	-1.13857	0.164371	-6.92684	4.3034e-12	1.09327e-10
Bmin.gene30035.mRNA1	955.788	-0.775345	0.111963	-6.92501	4.35954e-12	1.1066e-10
Bmin.gene25461.mRNA1	2199.48	-0.882881	0.127496	-6.9248	4.36604e-12	1.10732e-10
Bmin.gene1931.mRNA1	727.352	0.785997	0.113578	6.92036	4.50501e-12	1.1416e-10
Bmin.gene14193.mRNA1	3090.28	0.767771	0.110981	6.91805	4.57895e-12	1.15936e-10
Bmin.gene6217.mRNA1	573.232	1.40434	0.203018	6.91733	4.60249e-12	1.16434e-10
Bmin.gene9099.mRNA1	2010.58	0.86455	0.124989	6.91699	4.6134e-12	1.16611e-10
Bmin.gene21843.mRNA1	557.121	-1.09493	0.158446	-6.91046	4.8307e-12	1.22002e-10
Bmin.gene9935.mRNA1	2241.21	0.628415	0.0909671	6.90816	4.90992e-12	1.23898e-10
Bmin.gene2028.mRNA1	445.569	1.61609	0.233965	6.90741	4.9357e-12	1.24444e-10
Bmin.gene20196.mRNA1	871.306	0.99147	0.14355	6.90679	4.95742e-12	1.24887e-10
Bmin.gene30562.mRNA1	721.132	-0.819594	0.118669	-6.90653	4.96655e-12	1.25012e-10
Bmin.gene29536.mRNA1	920.203	0.769644	0.111475	6.90417	5.04985e-12	1.27003e-10
Bmin.gene3822.mRNA1	5738.86	0.59555	0.086285	6.90213	5.12286e-12	1.28731e-10
Bmin.gene4025.mRNA1	3569.66	-0.821464	0.119203	-6.89133	5.52712e-12	1.38774e-10
Bmin.gene25703.mRNA1	1771.74	0.575605	0.0835306	6.89095	5.54223e-12	1.39037e-10
Bmin.gene11554.mRNA1	3010.99	1.02308	0.148518	6.88861	5.63383e-12	1.41217e-10
Bmin.gene9954.mRNA1	1748.26	0.731423	0.106186	6.8881	5.6543e-12	1.41612e-10
Bmin.gene18865.mRNA1	1628.67	-1.29912	0.188629	-6.88717	5.69142e-12	1.42304e-10
Bmin.gene21385.mRNA1	2127.15	-2.3629	0.343083	-6.88726	5.68762e-12	1.42304e-10
Bmin.gene10155.mRNA1	2481.2	1.02221	0.148475	6.88474	5.78948e-12	1.44636e-10
Bmin.gene12381.mRNA1	1176.87	1.76367	0.256269	6.88208	5.89853e-12	1.47238e-10
Bmin.gene17614.mRNA1	1055.4	1.39423	0.202824	6.87409	6.23849e-12	1.55595e-10
Bmin.gene19873.mRNA1	2204.32	-0.553349	0.0805141	-6.8727	6.29989e-12	1.56996e-10
Bmin.gene21186.mRNA1	3656.03	0.73631	0.107161	6.87108	6.37192e-12	1.58528e-10
Bmin.gene4770.mRNA1	1477.76	-0.802377	0.116774	-6.87118	6.3675e-12	1.58528e-10
Bmin.gene3574.mRNA1	825.889	-0.812158	0.118219	-6.86997	6.4217e-12	1.59634e-10
Bmin.gene14504.mRNA1	1065.58	0.832905	0.12125	6.86931	6.45118e-12	1.60234e-10
Bmin.gene2869.mRNA1	1082.86	-0.818326	0.119186	-6.86596	6.60463e-12	1.63911e-10
Bmin.gene5709.mRNA1	4365.92	-0.584709	0.0851714	-6.86509	6.64493e-12	1.64775e-10
Bmin.gene14965.mRNA1	5708.24	0.717579	0.104533	6.86461	6.6672e-12	1.65191e-10
Bmin.gene3193.mRNA1	2233.11	-0.701787	0.102256	-6.86304	6.74117e-12	1.66886e-10
Bmin.gene13567.mRNA1	632.459	-1.00475	0.146404	-6.86283	6.75108e-12	1.66993e-10
Bmin.gene29903.mRNA1	1331.27	-0.630596	0.0918972	-6.86198	6.79139e-12	1.67715e-10
Bmin.gene3223.mRNA1	2004.2	1.28137	0.186734	6.86198	6.79127e-12	1.67715e-10
Bmin.gene28463.mRNA1	15064.6	-0.48419	0.0705779	-6.86036	6.86881e-12	1.69487e-10
Bmin.gene29213.mRNA1	1379.74	-0.882382	0.128657	-6.8584	6.96342e-12	1.71681e-10
Bmin.gene14116.mRNA1	2228.03	-0.737677	0.107667	-6.85149	7.30829e-12	1.80036e-10
Bmin.gene20551.mRNA1	869.661	0.86243	0.125881	6.85113	7.32684e-12	1.80345e-10
Bmin.gene14498.mRNA1	480.408	-0.983205	0.14352	-6.85067	7.35049e-12	1.80779e-10
Bmin.gene27713.mRNA1	307.515	1.1232	0.163972	6.84992	7.38922e-12	1.81583e-10
Bmin.gene28610.mRNA1	185.558	-2.30734	0.336859	-6.84958	7.40679e-12	1.81866e-10
Bmin.gene18960.mRNA1	426.047	0.966084	0.141055	6.849	7.43663e-12	1.82449e-10
Bmin.gene18466.mRNA1	293.204	1.1938	0.174331	6.8479	7.49442e-12	1.83568e-10
Bmin.gene4422.mRNA1	1098.48	-0.984201	0.143723	-6.8479	7.4943e-12	1.83568e-10
Bmin.gene8962.mRNA1	1386.68	0.829947	0.121244	6.84529	7.63229e-12	1.86792e-10
Bmin.gene27700.mRNA1	1283.46	-4.7613	0.695819	-6.84273	7.76984e-12	1.90004e-10
Bmin.gene22417.mRNA1	996.987	0.796544	0.116442	6.8407	7.88095e-12	1.92564e-10
Bmin.gene25746.mRNA1	531.897	1.11805	0.163447	6.84045	7.89468e-12	1.92743e-10
Bmin.gene14219.mRNA1	2793.41	0.598317	0.0874783	6.8396	7.94145e-12	1.93606e-10
Bmin.gene16899.mRNA1	1323.1	0.871005	0.127348	6.83957	7.9429e-12	1.93606e-10
Bmin.gene18771.mRNA1	893.855	1.11033	0.162422	6.83608	8.13909e-12	1.98227e-10
Bmin.gene12337.mRNA1	1489.87	-0.882337	0.129127	-6.83308	8.31093e-12	2.02214e-10
Bmin.gene30620.mRNA1	1663.73	0.761984	0.111515	6.83299	8.31624e-12	2.02214e-10
Bmin.gene7550.mRNA1	2372.64	1.37394	0.201084	6.83264	8.33684e-12	2.02551e-10
Bmin.gene19840.mRNA1	702.048	-1.02647	0.150253	-6.83165	8.39413e-12	2.03778e-10
Bmin.gene2801.mRNA1	2614.94	0.7184	0.105182	6.83006	8.48787e-12	2.05887e-10
Bmin.gene32278.mRNA1	223.328	1.39439	0.204188	6.82897	8.55272e-12	2.07293e-10
Bmin.gene21210.mRNA1	412.117	-1.1868	0.173845	-6.82677	8.68475e-12	2.10324e-10
Bmin.gene26380.mRNA1	821.008	1.2451	0.182389	6.82661	8.69463e-12	2.10393e-10
Bmin.gene25300.mRNA1	987.633	0.840783	0.123176	6.82586	8.73981e-12	2.11316e-10
Bmin.gene12392.mRNA1	1949.79	-0.753114	0.110339	-6.82543	8.76651e-12	2.11792e-10
Bmin.gene2746.mRNA1	2877.49	0.753802	0.110448	6.82497	8.79426e-12	2.12291e-10
Bmin.gene23406.mRNA1	1791.06	1.15594	0.169407	6.82345	8.88783e-12	2.14378e-10
Bmin.gene2785.mRNA1	675.807	0.88814	0.130187	6.82205	8.9753e-12	2.16314e-10
Bmin.gene9516.mRNA1	1155.79	-0.666881	0.0977564	-6.82187	8.98651e-12	2.16411e-10
Bmin.gene7941.mRNA1	1003.15	-1.08843	0.159562	-6.82138	9.01671e-12	2.16964e-10
Bmin.gene22891.mRNA1	1306.69	1.0361	0.151915	6.82027	9.08707e-12	2.18482e-10
Bmin.gene1850.mRNA1	3919.29	-0.626096	0.0918028	-6.82001	9.10352e-12	2.18703e-10
Bmin.gene6891.mRNA1	1210.2	1.2451	0.182666	6.81626	9.34392e-12	2.24299e-10
Bmin.gene28090.mRNA1	2907.49	-0.864118	0.126829	-6.81328	9.53984e-12	2.28819e-10
Bmin.gene12273.mRNA1	652.824	1.11296	0.163408	6.81095	9.69567e-12	2.32371e-10
Bmin.gene18057.mRNA1	10672.1	-0.664651	0.0976148	-6.80891	9.8338e-12	2.35494e-10
Bmin.gene13800.mRNA1	3246.46	-0.658393	0.0967778	-6.80314	1.02362e-11	2.44934e-10
Bmin.gene12666.mRNA1	519.942	-0.826145	0.121483	-6.80051	1.04248e-11	2.49249e-10
Bmin.gene22939.mRNA1	1923.6	-0.709528	0.104337	-6.80032	1.04386e-11	2.49382e-10
Bmin.gene9522.mRNA1	3140.79	0.641699	0.0943703	6.7998	1.04764e-11	2.50086e-10
Bmin.gene30298.mRNA1	1257.23	0.874291	0.128591	6.799	1.05351e-11	2.51288e-10
Bmin.gene13577.mRNA1	2543.76	1.0787	0.158679	6.79798	1.06096e-11	2.52864e-10
Bmin.gene11022.mRNA1	410.269	1.04566	0.153844	6.7969	1.06894e-11	2.54563e-10
Bmin.gene28403.mRNA1	813.417	1.61132	0.237074	6.79672	1.07027e-11	2.54679e-10
Bmin.gene31969.mRNA1	2004.25	0.867461	0.12765	6.79562	1.07848e-11	2.56429e-10
Bmin.gene16327.mRNA1	1667.77	-0.892918	0.131405	-6.79516	1.08195e-11	2.5705e-10
Bmin.gene4772.mRNA1	658.298	1.21546	0.178926	6.7931	1.09751e-11	2.60542e-10
Bmin.gene4688.mRNA1	6900.63	-0.63082	0.0928763	-6.79204	1.10559e-11	2.62253e-10
Bmin.gene30439.mRNA1	1435.75	1.0683	0.157302	6.79135	1.11089e-11	2.63302e-10
Bmin.gene1576.mRNA1	2353.66	-0.978688	0.144152	-6.7893	1.1268e-11	2.66864e-10
Bmin.gene13686.mRNA1	2262.27	0.708735	0.10444	6.78604	1.15257e-11	2.7275e-10
Bmin.gene19023.mRNA1	566.566	-0.982307	0.144762	-6.78566	1.15557e-11	2.73245e-10
Bmin.gene18017.mRNA1	1518	0.947061	0.139583	6.78492	1.1615e-11	2.74432e-10
Bmin.gene8048.mRNA1	3829.16	-0.54087	0.0797189	-6.78472	1.16313e-11	2.74602e-10
Bmin.gene16536.mRNA1	3834.06	-1.07021	0.157791	-6.78247	1.18135e-11	2.78683e-10
Bmin.gene22790.mRNA1	845.944	-0.747703	0.110312	-6.7781	1.21768e-11	2.87029e-10
Bmin.gene30656.mRNA1	411.69	-1.12928	0.166611	-6.77796	1.21888e-11	2.87086e-10
Bmin.gene10837.mRNA1	818.166	0.818869	0.120846	6.77614	1.23425e-11	2.90479e-10
Bmin.gene490.mRNA1	524.951	1.42174	0.209933	6.77236	1.26699e-11	2.97952e-10
Bmin.gene20194.mRNA1	1746.54	-0.989579	0.146137	-6.77159	1.27373e-11	2.99301e-10
Bmin.gene16690.mRNA1	1133.7	1.13843	0.168179	6.76918	1.29512e-11	3.0409e-10
Bmin.gene26974.mRNA1	408.096	1.15989	0.171352	6.76904	1.29644e-11	3.04163e-10
Bmin.gene6573.mRNA1	1052.77	0.691346	0.10216	6.76729	1.31213e-11	3.07603e-10
Bmin.gene16934.mRNA1	9201.36	-0.817574	0.120828	-6.76642	1.32007e-11	3.09225e-10
Bmin.gene811.mRNA1	967.017	0.737312	0.109005	6.76402	1.34217e-11	3.14156e-10
Bmin.gene22264.mRNA1	2160.09	-0.776987	0.114942	-6.7598	1.38179e-11	3.23178e-10
Bmin.gene22285.mRNA1	7399.54	-0.557106	0.0824318	-6.75839	1.39536e-11	3.26096e-10
Bmin.gene32741.mRNA1	949.25	-6.00483	0.8887	-6.75687	1.41003e-11	3.29003e-10
Bmin.gene3648.mRNA1	2449.8	-0.950928	0.140737	-6.75676	1.41108e-11	3.29003e-10
Bmin.gene4083.mRNA1	13466.6	-0.488539	0.0723022	-6.75691	1.40965e-11	3.29003e-10
Bmin.gene21644.mRNA1	605.529	1.06767	0.158039	6.75572	1.42123e-11	3.31114e-10
Bmin.gene5422.mRNA1	1306.83	-0.887132	0.131332	-6.75487	1.42967e-11	3.32822e-10
Bmin.gene1803.mRNA1	364.896	1.42704	0.211268	6.75464	1.43187e-11	3.33075e-10
Bmin.gene9206.mRNA1	515.659	1.33856	0.198257	6.75165	1.46168e-11	3.39748e-10
Bmin.gene10451.mRNA1	7800.17	0.690751	0.102329	6.75033	1.47512e-11	3.42606e-10
Bmin.gene27833.mRNA1	2678.45	-0.796416	0.117984	-6.7502	1.47646e-11	3.42652e-10
Bmin.gene26481.mRNA1	759.652	1.89419	0.280626	6.74987	1.47974e-11	3.43149e-10
Bmin.gene7388.mRNA1	1086.23	-0.951518	0.141009	-6.7479	1.49996e-11	3.4757e-10
Bmin.gene6187.mRNA1	685.844	0.959482	0.142192	6.74778	1.50124e-11	3.47598e-10
Bmin.gene5582.mRNA1	1135.08	0.868837	0.128789	6.74621	1.51761e-11	3.51118e-10
Bmin.gene25110.mRNA1	134.83	-2.20818	0.327361	-6.7454	1.52609e-11	3.52809e-10
Bmin.gene10529.mRNA1	3471.26	-0.753394	0.111723	-6.7434	1.54723e-11	3.57193e-10
Bmin.gene26264.mRNA1	259.013	-1.43272	0.212464	-6.74338	1.54743e-11	3.57193e-10
Bmin.gene17251.mRNA1	1856.4	0.769827	0.114164	6.74315	1.5499e-11	3.57488e-10
Bmin.gene25439.mRNA1	1812.47	-0.658883	0.0977226	-6.74238	1.55815e-11	3.59114e-10
Bmin.gene2950.mRNA1	2166.6	0.839137	0.12446	6.74224	1.55966e-11	3.59187e-10
Bmin.gene22286.mRNA1	15272.2	-0.52492	0.0778629	-6.74159	1.56659e-11	3.603e-10
Bmin.gene31487.mRNA1	477.856	-1.07673	0.159716	-6.74154	1.56721e-11	3.603e-10
Bmin.gene4952.mRNA1	785.484	1.19834	0.177757	6.74145	1.56808e-11	3.603e-10
Bmin.gene8699.mRNA1	2809.91	-1.28462	0.190569	-6.74098	1.57327e-11	3.61215e-10
Bmin.gene21994.mRNA1	6092.93	-0.939295	0.139347	-6.74069	1.57635e-11	3.61646e-10
Bmin.gene8115.mRNA1	1257.14	-0.775758	0.115098	-6.73996	1.58432e-11	3.63197e-10
Bmin.gene14240.mRNA1	371.271	-1.44053	0.213775	-6.73853	1.6e-11	3.66512e-10
Bmin.gene2043.mRNA1	1269.32	0.792994	0.117693	6.73779	1.60812e-11	3.68092e-10
Bmin.gene6579.mRNA1	1779.34	-1.17164	0.173917	-6.73679	1.61926e-11	3.70359e-10
Bmin.gene1157.mRNA1	787.893	1.06898	0.15869	6.73626	1.62512e-11	3.71418e-10
Bmin.gene14336.mRNA1	1195.44	0.797653	0.118448	6.73423	1.64805e-11	3.76372e-10
Bmin.gene4706.mRNA1	511.774	-1.99936	0.296921	-6.73364	1.65475e-11	3.77614e-10
Bmin.gene26604.mRNA1	5287.72	0.722005	0.107322	6.72748	1.72626e-11	3.93635e-10
Bmin.gene29054.mRNA1	452.445	1.88141	0.27968	6.727	1.73192e-11	3.94626e-10
Bmin.gene17949.mRNA1	655.986	-0.744124	0.110689	-6.72265	1.78451e-11	4.063e-10
Bmin.gene24709.mRNA1	994.757	0.965516	0.143695	6.71921	1.82718e-11	4.15385e-10
Bmin.gene9720.mRNA1	3954.59	1.01908	0.151665	6.71929	1.82611e-11	4.15385e-10
Bmin.gene17994.mRNA1	3698.56	0.744053	0.110739	6.71896	1.83032e-11	4.1549e-10
Bmin.gene19027.mRNA1	4961.04	-0.779375	0.115997	-6.71895	1.8304e-11	4.1549e-10
Bmin.gene6918.mRNA1	1838.06	0.717211	0.106759	6.71802	1.84208e-11	4.17825e-10
Bmin.gene100.mRNA1	1595.46	-0.99448	0.148048	-6.7173	1.85126e-11	4.1959e-10
Bmin.gene26780.mRNA1	1004.93	-1.01359	0.150942	-6.71509	1.87944e-11	4.25657e-10
Bmin.gene13766.mRNA1	3081.55	0.706504	0.105215	6.71483	1.88281e-11	4.26098e-10
Bmin.gene14962.mRNA1	15538.7	-0.886524	0.132058	-6.71315	1.90472e-11	4.30732e-10
Bmin.gene32679.mRNA1	870.842	0.947661	0.141181	6.71239	1.91465e-11	4.32654e-10
Bmin.gene9862.mRNA1	278.953	1.177	0.175371	6.71153	1.92598e-11	4.34887e-10
Bmin.gene29907.mRNA1	2024.4	0.610972	0.0910452	6.71064	1.93772e-11	4.37208e-10
Bmin.gene9743.mRNA1	460.107	1.22641	0.182809	6.70869	1.9638e-11	4.42761e-10
Bmin.gene7362.mRNA1	4788.71	-0.75384	0.112376	-6.7082	1.97043e-11	4.43923e-10
Bmin.gene29241.mRNA1	630.454	-1.07757	0.160711	-6.70501	2.01388e-11	4.53373e-10
Bmin.gene23483.mRNA1	968.165	1.00554	0.150004	6.70346	2.03538e-11	4.5787e-10
Bmin.gene29380.mRNA1	1373.86	-1.33467	0.199111	-6.70317	2.0395e-11	4.58452e-10
Bmin.gene26701.mRNA1	3554.34	-0.498462	0.0743711	-6.70235	2.0509e-11	4.60672e-10
Bmin.gene24958.mRNA1	1089.21	0.986596	0.147234	6.70088	2.07172e-11	4.65e-10
Bmin.gene6427.mRNA1	209.911	-1.40599	0.209835	-6.70046	2.07772e-11	4.65997e-10
Bmin.gene4353.mRNA1	3706.87	-0.446551	0.0666483	-6.70011	2.08262e-11	4.66749e-10
Bmin.gene25574.mRNA1	725.85	1.19631	0.178683	6.69514	2.15465e-11	4.82532e-10
Bmin.gene12439.mRNA1	836.648	1.12793	0.168555	6.69179	2.20457e-11	4.93344e-10
Bmin.gene16836.mRNA1	1109.64	-0.722718	0.108076	-6.68716	2.27546e-11	5.08829e-10
Bmin.gene16107.mRNA1	817.353	1.07906	0.161398	6.68566	2.29885e-11	5.13677e-10
Bmin.gene2943.mRNA1	4195.04	-0.633901	0.0948256	-6.68492	2.31056e-11	5.1591e-10
Bmin.gene19321.mRNA1	1423.69	-0.799341	0.11961	-6.68289	2.34281e-11	5.22723e-10
Bmin.gene28635.mRNA1	22652.5	-0.802916	0.120157	-6.68222	2.35357e-11	5.24734e-10
Bmin.gene24820.mRNA1	7458.03	0.897503	0.134348	6.68041	2.38269e-11	5.30439e-10
Bmin.gene25980.mRNA1	1642.47	-0.934769	0.139927	-6.68043	2.38248e-11	5.30439e-10
Bmin.gene20362.mRNA1	5582.45	0.587507	0.0879534	6.67975	2.39343e-11	5.32437e-10
Bmin.gene1290.mRNA1	2133.65	-0.682846	0.102235	-6.67919	2.4027e-11	5.34104e-10
Bmin.gene29844.mRNA1	729.168	0.85814	0.12854	6.67605	2.45472e-11	5.45264e-10
Bmin.gene3079.mRNA1	16217.7	-1.23008	0.184275	-6.67521	2.46878e-11	5.47983e-10
Bmin.gene12143.mRNA1	1131.54	-0.673344	0.100896	-6.67363	2.49544e-11	5.5349e-10
Bmin.gene8914.mRNA1	2859.7	0.877324	0.131472	6.6731	2.50448e-11	5.55086e-10
Bmin.gene8961.mRNA1	2404.27	0.696003	0.104311	6.67241	2.51633e-11	5.57302e-10
Bmin.gene12810.mRNA1	1906.86	-0.974197	0.146014	-6.67194	2.52446e-11	5.5869e-10
Bmin.gene10543.mRNA1	2450.66	-0.886968	0.132955	-6.67118	2.53751e-11	5.61166e-10
Bmin.gene26668.mRNA1	4629.73	-0.610223	0.0914741	-6.67099	2.5408e-11	5.6148e-10
Bmin.gene23944.mRNA1	1818.53	-0.706709	0.105949	-6.6703	2.55282e-11	5.63722e-10
Bmin.gene18093.mRNA1	1797.73	-0.954828	0.143171	-6.66916	2.5728e-11	5.67327e-10
Bmin.gene21099.mRNA1	537.636	0.96105	0.144104	6.66915	2.57292e-11	5.67327e-10
Bmin.gene22917.mRNA1	2830.35	-0.648984	0.0973411	-6.66711	2.60887e-11	5.74832e-10
Bmin.gene8538.mRNA1	529.914	0.886652	0.132997	6.66669	2.61646e-11	5.7608e-10
Bmin.gene21779.mRNA1	95.7024	2.74078	0.41113	6.66646	2.62052e-11	5.76552e-10
Bmin.gene15638.mRNA1	235.993	1.394	0.209143	6.66531	2.64111e-11	5.80658e-10
Bmin.gene28717.mRNA1	1354.78	0.834999	0.125324	6.66272	2.68804e-11	5.90543e-10
Bmin.gene23459.mRNA1	2413.02	0.920535	0.138183	6.66171	2.70657e-11	5.94179e-10
Bmin.gene29802.mRNA1	2604.84	-0.776044	0.116514	-6.66053	2.72836e-11	5.98527e-10
Bmin.gene12074.mRNA1	1714.13	0.918531	0.137914	6.66018	2.73484e-11	5.99511e-10
Bmin.gene19857.mRNA1	786.506	1.01186	0.152028	6.65578	2.81805e-11	6.17301e-10
Bmin.gene19829.mRNA1	2653.86	-0.664883	0.0998999	-6.65549	2.8235e-11	6.18045e-10
Bmin.gene24473.mRNA1	826.065	-1.07952	0.162226	-6.65441	2.84441e-11	6.22169e-10
Bmin.gene26281.mRNA1	384.61	1.27398	0.191567	6.65033	2.92445e-11	6.39211e-10
Bmin.gene2780.mRNA1	707.908	0.952308	0.143205	6.64999	2.9312e-11	6.40221e-10
Bmin.gene12153.mRNA1	3067.6	-0.67148	0.100985	-6.64929	2.94508e-11	6.42783e-10
Bmin.gene16157.mRNA1	3050.01	-1.00332	0.15094	-6.64717	2.98787e-11	6.5165e-10
Bmin.gene28180.mRNA1	907.214	0.870434	0.131025	6.64327	3.06807e-11	6.68518e-10
Bmin.gene296.mRNA1	2539.32	1.02808	0.154757	6.64319	3.06966e-11	6.68518e-10
Bmin.gene7933.mRNA1	9177.77	-0.663474	0.0998944	-6.64175	3.09987e-11	6.74609e-10
Bmin.gene21129.mRNA1	961.244	0.975151	0.146828	6.64145	3.10619e-11	6.75494e-10
Bmin.gene13535.mRNA1	1149.04	0.816176	0.122901	6.64095	3.11677e-11	6.77305e-10
Bmin.gene9761.mRNA1	332.371	1.56813	0.236139	6.64071	3.12181e-11	6.77911e-10
Bmin.gene8666.mRNA1	1508.26	-0.719561	0.108363	-6.64031	3.13021e-11	6.79244e-10
Bmin.gene23609.mRNA1	1231.02	0.883766	0.133151	6.63733	3.19413e-11	6.92615e-10
Bmin.gene22409.mRNA1	3270.08	-0.736159	0.110914	-6.6372	3.19702e-11	6.92742e-10
Bmin.gene30786.mRNA1	685.063	-0.984276	0.148312	-6.63651	3.212e-11	6.95487e-10
Bmin.gene27275.mRNA1	8753.07	-0.866196	0.130589	-6.63299	3.28962e-11	7.1178e-10
Bmin.gene819.mRNA1	950.167	1.0239	0.154369	6.63283	3.29313e-11	7.12026e-10
Bmin.gene5815.mRNA1	1892.77	1.29674	0.195513	6.63252	3.30009e-11	7.13019e-10
Bmin.gene3442.mRNA1	695.564	-0.840534	0.126738	-6.63208	3.30994e-11	7.14633e-10
Bmin.gene10987.mRNA1	453.563	0.933036	0.140709	6.63095	3.33526e-11	7.19584e-10
Bmin.gene18742.mRNA1	3646.93	-1.09411	0.165033	-6.62964	3.36497e-11	7.25473e-10
Bmin.gene32702.mRNA1	2206.73	-0.88789	0.13394	-6.62901	3.37952e-11	7.28086e-10
Bmin.gene5335.mRNA1	1021.42	0.826576	0.124735	6.62666	3.43365e-11	7.39218e-10
Bmin.gene24379.mRNA1	634.348	0.794516	0.119912	6.62583	3.45298e-11	7.42848e-10
Bmin.gene4335.mRNA1	1435.64	0.75028	0.11325	6.62498	3.47285e-11	7.46587e-10
Bmin.gene10317.mRNA1	1046.92	0.70104	0.10583	6.62421	3.49103e-11	7.4996e-10
Bmin.gene13363.mRNA1	3838.45	1.07327	0.162077	6.62199	3.54388e-11	7.6077e-10
Bmin.gene19180.mRNA1	1277.25	-1.70373	0.257355	-6.62016	3.58812e-11	7.69168e-10
Bmin.gene20170.mRNA1	1725.25	-0.639827	0.0966475	-6.62021	3.58684e-11	7.69168e-10
Bmin.gene17328.mRNA1	1880.78	-0.624213	0.0942934	-6.61989	3.59459e-11	7.70006e-10
Bmin.gene25204.mRNA1	809.995	0.713084	0.10773	6.61915	3.61263e-11	7.73319e-10
Bmin.gene25467.mRNA1	661.118	0.859014	0.129812	6.61737	3.65641e-11	7.82133e-10
Bmin.gene24654.mRNA1	52.6934	-4.56015	0.689157	-6.61699	3.66574e-11	7.83572e-10
Bmin.gene6025.mRNA1	3100.88	0.498491	0.0753439	6.61621	3.68528e-11	7.87189e-10
Bmin.gene17753.mRNA1	951.771	1.14689	0.173418	6.61347	3.75415e-11	8.0133e-10
Bmin.gene26307.mRNA1	3565.96	-0.727809	0.110081	-6.61156	3.80289e-11	8.11157e-10
Bmin.gene10553.mRNA1	815.46	0.988015	0.149492	6.60915	3.86522e-11	8.23285e-10
Bmin.gene14963.mRNA1	10061.1	-1.07929	0.1633	-6.60923	3.86316e-11	8.23285e-10
Bmin.gene12929.mRNA1	1821.32	0.671408	0.1016	6.60838	3.88557e-11	8.27033e-10
Bmin.gene24107.mRNA1	2149.38	-1.34709	0.203862	-6.60786	3.89922e-11	8.29351e-10
Bmin.gene12122.mRNA1	6260.29	0.834843	0.126362	6.60676	3.92821e-11	8.34747e-10
Bmin.gene14007.mRNA1	1220.95	-0.724465	0.10966	-6.60648	3.9357e-11	8.34747e-10
Bmin.gene15920.mRNA1	1295.56	-0.96617	0.146246	-6.60649	3.93547e-11	8.34747e-10
Bmin.gene6160.mRNA1	194.828	1.45537	0.220292	6.60658	3.93306e-11	8.34747e-10
Bmin.gene9167.mRNA1	1414.63	0.735637	0.111364	6.60571	3.95615e-11	8.38492e-10
Bmin.gene27510.mRNA1	1156.65	-0.896418	0.135722	-6.60483	3.97967e-11	8.42883e-10
Bmin.gene26410.mRNA1	957.994	0.873324	0.132249	6.60363	4.01216e-11	8.49165e-10
Bmin.gene24548.mRNA1	993.439	1.41223	0.213869	6.60324	4.02255e-11	8.50765e-10
Bmin.gene28674.mRNA1	1849.64	-1.28547	0.194852	-6.59717	4.19092e-11	8.85752e-10
Bmin.gene29417.mRNA1	957.29	-3.16889	0.480422	-6.59606	4.22229e-11	8.91755e-10
Bmin.gene27888.mRNA1	2350.63	0.720863	0.109289	6.59592	4.22637e-11	8.9199e-10
Bmin.gene16544.mRNA1	2857.61	-1.38464	0.209938	-6.59549	4.23854e-11	8.93931e-10
Bmin.gene27728.mRNA1	352.038	1.34353	0.203748	6.59408	4.27913e-11	9.01859e-10
Bmin.gene18681.mRNA1	326.383	1.58659	0.240615	6.59391	4.284e-11	9.02251e-10
Bmin.gene24635.mRNA1	287.569	1.30404	0.197782	6.59333	4.30078e-11	9.05151e-10
Bmin.gene23032.mRNA1	11311.8	-0.928807	0.140878	-6.59299	4.31049e-11	9.0656e-10
Bmin.gene9143.mRNA1	2195.11	0.851852	0.12921	6.59276	4.31719e-11	9.07333e-10
Bmin.gene15591.mRNA1	1024.07	0.894623	0.135758	6.58984	4.40305e-11	9.24732e-10
Bmin.gene14438.mRNA1	1487.34	-0.755564	0.11466	-6.5896	4.41024e-11	9.25596e-10
Bmin.gene29434.mRNA1	39939	-0.471251	0.0715229	-6.58882	4.43326e-11	9.29779e-10
Bmin.gene14569.mRNA1	1146.25	-0.703819	0.106829	-6.58827	4.44991e-11	9.32405e-10
Bmin.gene4477.mRNA1	2204.1	0.762945	0.115805	6.5882	4.45199e-11	9.32405e-10
Bmin.gene3395.mRNA1	977.398	1.20941	0.183595	6.58736	4.47727e-11	9.37046e-10
Bmin.gene16518.mRNA1	1201.47	0.757923	0.115068	6.58674	4.49591e-11	9.40292e-10
Bmin.gene24667.mRNA1	2224.72	0.84735	0.128651	6.58641	4.50584e-11	9.41713e-10
Bmin.gene29542.mRNA1	2068.51	-0.738776	0.112171	-6.58614	4.51406e-11	9.42778e-10
Bmin.gene10806.mRNA1	884.158	-0.780055	0.11845	-6.58554	4.53226e-11	9.45265e-10
Bmin.gene20828.mRNA1	2589.29	-0.772969	0.117372	-6.58562	4.53003e-11	9.45265e-10
Bmin.gene11551.mRNA1	563.896	1.05076	0.159581	6.58452	4.56355e-11	9.51131e-10
Bmin.gene24376.mRNA1	244.929	-1.36744	0.207696	-6.58386	4.58379e-11	9.54687e-10
Bmin.gene26921.mRNA1	1443.39	-1.47229	0.223637	-6.58342	4.59753e-11	9.56885e-10
Bmin.gene5726.mRNA1	2114.94	-0.605184	0.0919426	-6.58219	4.63556e-11	9.64131e-10
Bmin.gene6336.mRNA1	1343.28	0.902843	0.137181	6.58139	4.66063e-11	9.68677e-10
Bmin.gene15059.mRNA1	129.902	-1.93513	0.294089	-6.58008	4.70198e-11	9.76594e-10
Bmin.gene30858.mRNA1	970.816	0.769621	0.116971	6.57958	4.71786e-11	9.79216e-10
Bmin.gene25409.mRNA1	763.792	-1.1712	0.178026	-6.57883	4.7416e-11	9.83464e-10
Bmin.gene24398.mRNA1	646.111	0.937526	0.142522	6.5781	4.76503e-11	9.87643e-10
Bmin.gene21502.mRNA1	3910.13	1.02257	0.155495	6.5762	4.8262e-11	9.99632e-10
Bmin.gene18578.mRNA1	2690.38	-0.789556	0.120076	-6.57546	4.85031e-11	1.00393e-09
Bmin.gene13264.mRNA1	535.403	1.18183	0.179778	6.57385	4.90295e-11	1.01413e-09
Bmin.gene32499.mRNA1	1228.31	-0.959218	0.145932	-6.57306	4.92922e-11	1.01886e-09
Bmin.gene826.mRNA1	463.676	1.04896	0.159588	6.57293	4.9336e-11	1.01907e-09
Bmin.gene2885.mRNA1	349.102	0.937038	0.142608	6.57071	5.00774e-11	1.03367e-09
Bmin.gene2261.mRNA1	129.736	-2.1772	0.33137	-6.5703	5.02149e-11	1.03529e-09
Bmin.gene24342.mRNA1	1974.42	-0.671479	0.1022	-6.57027	5.02246e-11	1.03529e-09
Bmin.gene338.mRNA1	3281.56	0.725593	0.11044	6.57005	5.02989e-11	1.03611e-09
Bmin.gene3304.mRNA1	445.249	-1.17685	0.179128	-6.5699	5.03495e-11	1.03644e-09
Bmin.gene21591.mRNA1	5752.89	-0.441121	0.0671597	-6.56824	5.09128e-11	1.04732e-09
Bmin.gene6294.mRNA1	870.934	-0.992535	0.151147	-6.56668	5.14507e-11	1.05766e-09
Bmin.gene13884.mRNA1	1170.69	0.62805	0.0956756	6.56437	5.22532e-11	1.07342e-09
Bmin.gene27849.mRNA1	330.412	1.46313	0.222906	6.5639	5.24174e-11	1.07606e-09
Bmin.gene12544.mRNA1	2963.73	-0.724205	0.110364	-6.56198	5.3099e-11	1.08931e-09
Bmin.gene22652.mRNA1	1588.7	-0.999004	0.152324	-6.55839	5.43909e-11	1.11505e-09
Bmin.gene25691.mRNA1	2143.74	0.760415	0.116027	6.55379	5.60938e-11	1.14918e-09
Bmin.gene21064.mRNA1	3704.14	0.718478	0.109638	6.55319	5.63219e-11	1.15306e-09
Bmin.gene12245.mRNA1	372.814	0.942562	0.143865	6.55169	5.68888e-11	1.16388e-09
Bmin.gene19694.mRNA1	8979.56	-0.747082	0.114033	-6.55144	5.69846e-11	1.16505e-09
Bmin.gene90.mRNA1	1165.37	0.729005	0.111278	6.55123	5.70645e-11	1.16588e-09
Bmin.gene222.mRNA1	474.1	0.860101	0.131294	6.55094	5.71775e-11	1.1674e-09
Bmin.gene11892.mRNA1	739.68	-0.668749	0.102119	-6.5487	5.80413e-11	1.18423e-09
Bmin.gene24579.mRNA1	3250.94	0.544072	0.0831045	6.54685	5.87647e-11	1.19818e-09
Bmin.gene9366.mRNA1	5465.81	-0.458924	0.0701192	-6.54492	5.95287e-11	1.21293e-09
Bmin.gene31991.mRNA1	2211.48	-0.675571	0.103229	-6.54439	5.97406e-11	1.21643e-09
Bmin.gene12941.mRNA1	856.376	-0.812339	0.124184	-6.5414	6.09462e-11	1.24013e-09
Bmin.gene7980.mRNA1	809.086	-1.06175	0.162327	-6.54078	6.12004e-11	1.24446e-09
Bmin.gene22666.mRNA1	1306.86	0.887134	0.135678	6.53854	6.21241e-11	1.26239e-09
Bmin.gene28964.mRNA1	662.454	-0.717926	0.109806	-6.53812	6.22976e-11	1.26506e-09
Bmin.gene8283.mRNA1	5945.66	-0.657219	0.100528	-6.53766	6.24901e-11	1.26811e-09
Bmin.gene20544.mRNA1	1623.11	0.944781	0.144524	6.53717	6.26951e-11	1.2697e-09
Bmin.gene23875.mRNA1	1002.91	0.734441	0.112346	6.5373	6.26381e-11	1.2697e-09
Bmin.gene32429.mRNA1	474.728	1.47655	0.225867	6.53725	6.26615e-11	1.2697e-09
Bmin.gene10019.mRNA1	603.971	-0.813722	0.124486	-6.53667	6.2904e-11	1.27307e-09
Bmin.gene5725.mRNA1	542.189	0.977484	0.149602	6.5339	6.40773e-11	1.29595e-09
Bmin.gene29200.mRNA1	2072.92	-1.19786	0.183344	-6.53341	6.42894e-11	1.29936e-09
Bmin.gene16480.mRNA1	205.391	1.83801	0.281359	6.53259	6.46405e-11	1.3047e-09
Bmin.gene29783.mRNA1	5012.59	0.559411	0.0856331	6.53265	6.46152e-11	1.3047e-09
Bmin.gene190.mRNA1	3510.82	0.585388	0.0896172	6.5321	6.48558e-11	1.30817e-09
Bmin.gene8649.mRNA1	1749.83	-0.559543	0.0857196	-6.5276	6.68326e-11	1.34714e-09
Bmin.gene6627.mRNA1	2058.28	-0.78049	0.119654	-6.52286	6.89791e-11	1.38948e-09
Bmin.gene22020.mRNA1	1034.26	-0.931075	0.142744	-6.52267	6.90652e-11	1.39028e-09
Bmin.gene31410.mRNA1	1538.94	0.599835	0.091963	6.52256	6.91157e-11	1.39036e-09
Bmin.gene11661.mRNA1	8093.26	-1.10997	0.170208	-6.52128	6.97099e-11	1.40083e-09
Bmin.gene23063.mRNA1	1628.62	0.850723	0.130456	6.52116	6.97652e-11	1.40083e-09
Bmin.gene6836.mRNA1	697.76	1.00134	0.153553	6.52114	6.97756e-11	1.40083e-09
Bmin.gene3238.mRNA1	1193.36	1.10101	0.168864	6.52008	7.02705e-11	1.40982e-09
Bmin.gene11823.mRNA1	1508.32	0.758849	0.1164	6.51933	7.06241e-11	1.41597e-09
Bmin.gene15480.mRNA1	404.399	-0.95538	0.146614	-6.51631	7.20574e-11	1.44374e-09
Bmin.gene2422.mRNA1	849.172	-0.970761	0.149008	-6.51484	7.27673e-11	1.45699e-09
Bmin.gene14243.mRNA1	807.164	-1.07174	0.164518	-6.51445	7.29578e-11	1.45984e-09
Bmin.gene14671.mRNA1	1962.7	0.54869	0.0842602	6.51185	7.42321e-11	1.48404e-09
Bmin.gene27476.mRNA1	3079.96	-0.786398	0.120765	-6.51178	7.42664e-11	1.48404e-09
Bmin.gene13187.mRNA1	163.308	-8.01025	1.23059	-6.50928	7.55142e-11	1.50762e-09
Bmin.gene23667.mRNA1	3457.78	-0.753531	0.115764	-6.50921	7.55465e-11	1.50762e-09
Bmin.gene20231.mRNA1	2355.22	-0.736105	0.113128	-6.50686	7.67386e-11	1.53039e-09
Bmin.gene30634.mRNA1	8788.29	0.757542	0.116441	6.50581	7.72741e-11	1.54005e-09
Bmin.gene14765.mRNA1	1868.63	-1.1533	0.177361	-6.50256	7.89657e-11	1.57272e-09
Bmin.gene23850.mRNA1	221.591	1.55225	0.238727	6.50219	7.91572e-11	1.57549e-09
Bmin.gene20982.mRNA1	2165.53	0.724858	0.111484	6.5019	7.93145e-11	1.57758e-09
Bmin.gene12058.mRNA1	2087.47	0.579761	0.0891796	6.50105	7.97607e-11	1.5854e-09
Bmin.gene28405.mRNA1	19.2575	-4.24045	0.652896	-6.49483	8.31252e-11	1.65119e-09
Bmin.gene29916.mRNA1	2227.14	-1.04067	0.160256	-6.49379	8.3704e-11	1.66159e-09
Bmin.gene14597.mRNA1	1434.79	0.619935	0.0954988	6.49155	8.49556e-11	1.68532e-09
Bmin.gene19339.mRNA1	806.994	0.718897	0.110826	6.48675	8.77086e-11	1.73878e-09
Bmin.gene6660.mRNA1	2649.74	-1.04216	0.160674	-6.48619	8.80342e-11	1.74409e-09
Bmin.gene3314.mRNA1	1632.45	-0.985957	0.152028	-6.48536	8.85211e-11	1.75258e-09
Bmin.gene25667.mRNA1	1705.98	-0.74534	0.115036	-6.47919	9.22186e-11	1.82458e-09
Bmin.gene3757.mRNA1	1260.86	-0.585829	0.0904251	-6.47861	9.25697e-11	1.83032e-09
Bmin.gene5791.mRNA1	2798.42	-0.617586	0.0953304	-6.47837	9.27163e-11	1.83202e-09
Bmin.gene6146.mRNA1	1150.9	-0.894264	0.138051	-6.4778	9.30726e-11	1.83785e-09
Bmin.gene14464.mRNA1	1203.18	0.894424	0.138091	6.47708	9.3515e-11	1.84537e-09
Bmin.gene12133.mRNA1	511.51	-1.424	0.219923	-6.47497	9.48304e-11	1.8701e-09
Bmin.gene18938.mRNA1	1136.09	-0.684054	0.105656	-6.47433	9.52315e-11	1.87678e-09
Bmin.gene30129.mRNA1	1247.41	-0.766043	0.118345	-6.47295	9.61099e-11	1.89285e-09
Bmin.gene6877.mRNA1	999.825	0.979509	0.151342	6.47217	9.66079e-11	1.90141e-09
Bmin.gene31535.mRNA1	2357.06	-0.898061	0.138762	-6.47197	9.67348e-11	1.90266e-09
Bmin.gene7948.mRNA1	1477.37	-0.999145	0.154408	-6.47081	9.74796e-11	1.91606e-09
Bmin.gene17398.mRNA1	1721.98	0.661284	0.102198	6.47062	9.76022e-11	1.91721e-09
Bmin.gene22807.mRNA1	860.523	-1.16076	0.179417	-6.46961	9.82543e-11	1.92825e-09
Bmin.gene29077.mRNA1	1805.56	0.694752	0.107388	6.46955	9.82924e-11	1.92825e-09
Bmin.gene18784.mRNA1	3551.88	-0.544984	0.0842501	-6.46865	9.88854e-11	1.93862e-09
Bmin.gene22333.mRNA1	685.698	1.37969	0.213332	6.46737	9.97243e-11	1.95379e-09
Bmin.gene22543.mRNA1	3307.81	-0.627215	0.096987	-6.467	9.99654e-11	1.95724e-09
Bmin.gene13388.mRNA1	457.735	1.18172	0.18278	6.46528	1.01111e-10	1.97839e-09
Bmin.gene23255.mRNA1	729.082	1.32855	0.205549	6.46343	1.02357e-10	2.00145e-09
Bmin.gene12316.mRNA1	239.099	1.63408	0.252895	6.46148	1.03686e-10	2.02502e-09
Bmin.gene22951.mRNA1	1280.71	0.539076	0.0834294	6.46146	1.03697e-10	2.02502e-09
Bmin.gene13760.mRNA1	2582.84	0.554354	0.0858112	6.46016	1.04594e-10	2.04121e-09
Bmin.gene23180.mRNA1	1894.25	-0.565314	0.0875302	-6.4585	1.05745e-10	2.06234e-09
Bmin.gene21699.mRNA1	2332.77	-0.466089	0.0721862	-6.45676	1.06969e-10	2.08216e-09
Bmin.gene25850.mRNA1	1808.07	0.939784	0.145549	6.45681	1.06933e-10	2.08216e-09
Bmin.gene6725.mRNA1	808.961	1.32768	0.205627	6.45677	1.06963e-10	2.08216e-09
Bmin.gene32686.mRNA1	1187.63	0.78899	0.122198	6.45663	1.07061e-10	2.08259e-09
Bmin.gene20287.mRNA1	1244.8	1.0188	0.157863	6.45373	1.09127e-10	2.12141e-09
Bmin.gene16936.mRNA1	4692.07	-1.09247	0.16931	-6.45246	1.10047e-10	2.13792e-09
Bmin.gene30565.mRNA1	281.371	1.51172	0.234337	6.45106	1.11073e-10	2.15646e-09
Bmin.gene27398.mRNA1	1119.08	0.599816	0.0929817	6.45091	1.11182e-10	2.15717e-09
Bmin.gene24581.mRNA1	397.414	-1.04671	0.162289	-6.44968	1.12085e-10	2.1733e-09
Bmin.gene29687.mRNA1	377.879	-1.22354	0.189735	-6.44868	1.12825e-10	2.18623e-09
Bmin.gene25406.mRNA1	1438.63	1.33895	0.207688	6.44693	1.14139e-10	2.21026e-09
Bmin.gene1872.mRNA1	2169.91	0.865325	0.134239	6.44613	1.1474e-10	2.22047e-09
Bmin.gene11617.mRNA1	183.899	-1.28641	0.199588	-6.44535	1.15331e-10	2.23048e-09
Bmin.gene29272.mRNA1	67.5346	-1.82382	0.283029	-6.44394	1.16414e-10	2.24997e-09
Bmin.gene3886.mRNA1	533.982	1.37988	0.214164	6.44312	1.1704e-10	2.26062e-09
Bmin.gene5519.mRNA1	1662.47	0.734216	0.11396	6.44277	1.17312e-10	2.26442e-09
Bmin.gene3931.mRNA1	158.409	-1.5299	0.237472	-6.44246	1.17556e-10	2.26767e-09
Bmin.gene9153.mRNA1	3891.72	0.690307	0.107162	6.44173	1.18117e-10	2.27703e-09
Bmin.gene30328.mRNA1	3500.18	-0.803675	0.124779	-6.4408	1.18843e-10	2.28955e-09
Bmin.gene10152.mRNA1	8048.26	1.34486	0.208833	6.43988	1.19566e-10	2.30201e-09
Bmin.gene25495.mRNA1	392.605	1.21448	0.188616	6.43889	1.20354e-10	2.31422e-09
Bmin.gene6358.mRNA1	611.359	1.11059	0.17248	6.43892	1.20324e-10	2.31422e-09
Bmin.gene29051.mRNA1	1581.81	0.899759	0.139747	6.4385	1.20657e-10	2.31856e-09
Bmin.gene18514.mRNA1	60.4029	-1.96916	0.305872	-6.43785	1.21181e-10	2.32708e-09
Bmin.gene8928.mRNA1	1537.98	-0.677768	0.10528	-6.43775	1.21255e-10	2.32708e-09
Bmin.gene11773.mRNA1	972.011	0.968052	0.150408	6.43618	1.22521e-10	2.34987e-09
Bmin.gene24072.mRNA1	1952.48	0.794798	0.123529	6.43409	1.24214e-10	2.38082e-09
Bmin.gene26917.mRNA1	660.537	-0.745432	0.115872	-6.43324	1.24909e-10	2.39262e-09
Bmin.gene17404.mRNA1	2768.94	-0.575514	0.0895206	-6.42884	1.28584e-10	2.46144e-09
Bmin.gene14972.mRNA1	2611.45	-0.519918	0.0808753	-6.42864	1.28748e-10	2.46301e-09
Bmin.gene24444.mRNA1	763.952	-0.83597	0.130075	-6.42682	1.30302e-10	2.49115e-09
Bmin.gene13126.mRNA1	2838.45	-0.685492	0.106674	-6.42603	1.30976e-10	2.50244e-09
Bmin.gene23889.mRNA1	1040.52	0.966171	0.150403	6.42386	1.32861e-10	2.53686e-09
Bmin.gene11355.mRNA1	630.021	1.36815	0.213023	6.42252	1.34036e-10	2.55766e-09
Bmin.gene24758.mRNA1	552.312	-1.74344	0.271468	-6.42227	1.34254e-10	2.55857e-09
Bmin.gene27797.mRNA1	945.125	-1.45119	0.225959	-6.42234	1.34197e-10	2.55857e-09
Bmin.gene18672.mRNA1	1023.94	0.865613	0.134802	6.42134	1.35078e-10	2.57264e-09
Bmin.gene6028.mRNA1	1239.58	0.709106	0.110451	6.42012	1.36165e-10	2.5917e-09
Bmin.gene18829.mRNA1	1703.8	0.754161	0.117489	6.41898	1.3719e-10	2.60956e-09
Bmin.gene1340.mRNA1	1168.97	0.633006	0.0986196	6.41867	1.37473e-10	2.61329e-09
Bmin.gene671.mRNA1	5514.08	-0.607434	0.0946541	-6.41741	1.3861e-10	2.63323e-09
Bmin.gene27288.mRNA1	1824.74	-0.719979	0.112194	-6.41728	1.3873e-10	2.63386e-09
Bmin.gene11785.mRNA1	3396.09	-0.973135	0.151699	-6.41492	1.40894e-10	2.67325e-09
Bmin.gene9619.mRNA1	821.156	0.721802	0.112548	6.41326	1.42441e-10	2.70089e-09
Bmin.gene8459.mRNA1	2103.04	-1.12165	0.174899	-6.41316	1.42538e-10	2.70103e-09
Bmin.gene28565.mRNA1	1615.22	0.597433	0.0931689	6.41236	1.43283e-10	2.71344e-09
Bmin.gene24079.mRNA1	3693.6	-1.36647	0.213156	-6.41067	1.44882e-10	2.742e-09
Bmin.gene276.mRNA1	307.233	1.79088	0.279549	6.40634	1.49053e-10	2.81916e-09
Bmin.gene32510.mRNA1	465.364	-1.41528	0.220984	-6.40444	1.5092e-10	2.85267e-09
Bmin.gene16274.mRNA1	5657.13	-0.656189	0.102472	-6.40356	1.51792e-10	2.86735e-09
Bmin.gene3521.mRNA1	2561.35	0.745859	0.11651	6.40166	1.53693e-10	2.90143e-09
Bmin.gene2770.mRNA1	410.07	1.29039	0.201625	6.39997	1.55411e-10	2.93203e-09
Bmin.gene4900.mRNA1	10879.9	-0.74662	0.11667	-6.39943	1.55953e-10	2.94041e-09
Bmin.gene19897.mRNA1	416.765	-3.74921	0.586153	-6.3963	1.59183e-10	2.99943e-09
Bmin.gene11886.mRNA1	3222.93	-0.499386	0.0780788	-6.39592	1.59582e-10	3.00348e-09
Bmin.gene24430.mRNA1	1272.78	0.823093	0.128691	6.39591	1.59598e-10	3.00348e-09
Bmin.gene31606.mRNA1	411.229	1.31351	0.205386	6.39535	1.60178e-10	3.0125e-09
Bmin.gene16691.mRNA1	1354.16	-0.88455	0.138391	-6.39165	1.64101e-10	3.08436e-09
Bmin.gene11321.mRNA1	1614.95	-0.71048	0.111162	-6.39137	1.64403e-10	3.08811e-09
Bmin.gene7615.mRNA1	1034.47	1.26321	0.197655	6.39097	1.64837e-10	3.09433e-09
Bmin.gene15116.mRNA1	1205.38	-0.644594	0.100939	-6.38599	1.70291e-10	3.19471e-09
Bmin.gene24737.mRNA1	1745.36	-0.776731	0.121638	-6.38562	1.70702e-10	3.20043e-09
Bmin.gene11427.mRNA1	32198.6	-0.582707	0.0912654	-6.38476	1.71672e-10	3.21628e-09
Bmin.gene835.mRNA1	1798.52	0.993106	0.155545	6.38468	1.71762e-10	3.21628e-09
Bmin.gene17812.mRNA1	219.563	1.75439	0.27481	6.38398	1.72539e-10	3.22882e-09
Bmin.gene28941.mRNA1	2743.13	-0.6204	0.0971896	-6.3834	1.73203e-10	3.23922e-09
Bmin.gene16303.mRNA1	3186.85	-0.545347	0.0854393	-6.38286	1.73813e-10	3.24862e-09
Bmin.gene31878.mRNA1	1161.59	-0.611155	0.0957549	-6.38249	1.74229e-10	3.25438e-09
Bmin.gene1325.mRNA1	2589.04	0.903629	0.141602	6.38148	1.75385e-10	3.27392e-09
Bmin.gene18864.mRNA1	709.465	-1.59662	0.250212	-6.38104	1.75884e-10	3.2812e-09
Bmin.gene11558.mRNA1	7648.22	-0.618518	0.0969486	-6.37986	1.77248e-10	3.3046e-09
Bmin.gene9792.mRNA1	351.288	1.23366	0.193381	6.37945	1.77722e-10	3.31139e-09
Bmin.gene2211.mRNA1	2843.15	-0.453572	0.0711085	-6.37859	1.78731e-10	3.32811e-09
Bmin.gene22791.mRNA1	1437.93	-0.618035	0.0968977	-6.37822	1.79161e-10	3.33405e-09
Bmin.gene13012.mRNA1	3238.63	-0.626772	0.0982925	-6.3766	1.81063e-10	3.36737e-09
Bmin.gene26960.mRNA1	36.7519	-4.22699	0.663177	-6.37385	1.8434e-10	3.42619e-09
Bmin.gene11888.mRNA1	968.626	0.872879	0.136974	6.37259	1.85866e-10	3.45242e-09
Bmin.gene6114.mRNA1	3521.92	-0.574922	0.0902378	-6.37119	1.87566e-10	3.48185e-09
Bmin.gene15466.mRNA1	1241.81	-1.2583	0.197625	-6.36709	1.92648e-10	3.57398e-09
Bmin.gene3509.mRNA1	2206.34	-0.820685	0.128923	-6.3657	1.94402e-10	3.60429e-09
Bmin.gene26804.mRNA1	6370.74	-0.819291	0.128723	-6.36477	1.95587e-10	3.62402e-09
Bmin.gene23374.mRNA1	3249.73	-0.734926	0.115484	-6.36386	1.96749e-10	3.6433e-09
Bmin.gene6297.mRNA1	8027.7	-0.590859	0.0928544	-6.36328	1.97493e-10	3.65484e-09
Bmin.gene29373.mRNA1	509.34	0.977493	0.153622	6.36299	1.97864e-10	3.65945e-09
Bmin.gene13046.mRNA1	413.813	-1.06988	0.16816	-6.36225	1.98816e-10	3.67479e-09
Bmin.gene26588.mRNA1	2307.8	-0.69284	0.108921	-6.36095	2.00509e-10	3.7038e-09
Bmin.gene21647.mRNA1	2426.27	0.568891	0.089459	6.35923	2.02762e-10	3.74313e-09
Bmin.gene19801.mRNA1	535.243	-1.0449	0.164319	-6.35896	2.03119e-10	3.74741e-09
Bmin.gene32082.mRNA1	790.065	0.695178	0.109329	6.35859	2.03619e-10	3.75433e-09
Bmin.gene4140.mRNA1	882.492	0.953967	0.150043	6.35797	2.04433e-10	3.76704e-09
Bmin.gene23501.mRNA1	959.426	-1.15865	0.182285	-6.35624	2.06748e-10	3.80735e-09
Bmin.gene12163.mRNA1	2086.48	-0.73843	0.116209	-6.35431	2.09362e-10	3.85313e-09
Bmin.gene14502.mRNA1	695.018	-0.780696	0.122921	-6.35122	2.13612e-10	3.92811e-09
Bmin.gene18932.mRNA1	773.916	1.07918	0.169918	6.35116	2.13697e-10	3.92811e-09
Bmin.gene24789.mRNA1	1762.16	0.795095	0.125227	6.34925	2.16363e-10	3.97467e-09
Bmin.gene17877.mRNA1	1232.79	0.935048	0.147272	6.3491	2.16579e-10	3.97622e-09
Bmin.gene6373.mRNA1	1505.06	0.581977	0.0917173	6.34534	2.2194e-10	4.07215e-09
Bmin.gene10446.mRNA1	3328.01	-0.873955	0.137747	-6.34465	2.22935e-10	4.08791e-09
Bmin.gene7587.mRNA1	866.103	0.854973	0.134767	6.3441	2.23729e-10	4.09997e-09
Bmin.gene12199.mRNA1	1784.04	-1.10175	0.173707	-6.34255	2.25989e-10	4.13748e-09
Bmin.gene30051.mRNA1	4483.01	0.465338	0.0733681	6.34251	2.26051e-10	4.13748e-09
Bmin.gene719.mRNA1	1018.05	0.811459	0.127945	6.34225	2.26437e-10	4.14202e-09
Bmin.gene26109.mRNA1	10643.3	-0.714026	0.112588	-6.34191	2.26933e-10	4.14605e-09
Bmin.gene26208.mRNA1	710.131	0.794013	0.1252	6.34194	2.26896e-10	4.14605e-09
Bmin.gene28386.mRNA1	9693.4	-0.677649	0.106865	-6.34118	2.2801e-10	4.16319e-09
Bmin.gene6501.mRNA1	773.057	-0.884003	0.139437	-6.33978	2.30093e-10	4.19867e-09
Bmin.gene15007.mRNA1	1429.41	0.861437	0.135902	6.33868	2.31748e-10	4.22631e-09
Bmin.gene15530.mRNA1	2344.13	-0.942712	0.148772	-6.33662	2.34856e-10	4.28039e-09
Bmin.gene24745.mRNA1	1412.82	-0.757359	0.119575	-6.33374	2.39293e-10	4.35862e-09
Bmin.gene20120.mRNA1	555.276	0.959365	0.151498	6.33253	2.41174e-10	4.39021e-09
Bmin.gene13953.mRNA1	871.528	-1.2968	0.204825	-6.33128	2.4314e-10	4.42332e-09
Bmin.gene20413.mRNA1	3244.56	-0.668458	0.105585	-6.33098	2.43617e-10	4.42931e-09
Bmin.gene19673.mRNA1	563.125	0.942819	0.148987	6.32819	2.4806e-10	4.50738e-09
Bmin.gene12639.mRNA1	1341.36	-0.831251	0.131361	-6.32799	2.48369e-10	4.51026e-09
Bmin.gene22090.mRNA1	1219.54	0.848012	0.134047	6.32622	2.51234e-10	4.55953e-09
Bmin.gene18091.mRNA1	5275.38	-0.476403	0.0753075	-6.32611	2.51422e-10	4.56018e-09
Bmin.gene18368.mRNA1	3064.15	-0.553542	0.0875044	-6.32588	2.51801e-10	4.56432e-09
Bmin.gene17000.mRNA1	596.644	-1.94176	0.307029	-6.32435	2.54294e-10	4.60672e-09
Bmin.gene30765.mRNA1	518.389	0.820628	0.1298	6.32225	2.57784e-10	4.66713e-09
Bmin.gene11824.mRNA1	1034.47	-0.689856	0.109118	-6.32209	2.58044e-10	4.66904e-09
Bmin.gene20181.mRNA1	398.461	1.05511	0.166901	6.3218	2.58529e-10	4.67498e-09
Bmin.gene21890.mRNA1	2894.23	-0.84745	0.134063	-6.32128	2.59413e-10	4.68815e-09
Bmin.gene15115.mRNA1	534.739	0.817949	0.129416	6.32029	2.61076e-10	4.71536e-09
Bmin.gene3135.mRNA1	3234.3	-0.793763	0.12567	-6.31625	2.67985e-10	4.83724e-09
Bmin.gene12625.mRNA1	522.813	-0.985985	0.156108	-6.31603	2.68361e-10	4.84113e-09
Bmin.gene15084.mRNA1	475.927	-2.09539	0.331962	-6.31214	2.75196e-10	4.96146e-09
Bmin.gene19602.mRNA1	8473.05	-0.985842	0.156196	-6.31156	2.76243e-10	4.97437e-09
Bmin.gene25982.mRNA1	1181.89	0.899185	0.142465	6.31162	2.76123e-10	4.97437e-09
Bmin.gene23226.mRNA1	719.662	-0.667475	0.105768	-6.31077	2.77645e-10	4.99662e-09
Bmin.gene8506.mRNA1	3788.36	-0.965579	0.153061	-6.30847	2.81802e-10	5.06838e-09
Bmin.gene9458.mRNA1	1094.56	-0.715129	0.113374	-6.30772	2.83179e-10	5.09011e-09
Bmin.gene10108.mRNA1	624.149	-0.927164	0.146993	-6.30752	2.83542e-10	5.09358e-09
Bmin.gene19289.mRNA1	540.842	-0.9121	0.144618	-6.30696	2.84562e-10	5.10723e-09
Bmin.gene8521.mRNA1	798.915	-0.889534	0.141041	-6.30692	2.84641e-10	5.10723e-09
Bmin.gene16633.mRNA1	2190.73	0.550383	0.0872794	6.30599	2.86354e-10	5.1349e-09
Bmin.gene14122.mRNA1	2075.38	-0.702797	0.111481	-6.3042	2.89678e-10	5.1914e-09
Bmin.gene15110.mRNA1	319.649	1.42879	0.226668	6.30345	2.91084e-10	5.21349e-09
Bmin.gene3155.mRNA1	1259.03	0.635811	0.100881	6.30261	2.92682e-10	5.23899e-09
Bmin.gene26330.mRNA1	2394.04	0.51356	0.0814887	6.30222	2.93413e-10	5.24895e-09
Bmin.gene5017.mRNA1	2413.15	-0.700604	0.111203	-6.30025	2.97173e-10	5.31305e-09
Bmin.gene29109.mRNA1	687.397	0.893609	0.14184	6.30013	2.97402e-10	5.31398e-09
Bmin.gene19914.mRNA1	1340.71	-0.689214	0.109408	-6.29947	2.98663e-10	5.33334e-09
Bmin.gene27936.mRNA1	424.293	0.841294	0.133554	6.29926	2.99071e-10	5.33746e-09
Bmin.gene9514.mRNA1	204.406	-2.24395	0.35625	-6.2988	2.99953e-10	5.35003e-09
Bmin.gene19099.mRNA1	1810.77	-0.790268	0.125523	-6.29581	3.05796e-10	5.45101e-09
Bmin.gene15128.mRNA1	759.647	-1.13104	0.179666	-6.29522	3.06973e-10	5.46874e-09
Bmin.gene23802.mRNA1	1802.4	0.872073	0.138535	6.29497	3.07465e-10	5.47426e-09
Bmin.gene15671.mRNA1	2143.32	-1.06647	0.16945	-6.29374	3.09915e-10	5.51462e-09
Bmin.gene29418.mRNA1	318.337	1.03155	0.163937	6.29235	3.12697e-10	5.56083e-09
Bmin.gene4606.mRNA1	1180	1.49689	0.238024	6.28883	3.19869e-10	5.685e-09
Bmin.gene11458.mRNA1	590.024	1.0273	0.163366	6.28833	3.20904e-10	5.6998e-09
Bmin.gene28167.mRNA1	611.883	0.821296	0.130608	6.28824	3.21081e-10	5.6998e-09
Bmin.gene18629.mRNA1	2620.37	1.23969	0.197175	6.28723	3.23177e-10	5.73363e-09
Bmin.gene26533.mRNA1	1546.56	0.607474	0.0966526	6.28513	3.2759e-10	5.80848e-09
Bmin.gene25214.mRNA1	28.0665	-2.62191	0.417373	-6.28193	3.34395e-10	5.92565e-09
Bmin.gene4495.mRNA1	237.57	1.60111	0.254943	6.28026	3.38016e-10	5.98629e-09
Bmin.gene23231.mRNA1	842.056	0.837095	0.133314	6.27912	3.40496e-10	6.02666e-09
Bmin.gene477.mRNA1	4730.31	-0.781877	0.124539	-6.27815	3.42634e-10	6.06093e-09
Bmin.gene1355.mRNA1	602.118	0.963569	0.153531	6.27606	3.47265e-10	6.13924e-09
Bmin.gene10442.mRNA1	2156.64	1.02177	0.162818	6.27556	3.48388e-10	6.15546e-09
Bmin.gene5667.mRNA1	992.757	-1.58299	0.252385	-6.27212	3.56156e-10	6.28902e-09
Bmin.gene11813.mRNA1	191.915	1.23301	0.196614	6.27121	3.58243e-10	6.32215e-09
Bmin.gene25358.mRNA1	16701.2	-1.18214	0.188567	-6.26903	3.63295e-10	6.40756e-09
Bmin.gene4494.mRNA1	246.823	1.4025	0.22383	6.26593	3.70597e-10	6.5325e-09
Bmin.gene93.mRNA1	573.363	1.12904	0.180217	6.26492	3.73016e-10	6.57129e-09
Bmin.gene18600.mRNA1	3531.12	0.604363	0.0964798	6.26414	3.74887e-10	6.60038e-09
Bmin.gene1991.mRNA1	3758.5	-0.662839	0.105871	-6.26079	3.83026e-10	6.73185e-09
Bmin.gene2108.mRNA1	1460.95	-0.876824	0.140047	-6.26091	3.82746e-10	6.73185e-09
Bmin.gene26083.mRNA1	309.205	1.91066	0.305179	6.2608	3.83018e-10	6.73185e-09
Bmin.gene12964.mRNA1	1077.95	-10.1727	1.62492	-6.26043	3.83914e-10	6.74352e-09
Bmin.gene6221.mRNA1	1635.09	0.760277	0.121455	6.25972	3.85659e-10	6.77021e-09
Bmin.gene12665.mRNA1	419.95	0.969724	0.154943	6.2586	3.88454e-10	6.81132e-09
Bmin.gene6839.mRNA1	2599.91	0.580746	0.0927913	6.25863	3.88378e-10	6.81132e-09
Bmin.gene21798.mRNA1	5601.46	-0.535901	0.0856368	-6.25784	3.90348e-10	6.84053e-09
Bmin.gene22103.mRNA1	1873.87	-0.740217	0.118302	-6.25703	3.92375e-10	6.87205e-09
Bmin.gene8208.mRNA1	3056.54	0.478237	0.0764514	6.25544	3.96387e-10	6.93827e-09
Bmin.gene6246.mRNA1	524.318	-3.83306	0.612816	-6.25484	3.97931e-10	6.96124e-09
Bmin.gene11767.mRNA1	2494.42	1.03281	0.165133	6.25441	3.99021e-10	6.97625e-09
Bmin.gene17736.mRNA1	1426.5	-0.749451	0.119895	-6.25088	4.08138e-10	7.1315e-09
Bmin.gene14041.mRNA1	1158.14	0.925678	0.148093	6.25067	4.08695e-10	7.13294e-09
Bmin.gene32131.mRNA1	652.895	1.26463	0.202317	6.2507	4.08615e-10	7.13294e-09
Bmin.gene14343.mRNA1	733.699	0.723116	0.1157	6.24993	4.1064e-10	7.16272e-09
Bmin.gene5492.mRNA1	1142.69	0.936579	0.149884	6.24867	4.13957e-10	7.21639e-09
Bmin.gene28145.mRNA1	1638.84	-0.740358	0.118576	-6.24373	4.27264e-10	7.44405e-09
Bmin.gene670.mRNA1	935.473	1.33902	0.214472	6.24334	4.28313e-10	7.458e-09
Bmin.gene31848.mRNA1	933.193	-1.22364	0.196013	-6.24267	4.30172e-10	7.48605e-09
Bmin.gene27394.mRNA1	209.529	1.15435	0.185004	6.23957	4.38786e-10	7.63152e-09
Bmin.gene25473.mRNA1	625.765	-0.811761	0.130109	-6.23911	4.40065e-10	7.64934e-09
Bmin.gene14606.mRNA1	283.577	-1.55778	0.249743	-6.23753	4.44522e-10	7.72236e-09
Bmin.gene10238.mRNA1	6872.88	-0.878409	0.140838	-6.23702	4.45981e-10	7.74322e-09
Bmin.gene25872.mRNA1	20144.5	-0.729908	0.117031	-6.23686	4.46444e-10	7.74679e-09
Bmin.gene18568.mRNA1	2632.95	0.574313	0.0920859	6.23671	4.46878e-10	7.74985e-09
Bmin.gene31685.mRNA1	2073.42	-0.454984	0.0729612	-6.23597	4.49e-10	7.78215e-09
Bmin.gene11420.mRNA1	661.973	-1.02929	0.165074	-6.23533	4.50814e-10	7.80908e-09
Bmin.gene9291.mRNA1	1697.23	0.634473	0.10176	6.23497	4.51875e-10	7.82296e-09
Bmin.gene4367.mRNA1	4640.86	-0.881531	0.141494	-6.23015	4.65987e-10	8.06263e-09
Bmin.gene11732.mRNA1	1094.79	-0.999025	0.160408	-6.22801	4.72387e-10	8.16866e-09
Bmin.gene30977.mRNA1	2378.52	1.04018	0.167025	6.22766	4.73443e-10	8.1822e-09
Bmin.gene17668.mRNA1	816.768	0.890499	0.143021	6.22633	4.77493e-10	8.24746e-09
Bmin.gene5300.mRNA1	1076.09	0.917551	0.147376	6.2259	4.78801e-10	8.2653e-09
Bmin.gene5587.mRNA1	736.613	1.07604	0.172876	6.22431	4.83667e-10	8.3445e-09
Bmin.gene7710.mRNA1	679.506	0.828594	0.133148	6.22309	4.87461e-10	8.40514e-09
Bmin.gene3544.mRNA1	313.724	-1.39003	0.223376	-6.22283	4.88252e-10	8.41394e-09
Bmin.gene31344.mRNA1	1133.2	0.680429	0.109359	6.222	4.90866e-10	8.45416e-09
Bmin.gene8330.mRNA1	581.785	0.824981	0.132597	6.22173	4.91697e-10	8.4636e-09
Bmin.gene17136.mRNA1	1351.75	-0.594497	0.095558	-6.22132	4.92977e-10	8.48078e-09
Bmin.gene32198.mRNA1	2115.15	-0.669004	0.107541	-6.22091	4.94269e-10	8.49814e-09
Bmin.gene10827.mRNA1	2012.42	-0.960652	0.154428	-6.2207	4.94951e-10	8.505e-09
Bmin.gene27688.mRNA1	1807.68	-0.537951	0.0865303	-6.2169	5.07067e-10	8.70823e-09
Bmin.gene281.mRNA1	2207.44	-0.472618	0.0760273	-6.21643	5.08594e-10	8.72945e-09
Bmin.gene7715.mRNA1	444.721	0.90302	0.145298	6.21496	5.13391e-10	8.80677e-09
Bmin.gene5938.mRNA1	959.6	1.02616	0.165129	6.21427	5.15632e-10	8.84017e-09
Bmin.gene16598.mRNA1	4716.63	-0.500609	0.0805593	-6.21416	5.15988e-10	8.84121e-09
Bmin.gene22687.mRNA1	1292.44	0.969362	0.156001	6.21381	5.17145e-10	8.85601e-09
Bmin.gene30754.mRNA1	5772.08	-0.722688	0.116337	-6.212	5.23146e-10	8.95367e-09
Bmin.gene32026.mRNA1	29974.8	-0.773838	0.124634	-6.2089	5.33576e-10	9.12697e-09
Bmin.gene5085.mRNA1	4323.33	-0.414476	0.0667661	-6.20788	5.37047e-10	9.18112e-09
Bmin.gene4789.mRNA1	1274.63	0.862843	0.139051	6.20525	5.46116e-10	9.33085e-09
Bmin.gene23985.mRNA1	1699.98	-0.690391	0.111275	-6.20435	5.4923e-10	9.37872e-09
Bmin.gene20615.mRNA1	540.169	1.38685	0.223613	6.20202	5.5744e-10	9.51352e-09
Bmin.gene29666.mRNA1	1255.55	-0.849977	0.13707	-6.20106	5.60845e-10	9.56619e-09
Bmin.gene1247.mRNA1	1392.01	-0.568572	0.0916954	-6.20066	5.62273e-10	9.58511e-09
Bmin.gene8991.mRNA1	1129.51	-0.668689	0.107857	-6.19979	5.65402e-10	9.63299e-09
Bmin.gene25860.mRNA1	1421.82	-0.876366	0.141383	-6.19852	5.69949e-10	9.70496e-09
Bmin.gene8457.mRNA1	1816.76	-1.1166	0.180189	-6.19684	5.76067e-10	9.80358e-09
Bmin.gene6211.mRNA1	203.116	-1.29957	0.209777	-6.19499	5.82875e-10	9.91197e-09
Bmin.gene6864.mRNA1	1631.82	-1.19329	0.192623	-6.19493	5.83096e-10	9.91197e-09
Bmin.gene3537.mRNA1	2727.07	-0.53958	0.0871146	-6.19391	5.86914e-10	9.97123e-09
Bmin.gene30076.mRNA1	1484.9	0.788541	0.127348	6.19202	5.93975e-10	1.00855e-08
Bmin.gene29433.mRNA1	1067.23	1.43004	0.230976	6.19126	5.96835e-10	1.01283e-08
Bmin.gene6633.mRNA1	9994.35	-0.571223	0.0922665	-6.19101	5.97792e-10	1.01389e-08
Bmin.gene11067.mRNA1	509.572	-0.94715	0.152991	-6.1909	5.98233e-10	1.01406e-08
Bmin.gene7409.mRNA1	282.117	0.975721	0.157612	6.19064	5.99217e-10	1.01516e-08
Bmin.gene12884.mRNA1	3214.31	-0.774088	0.125049	-6.1903	6.0051e-10	1.01677e-08
Bmin.gene27677.mRNA1	3120.16	-0.607887	0.0982085	-6.18976	6.02559e-10	1.01967e-08
Bmin.gene28828.mRNA1	546.213	-0.681487	0.110105	-6.18941	6.03893e-10	1.02089e-08
Bmin.gene7891.mRNA1	3694.8	0.523014	0.0845017	6.18939	6.03961e-10	1.02089e-08
Bmin.gene18876.mRNA1	984.914	-0.859185	0.138845	-6.18808	6.09026e-10	1.02887e-08
Bmin.gene10221.mRNA1	770.72	-0.784321	0.126756	-6.18767	6.10603e-10	1.03096e-08
Bmin.gene28158.mRNA1	2340.94	-0.697021	0.112688	-6.18542	6.19361e-10	1.04516e-08
Bmin.gene6929.mRNA1	4963.38	-0.931055	0.150538	-6.18486	6.21576e-10	1.04831e-08
Bmin.gene13729.mRNA1	10822.3	-0.714808	0.115596	-6.18369	6.26185e-10	1.05549e-08
Bmin.gene32717.mRNA1	1179.95	-0.938151	0.151726	-6.18319	6.28205e-10	1.0583e-08
Bmin.gene4653.mRNA1	1328.64	1.1403	0.184457	6.18193	6.33228e-10	1.06616e-08
Bmin.gene25870.mRNA1	16619.7	-0.648935	0.104976	-6.18176	6.33906e-10	1.06671e-08
Bmin.gene17996.mRNA1	522.726	-1.99535	0.322807	-6.18125	6.35978e-10	1.0696e-08
Bmin.gene12266.mRNA1	2475.53	0.71608	0.115876	6.17974	6.42085e-10	1.07926e-08
Bmin.gene18059.mRNA1	4923.48	0.644324	0.104276	6.179	6.45089e-10	1.08371e-08
Bmin.gene12703.mRNA1	1802.72	0.622384	0.100741	6.17804	6.49023e-10	1.08971e-08
Bmin.gene1870.mRNA1	1041.32	-0.755676	0.122354	-6.17615	6.56838e-10	1.10221e-08
Bmin.gene23223.mRNA1	705.636	-0.848021	0.137316	-6.17571	6.5866e-10	1.10465e-08
Bmin.gene3787.mRNA1	445.412	1.21889	0.197377	6.17542	6.59867e-10	1.10544e-08
Bmin.gene8272.mRNA1	543.218	-2.69863	0.43699	-6.1755	6.59549e-10	1.10544e-08
Bmin.gene10170.mRNA1	587.866	1.00408	0.162635	6.17382	6.66579e-10	1.11607e-08
Bmin.gene15950.mRNA1	2180.07	-0.669266	0.108455	-6.17091	6.78966e-10	1.13617e-08
Bmin.gene15152.mRNA1	4527.47	0.644626	0.104468	6.17058	6.8039e-10	1.13729e-08
Bmin.gene25930.mRNA1	758.998	0.722751	0.117127	6.17064	6.80139e-10	1.13729e-08
Bmin.gene9490.mRNA1	1203.48	0.692958	0.112306	6.17028	6.81686e-10	1.13882e-08
Bmin.gene13026.mRNA1	3325.04	0.602945	0.0977242	6.16987	6.83482e-10	1.14119e-08
Bmin.gene31640.mRNA1	474.483	0.743673	0.120538	6.16962	6.84541e-10	1.14232e-08
Bmin.gene19591.mRNA1	492.088	0.925394	0.150013	6.16876	6.88272e-10	1.14791e-08
Bmin.gene9986.mRNA1	5560.7	-0.767542	0.124473	-6.16633	6.98939e-10	1.16505e-08
Bmin.gene26378.mRNA1	2018.74	-0.729821	0.118393	-6.16441	7.07476e-10	1.17863e-08
Bmin.gene32261.mRNA1	1939.14	-1.54815	0.251151	-6.16419	7.08438e-10	1.17958e-08
Bmin.gene27522.mRNA1	2954.52	-0.538375	0.087385	-6.16095	7.23096e-10	1.20332e-08
Bmin.gene9927.mRNA1	688.367	-0.755859	0.122703	-6.16005	7.27228e-10	1.20953e-08
Bmin.gene778.mRNA1	4046.61	-0.699357	0.113547	-6.15919	7.31159e-10	1.21539e-08
Bmin.gene12799.mRNA1	1094.16	0.610466	0.0991354	6.1579	7.37154e-10	1.22468e-08
Bmin.gene16111.mRNA1	532.853	1.20427	0.195637	6.15561	7.4788e-10	1.24181e-08
Bmin.gene2728.mRNA1	908.347	0.626827	0.101849	6.1545	7.53162e-10	1.24989e-08
Bmin.gene26708.mRNA1	1402.86	1.33065	0.216236	6.1537	7.56952e-10	1.25549e-08
Bmin.gene20697.mRNA1	248.561	-3.63557	0.591013	-6.15142	7.67923e-10	1.27259e-08
Bmin.gene788.mRNA1	2459.63	-0.537493	0.0873776	-6.15138	7.68109e-10	1.27259e-08
Bmin.gene19026.mRNA1	4204.75	0.780552	0.126895	6.15115	7.6925e-10	1.27307e-08
Bmin.gene24512.mRNA1	223.854	1.35036	0.21953	6.15115	7.69243e-10	1.27307e-08
Bmin.gene22002.mRNA1	309.746	1.3607	0.221268	6.14957	7.76946e-10	1.2851e-08
Bmin.gene8542.mRNA1	2443.42	-0.795839	0.129419	-6.14934	7.78048e-10	1.28622e-08
Bmin.gene32308.mRNA1	289.497	1.36887	0.222609	6.14922	7.78629e-10	1.28647e-08
Bmin.gene3382.mRNA1	1440.12	0.642825	0.104543	6.14893	7.80078e-10	1.28816e-08
Bmin.gene3255.mRNA1	1283.32	0.975044	0.158584	6.14845	7.8244e-10	1.29135e-08
Bmin.gene15980.mRNA1	166.331	1.65079	0.26851	6.14798	7.8478e-10	1.2945e-08
Bmin.gene25861.mRNA1	786.994	-0.844537	0.137391	-6.14695	7.89884e-10	1.3022e-08
Bmin.gene15724.mRNA1	1347.29	-0.789775	0.128496	-6.14629	7.93173e-10	1.30642e-08
Bmin.gene19593.mRNA1	1519.92	0.686833	0.111748	6.14626	7.93311e-10	1.30642e-08
Bmin.gene30437.mRNA1	1994.77	-0.641071	0.104307	-6.14602	7.94512e-10	1.30768e-08
Bmin.gene3900.mRNA1	3569.27	0.461159	0.0750456	6.14505	7.99359e-10	1.31494e-08
Bmin.gene11226.mRNA1	693.097	0.905743	0.147423	6.14382	8.05594e-10	1.32447e-08
Bmin.gene24073.mRNA1	1598.57	1.54061	0.250773	6.14346	8.07424e-10	1.32675e-08
Bmin.gene15020.mRNA1	1047.78	-0.964747	0.157065	-6.14235	8.13117e-10	1.33465e-08
Bmin.gene19562.mRNA1	1431.3	-1.01769	0.165682	-6.14243	8.12676e-10	1.33465e-08
Bmin.gene15884.mRNA1	2836.06	-0.511022	0.0832077	-6.14152	8.17375e-10	1.34091e-08
Bmin.gene31896.mRNA1	1700.23	-0.926214	0.150822	-6.14113	8.19366e-10	1.34344e-08
Bmin.gene14307.mRNA1	3876.83	-0.733906	0.119513	-6.14079	8.21098e-10	1.34554e-08
Bmin.gene3199.mRNA1	3164.07	-0.733402	0.119462	-6.13919	8.29418e-10	1.35844e-08
Bmin.gene12739.mRNA1	763.658	0.767642	0.125047	6.13884	8.31279e-10	1.36074e-08
Bmin.gene27440.mRNA1	1598.15	0.72342	0.117873	6.1373	8.3938e-10	1.37326e-08
Bmin.gene21030.mRNA1	5305.28	-0.621932	0.101349	-6.13653	8.43421e-10	1.37912e-08
Bmin.gene24151.mRNA1	1453.19	0.70988	0.115686	6.13626	8.44894e-10	1.38077e-08
Bmin.gene18624.mRNA1	5204.84	-0.821446	0.133909	-6.13438	8.54925e-10	1.39641e-08
Bmin.gene4080.mRNA1	2649	-0.54586	0.0890092	-6.13262	8.64424e-10	1.41116e-08
Bmin.gene13476.mRNA1	1253.29	-0.758987	0.123772	-6.13215	8.6697e-10	1.41455e-08
Bmin.gene31918.mRNA1	1474.36	-0.740905	0.120857	-6.13043	8.76398e-10	1.42915e-08
Bmin.gene15086.mRNA1	1424.05	-0.954888	0.155781	-6.12967	8.80617e-10	1.43525e-08
Bmin.gene2784.mRNA1	1438.99	0.944752	0.154148	6.12886	8.85094e-10	1.44177e-08
Bmin.gene1624.mRNA1	1877.38	0.648147	0.105759	6.12855	8.86814e-10	1.44379e-08
Bmin.gene18405.mRNA1	1121.85	0.69657	0.113739	6.12429	9.10894e-10	1.48219e-08
Bmin.gene17627.mRNA1	775.736	0.755383	0.123345	6.12414	9.11773e-10	1.48282e-08
Bmin.gene15171.mRNA1	1833.48	0.927291	0.151434	6.12339	9.16054e-10	1.48897e-08
Bmin.gene28488.mRNA1	1597.76	1.14997	0.18783	6.1224	9.21773e-10	1.49746e-08
Bmin.gene22984.mRNA1	5500.16	-0.871668	0.14242	-6.12041	9.33349e-10	1.51544e-08
Bmin.gene18867.mRNA1	1767.7	0.690077	0.112753	6.12024	9.34336e-10	1.51623e-08
Bmin.gene11584.mRNA1	1755.58	0.614893	0.100476	6.11981	9.36892e-10	1.51792e-08
Bmin.gene18470.mRNA1	2360.5	-0.617345	0.100874	-6.11997	9.35935e-10	1.51792e-08
Bmin.gene1941.mRNA1	1582.23	0.62824	0.102656	6.11986	9.36604e-10	1.51792e-08
Bmin.gene759.mRNA1	828.797	-1.00529	0.164288	-6.11907	9.41243e-10	1.52414e-08
Bmin.gene21157.mRNA1	1169.46	0.836899	0.136776	6.11875	9.43149e-10	1.52641e-08
Bmin.gene18954.mRNA1	851.43	-0.690522	0.112884	-6.11708	9.53032e-10	1.54157e-08
Bmin.gene17725.mRNA1	1340.91	0.650911	0.106412	6.11688	9.54243e-10	1.5422e-08
Bmin.gene19008.mRNA1	3937.42	-0.568558	0.0929495	-6.11685	9.54446e-10	1.5422e-08
Bmin.gene14251.mRNA1	3398.08	0.41308	0.0675346	6.11657	9.56102e-10	1.54405e-08
Bmin.gene8015.mRNA1	156.701	-1.67222	0.273405	-6.11629	9.57808e-10	1.54597e-08
Bmin.gene19932.mRNA1	641.222	-1.19083	0.194755	-6.11452	9.68464e-10	1.56233e-08
Bmin.gene32749.mRNA1	1551.07	-0.559192	0.0914575	-6.11423	9.70273e-10	1.56441e-08
Bmin.gene29412.mRNA1	163.428	-1.35773	0.222076	-6.11378	9.7297e-10	1.56792e-08
Bmin.gene21701.mRNA1	2255.02	-1.25072	0.204608	-6.11276	9.79218e-10	1.57714e-08
Bmin.gene25324.mRNA1	15364.8	-0.620607	0.10153	-6.11255	9.80523e-10	1.57839e-08
Bmin.gene19866.mRNA1	947.047	-0.610667	0.0999181	-6.11167	9.85923e-10	1.58624e-08
Bmin.gene23631.mRNA1	2440.43	-0.590712	0.0966628	-6.11106	9.89687e-10	1.59144e-08
Bmin.gene2630.mRNA1	517.482	1.04933	0.171783	6.10847	1.00588e-09	1.61661e-08
Bmin.gene7457.mRNA1	1607.62	-0.662248	0.108453	-6.1063	1.01969e-09	1.63794e-08
Bmin.gene1593.mRNA1	1793.38	-1.03464	0.169442	-6.10615	1.02065e-09	1.63826e-08
Bmin.gene7082.mRNA1	639.974	-0.809587	0.132587	-6.10609	1.02098e-09	1.63826e-08
Bmin.gene22897.mRNA1	1244.82	0.633076	0.103701	6.10481	1.02926e-09	1.65066e-08
Bmin.gene1132.mRNA1	1088.59	0.640272	0.104897	6.10381	1.03571e-09	1.66011e-08
Bmin.gene17121.mRNA1	426.563	1.03224	0.169146	6.10263	1.04335e-09	1.67148e-08
Bmin.gene8116.mRNA1	478.43	1.07399	0.176007	6.10198	1.0476e-09	1.67738e-08
Bmin.gene28322.mRNA1	1634.86	0.683945	0.112091	6.10172	1.04936e-09	1.67932e-08
Bmin.gene10173.mRNA1	4402.55	0.813602	0.133366	6.10051	1.05729e-09	1.69111e-08
Bmin.gene13463.mRNA1	1077.6	0.528125	0.0866163	6.09729	1.07879e-09	1.72458e-08
Bmin.gene15217.mRNA1	699.713	0.747838	0.122685	6.09559	1.09034e-09	1.74211e-08
Bmin.gene12112.mRNA1	2947.27	-0.550431	0.0903059	-6.09518	1.09314e-09	1.74565e-08
Bmin.gene6331.mRNA1	234.261	-1.1919	0.195569	-6.09453	1.09761e-09	1.75186e-08
Bmin.gene20924.mRNA1	1687.09	0.992771	0.162914	6.09382	1.10246e-09	1.75867e-08
Bmin.gene7858.mRNA1	831.733	-1.00356	0.164691	-6.09361	1.10394e-09	1.76009e-08
Bmin.gene53.mRNA1	424.694	-0.984188	0.161537	-6.09266	1.11051e-09	1.76963e-08
Bmin.gene18439.mRNA1	2601.32	-0.811579	0.133212	-6.09239	1.11237e-09	1.77166e-08
Bmin.gene6730.mRNA1	306.589	2.14405	0.352077	6.08971	1.13119e-09	1.80068e-08
Bmin.gene11808.mRNA1	758.894	-0.774844	0.127251	-6.0891	1.13547e-09	1.80654e-08
Bmin.gene20325.mRNA1	103.704	1.54299	0.253407	6.08897	1.13637e-09	1.80701e-08
Bmin.gene6616.mRNA1	1749.36	-0.686191	0.112703	-6.08851	1.13965e-09	1.81126e-08
Bmin.gene2850.mRNA1	1008.81	1.11321	0.182866	6.08757	1.14636e-09	1.82097e-08
Bmin.gene20295.mRNA1	1231.16	0.915344	0.150373	6.08715	1.1494e-09	1.82484e-08
Bmin.gene9082.mRNA1	6505.17	-0.55377	0.0909766	-6.08695	1.15084e-09	1.82615e-08
Bmin.gene15469.mRNA1	711.994	1.08519	0.178305	6.08611	1.15686e-09	1.83474e-08
Bmin.gene8013.mRNA1	5998.89	-0.584842	0.0960984	-6.08586	1.15868e-09	1.83666e-08
Bmin.gene9863.mRNA1	1006.04	-0.65998	0.108447	-6.08574	1.15954e-09	1.83705e-08
Bmin.gene3976.mRNA1	72.0703	2.83529	0.465908	6.08553	1.16108e-09	1.83853e-08
Bmin.gene25002.mRNA1	1070.19	-1.06945	0.175771	-6.08434	1.16973e-09	1.85124e-08
Bmin.gene6661.mRNA1	1795.34	-1.07044	0.175937	-6.08424	1.17046e-09	1.85143e-08
Bmin.gene28504.mRNA1	2653.05	-0.665937	0.109467	-6.08345	1.17622e-09	1.85956e-08
Bmin.gene8816.mRNA1	772.032	-0.772957	0.127077	-6.08261	1.18239e-09	1.86832e-08
Bmin.gene18013.mRNA1	1746.8	-0.985548	0.162062	-6.08129	1.19217e-09	1.8828e-08
Bmin.gene27276.mRNA1	6040.78	-0.703098	0.115637	-6.08022	1.20014e-09	1.89439e-08
Bmin.gene25626.mRNA1	235.234	-1.48638	0.2445	-6.07928	1.2072e-09	1.90453e-08
Bmin.gene32352.mRNA1	1234.98	-0.8506	0.139976	-6.07677	1.22627e-09	1.9336e-08
Bmin.gene5686.mRNA1	490.134	0.911612	0.150037	6.0759	1.23293e-09	1.94307e-08
Bmin.gene19632.mRNA1	692.636	-0.799	0.131519	-6.07516	1.23865e-09	1.95106e-08
Bmin.gene13362.mRNA1	1682.04	-0.695312	0.114463	-6.07455	1.24333e-09	1.95742e-08
Bmin.gene5399.mRNA1	4028.72	-0.651188	0.107228	-6.07293	1.25598e-09	1.97629e-08
Bmin.gene9951.mRNA1	3358.64	-0.41963	0.0691091	-6.07199	1.26332e-09	1.9868e-08
Bmin.gene8426.mRNA1	442.978	1.0138	0.167079	6.0678	1.29675e-09	2.03832e-08
Bmin.gene24167.mRNA1	2561.56	-0.677002	0.111582	-6.06729	1.3009e-09	2.04376e-08
Bmin.gene4160.mRNA1	1707.38	-1.00651	0.16595	-6.06515	1.31834e-09	2.07009e-08
Bmin.gene4791.mRNA1	3018.5	-0.530352	0.0874495	-6.06467	1.32224e-09	2.07512e-08
Bmin.gene15241.mRNA1	10217.3	-1.15797	0.190957	-6.06402	1.32764e-09	2.08251e-08
Bmin.gene13381.mRNA1	892.104	0.813378	0.134141	6.06359	1.33118e-09	2.08697e-08
Bmin.gene24276.mRNA1	447.905	0.819083	0.135095	6.06301	1.33597e-09	2.09339e-08
Bmin.gene16569.mRNA1	796.031	-0.727731	0.120034	-6.0627	1.33854e-09	2.09633e-08
Bmin.gene7034.mRNA1	847.391	-1.02895	0.169772	-6.06078	1.35461e-09	2.12039e-08
Bmin.gene11781.mRNA1	3220.33	-0.590816	0.0974949	-6.05997	1.36148e-09	2.13003e-08
Bmin.gene26942.mRNA1	929.687	-1.6545	0.273048	-6.05937	1.36656e-09	2.13687e-08
Bmin.gene30748.mRNA1	2070.97	-0.485144	0.0800952	-6.0571	1.38601e-09	2.16615e-08
Bmin.gene30301.mRNA1	1493.02	-0.973708	0.160775	-6.05633	1.39259e-09	2.1753e-08
Bmin.gene26259.mRNA1	1703.4	0.854892	0.141176	6.0555	1.39984e-09	2.1855e-08
Bmin.gene11354.mRNA1	183.403	1.19053	0.196625	6.05485	1.4055e-09	2.1932e-08
Bmin.gene1525.mRNA1	388.185	1.1705	0.193384	6.05272	1.42418e-09	2.22119e-08
Bmin.gene21751.mRNA1	811.317	-0.871358	0.143969	-6.05241	1.42694e-09	2.22433e-08
Bmin.gene12629.mRNA1	2762.81	-0.67801	0.112069	-6.04996	1.44886e-09	2.25733e-08
Bmin.gene9966.mRNA1	2106.21	-0.65592	0.108435	-6.04896	1.45782e-09	2.27013e-08
Bmin.gene10577.mRNA1	208.832	1.89142	0.312757	6.04758	1.47041e-09	2.28854e-08
Bmin.gene108.mRNA1	569.125	0.967717	0.160028	6.04717	1.4741e-09	2.2931e-08
Bmin.gene24487.mRNA1	3036.29	-0.58654	0.097004	-6.04655	1.4798e-09	2.30077e-08
Bmin.gene14457.mRNA1	4142.51	-0.622008	0.102876	-6.04617	1.4833e-09	2.30502e-08
Bmin.gene7942.mRNA1	297.018	1.07536	0.177875	6.04556	1.48892e-09	2.31256e-08
Bmin.gene29906.mRNA1	805.432	0.970158	0.160481	6.04533	1.49107e-09	2.3147e-08
Bmin.gene2799.mRNA1	1014.16	0.680285	0.112537	6.04498	1.49432e-09	2.31854e-08
Bmin.gene16261.mRNA1	2735.12	-0.799693	0.132304	-6.04436	1.50007e-09	2.32506e-08
Bmin.gene21354.mRNA1	1012.58	1.67618	0.277312	6.04436	1.50006e-09	2.32506e-08
Bmin.gene27909.mRNA1	1076.82	0.598268	0.0990092	6.04255	1.517e-09	2.3501e-08
Bmin.gene15738.mRNA1	638.756	0.744842	0.123286	6.04159	1.52602e-09	2.36285e-08
Bmin.gene1468.mRNA1	1869.85	-0.587594	0.0972801	-6.04022	1.539e-09	2.38049e-08
Bmin.gene4509.mRNA1	2088.72	-0.557579	0.0923108	-6.04024	1.53884e-09	2.38049e-08
Bmin.gene31284.mRNA1	2008.92	0.57355	0.0950053	6.03704	1.56969e-09	2.42673e-08
Bmin.gene8719.mRNA1	4370.56	-0.554173	0.0918184	-6.03553	1.58441e-09	2.44822e-08
Bmin.gene23529.mRNA1	844.015	0.618547	0.102509	6.03405	1.59897e-09	2.46944e-08
Bmin.gene1222.mRNA1	6637.88	-0.459879	0.076221	-6.03349	1.60455e-09	2.47679e-08
Bmin.gene26365.mRNA1	2003.05	1.08884	0.180475	6.03317	1.60772e-09	2.48042e-08
Bmin.gene3763.mRNA1	1433.96	1.20167	0.199218	6.03196	1.61982e-09	2.49779e-08
Bmin.gene2321.mRNA1	4050.27	-0.637889	0.105785	-6.03005	1.63912e-09	2.52497e-08
Bmin.gene7374.mRNA1	639.926	-0.925976	0.15356	-6.03007	1.63892e-09	2.52497e-08
Bmin.gene7473.mRNA1	1568.3	0.619937	0.102811	6.02988	1.64081e-09	2.52628e-08
Bmin.gene14028.mRNA1	600.331	0.863813	0.14326	6.02969	1.64279e-09	2.52804e-08
Bmin.gene11250.mRNA1	1475.2	1.21056	0.200813	6.02832	1.65668e-09	2.5481e-08
Bmin.gene5380.mRNA1	1956.95	-0.568782	0.0943686	-6.02724	1.66782e-09	2.56392e-08
Bmin.gene28139.mRNA1	1172.58	-0.83988	0.139377	-6.02593	1.68135e-09	2.5834e-08
Bmin.gene3340.mRNA1	2863.26	-0.682345	0.113261	-6.02453	1.69599e-09	2.60456e-08
Bmin.gene10598.mRNA1	5459.83	0.849092	0.140971	6.02315	1.71057e-09	2.62562e-08
Bmin.gene26684.mRNA1	662.654	-1.23771	0.205519	-6.02238	1.71876e-09	2.6365e-08
Bmin.gene8507.mRNA1	867.745	0.831388	0.138051	6.02231	1.71942e-09	2.6365e-08
Bmin.gene2156.mRNA1	2196.34	0.64953	0.107888	6.02041	1.7398e-09	2.66639e-08
Bmin.gene10679.mRNA1	927.362	-0.58006	0.0963702	-6.01908	1.7541e-09	2.68669e-08
Bmin.gene17779.mRNA1	2660.28	0.617838	0.102648	6.01901	1.75483e-09	2.68669e-08
Bmin.gene11858.mRNA1	794.407	-1.07343	0.178349	-6.01873	1.75795e-09	2.69009e-08
Bmin.gene3773.mRNA1	943.566	0.74506	0.123794	6.01856	1.75974e-09	2.69146e-08
Bmin.gene16498.mRNA1	968.78	0.675838	0.112299	6.01821	1.76362e-09	2.69544e-08
Bmin.gene8140.mRNA1	2890.56	-0.516325	0.0857945	-6.01816	1.76414e-09	2.69544e-08
Bmin.gene28696.mRNA1	3958.08	-0.508011	0.0844292	-6.01701	1.77669e-09	2.71325e-08
Bmin.gene28506.mRNA1	232.345	-2.35983	0.392257	-6.01603	1.78746e-09	2.72831e-08
Bmin.gene27423.mRNA1	5605.5	-0.638868	0.106197	-6.01587	1.78919e-09	2.72956e-08
Bmin.gene24050.mRNA1	533.735	0.948435	0.157663	6.01559	1.79231e-09	2.73294e-08
Bmin.gene29355.mRNA1	666.063	0.877787	0.145966	6.01364	1.81407e-09	2.76471e-08
Bmin.gene20585.mRNA1	2076.16	0.675364	0.112314	6.01316	1.81943e-09	2.77148e-08
Bmin.gene21043.mRNA1	882.016	-0.939491	0.156244	-6.01296	1.82171e-09	2.77354e-08
Bmin.gene26232.mRNA1	1857.77	0.622828	0.1036	6.01184	1.83429e-09	2.79127e-08
Bmin.gene32504.mRNA1	15357.6	-0.703593	0.117041	-6.0115	1.83811e-09	2.79567e-08
Bmin.gene2494.mRNA1	1167.7	1.0931	0.181841	6.01131	1.84029e-09	2.79758e-08
Bmin.gene1875.mRNA1	1434.02	-0.865385	0.143976	-6.01062	1.84817e-09	2.80672e-08
Bmin.gene27411.mRNA1	2892.6	-2.14302	0.356537	-6.01065	1.84778e-09	2.80672e-08
Bmin.gene15118.mRNA1	1074.64	1.1689	0.194499	6.00979	1.85765e-09	2.81968e-08
Bmin.gene21731.mRNA1	990.421	0.612186	0.101884	6.00866	1.87059e-09	2.8379e-08
Bmin.gene29336.mRNA1	1136.7	-0.497645	0.0828455	-6.0069	1.89102e-09	2.86744e-08
Bmin.gene70.mRNA1	219.821	1.27762	0.212739	6.00558	1.90654e-09	2.88952e-08
Bmin.gene18974.mRNA1	1229.44	0.624844	0.104066	6.00431	1.92144e-09	2.91063e-08
Bmin.gene4741.mRNA1	3037.84	-0.574994	0.0958033	-6.00182	1.95121e-09	2.95424e-08
Bmin.gene30871.mRNA1	1135.33	-0.820406	0.136701	-6.00147	1.95537e-09	2.95905e-08
Bmin.gene9292.mRNA1	274.148	-1.62812	0.271338	-6.00034	1.96906e-09	2.97826e-08
Bmin.gene12022.mRNA1	314.544	1.57179	0.262045	5.99816	1.9956e-09	3.01386e-08
Bmin.gene24875.mRNA1	558.046	0.842502	0.140459	5.99819	1.9953e-09	3.01386e-08
Bmin.gene5727.mRNA1	413.863	-0.794967	0.132534	-5.99821	1.99501e-09	3.01386e-08
Bmin.gene12555.mRNA1	6207.43	-0.673137	0.112226	-5.99807	1.99672e-09	3.01404e-08
Bmin.gene7689.mRNA1	708.911	0.882033	0.147069	5.9974	2.00502e-09	3.02504e-08
Bmin.gene18160.mRNA1	3917.15	-0.512851	0.08553	-5.99615	2.02052e-09	3.0469e-08
Bmin.gene10416.mRNA1	506.493	0.912835	0.152244	5.99588	2.02386e-09	3.0504e-08
Bmin.gene31818.mRNA1	172.873	-1.08663	0.18127	-5.99453	2.0407e-09	3.07424e-08
Bmin.gene13159.mRNA1	477.542	0.841595	0.140408	5.99393	2.04834e-09	3.08421e-08
Bmin.gene9666.mRNA1	747.411	0.815223	0.136029	5.99303	2.05972e-09	3.09979e-08
Bmin.gene9639.mRNA1	190.417	1.18519	0.197765	5.99293	2.06094e-09	3.10007e-08
Bmin.gene26122.mRNA1	657.655	-0.773764	0.12912	-5.99262	2.06492e-09	3.10451e-08
[truncated: 30,804 more rows]
